# Supplementary material for: Amyotrophic Lateral Sclerosis Is Accompanied by Protein Derangements in the Olfactory Bulb-Tract Axis
Source: Int J Mol Sci. 2020 Nov 5;21(21):8311. doi: 10.3390/ijms21218311 (PMC7664257; doi:10.3390/ijms21218311)
Supplement: Supplementary file 1 [file ijms-21-08311-s001.zip]

Archive with 13 entries (10 files):
- supplementary files/
- supplementary files/SUPPLEMENTARY MATERIAL WB ALS.pptx
- __MACOSX/
- __MACOSX/supplementary files/
- __MACOSX/supplementary files/._SUPPLEMENTARY MATERIAL WB ALS.pptx
- supplementary files/Supplementary Table 3. Functional analysis.xlsx
- __MACOSX/supplementary files/._Supplementary Table 3. Functional analysis.xlsx
- supplementary files/Supplementary Table 1. Quantified OB proteome.xlsx
- __MACOSX/supplementary files/._Supplementary Table 1. Quantified OB proteome.xlsx
- supplementary files/Supplementary Table 2. Synaptic Ontology.xlsx
- __MACOSX/supplementary files/._Supplementary Table 2. Synaptic Ontology.xlsx
- Table 1. Differentially expressed proteins in OB ALS.xlsx
- Table 2. Subjects included in the study 221020.xlsx
