# Supplementary material for: Amyotrophic Lateral Sclerosis Is Accompanied by Protein Derangements in the Olfactory Bulb-Tract Axis
Source: Int J Mol Sci. 2020 Nov 5;21(21):8311. doi: 10.3390/ijms21218311 (PMC7664257; doi:10.3390/ijms21218311)
Supplement: Supplementary file 1 [file ijms-21-08311-s001.zip › supplementary files/Supplementary Table 3. Functional analysis.xlsx]

## Sheet: Annotation
Input ID	Gene ID	Type	Tax ID	Homologene Gene ID	Homologene Gene Tax ID	Gene Symbol	Description	Biological Process (GO)	Protein Function (Protein Atlas)	Subcellular Location (Protein Atlas)	Drug (DrugBank)	Canonical Pathways_x000D_	Hallmark Gene Sets_x000D_	GO:0006605 protein targeting	GO:1990778 protein localization to cell p	R-HSA-5653656 Vesicle-mediated transport	GO:0061564 axon development	GO:0016241 regulation of macroautophagy	R-HSA-2173782 Binding and Uptake of Ligands	GO:0009895 negative regulation of catabol	R-HSA-8957275 Post-translational protein pho	GO:0045104 intermediate filament cytoskel	R-HSA-5620920 Cargo trafficking to the peric	GO:1903827 regulation of cellular protein	GO:0030155 regulation of cell adhesion	GO:0019439 aromatic compound catabolic pr	M18 PID INTEGRIN1 PATHWAY	GO:0051272 positive regulation of cellula	hsa05146 Amoebiasis	GO:0006892 post-Golgi vesicle-mediated tr	GO:0009116 nucleoside metabolic process	GO:0014013 regulation of gliogenesis	R-HSA-114608 Platelet degranulation
P80723	10409	uniprot	H. sapiens	10409	H. sapiens	BASP1	brain abundant membrane attached signal protein 1	GO:2001076 positive regulation of metanephric ureteric bud development;GO:2001074 regulation of metanephric ureteric bud development;GO:0007356 thorax and anterior abdomen determination	Transporters/Transporter channels and pores	Plasma membrane(Supported)			(M5930)HALLMARK EPITHELIAL MESENCHYMAL TRANSITION	0.0	0.0	0.0	0.0	0.0	0.0	0.0	0.0	0.0	0.0	0.0	1.0	0.0	1.0	0.0	0.0	0.0	0.0	0.0	0.0
P08123	1278	uniprot	H. sapiens	1278	H. sapiens	COL1A2	collagen type I alpha 2 chain	GO:0070208 protein heterotrimerization;GO:0043589 skin morphogenesis;GO:0070206 protein trimerization		Endoplasmic reticulum(Supported)	Collagenase clostridium histolyticum (Protein binding, bridging)	(M274)PID LYMPH ANGIOGENESIS PATHWAY; (M65)PID FRA PATHWAY; (M53)PID INTEGRIN3 PATHWAY	(M5942)HALLMARK UV RESPONSE DN; (M5930)HALLMARK EPITHELIAL MESENCHYMAL TRANSITION	0.0	0.0	1.0	1.0	0.0	1.0	0.0	0.0	0.0	0.0	0.0	1.0	0.0	1.0	0.0	1.0	0.0	0.0	0.0	1.0
Q96PE5	93377	uniprot	H. sapiens	93377	H. sapiens	OPALIN	oligodendrocytic myelin paranodal and inner loop protein	GO:0048713 regulation of oligodendrocyte differentiation;GO:0045685 regulation of glial cell differentiation;GO:0048709 oligodendrocyte differentiation						0.0	0.0	0.0	0.0	0.0	0.0	0.0	0.0	0.0	0.0	0.0	0.0	0.0	0.0	0.0	0.0	0.0	0.0	1.0	0.0
Q7Z6Z7	10075	uniprot	H. sapiens	10075	H. sapiens	HUWE1	HECT, UBA and WWE domain containing E3 ubiquitin protein ligase 1	GO:0098779 positive regulation of mitophagy in response to mitochondrial depolarization;GO:1901526 positive regulation of mitophagy;GO:1904925 positive regulation of autophagy of mitochondrion in response to mitochondrial depolarization	Enzymes/ENZYME proteins/Transferases	Cytosol;Nucleoplasm(Enhanced)		(M261)PID P53 REGULATION PATHWAY; (M66)PID MYC ACTIV PATHWAY	(M5947)HALLMARK IL2 STAT5 SIGNALING	1.0	0.0	0.0	0.0	1.0	0.0	0.0	0.0	0.0	0.0	1.0	0.0	0.0	0.0	0.0	0.0	0.0	0.0	0.0	0.0
O15230	3911	uniprot	H. sapiens	3911	H. sapiens	LAMA5	laminin subunit alpha 5	GO:0001658 branching involved in ureteric bud morphogenesis;GO:0060675 ureteric bud morphogenesis;GO:0072171 mesonephric tubule morphogenesis		Vesicles(Supported)Nucleoplasm(Approved)		(M158)PID INTEGRIN4 PATHWAY; (M5887)NABA BASEMENT MEMBRANES; (M198)PID SYNDECAN 1 PATHWAY		0.0	1.0	0.0	1.0	0.0	0.0	0.0	0.0	0.0	0.0	0.0	1.0	0.0	1.0	0.0	1.0	0.0	0.0	0.0	0.0
Q09666	79026	uniprot	H. sapiens	79026	H. sapiens	AHNAK	AHNAK nucleoprotein	GO:1901385 regulation of voltage-gated calcium channel activity;GO:1901019 regulation of calcium ion transmembrane transporter activity;GO:1903169 regulation of calcium ion transmembrane transport		Cytosol;Plasma membrane(Supported)			(M5947)HALLMARK IL2 STAT5 SIGNALING	0.0	0.0	0.0	0.0	0.0	0.0	0.0	0.0	0.0	0.0	0.0	0.0	0.0	0.0	0.0	0.0	0.0	0.0	0.0	0.0
F5H7S3	7168	uniprot	H. sapiens	7168	H. sapiens	TPM1	tropomyosin 1	GO:0003065 positive regulation of heart rate by epinephrine;GO:0001996 positive regulation of heart rate by epinephrine-norepinephrine;GO:0003321 positive regulation of blood pressure by epinephrine-norepinephrine		Actin filaments;Cytosol(Approved)			(M5930)HALLMARK EPITHELIAL MESENCHYMAL TRANSITION	0.0	0.0	0.0	1.0	0.0	0.0	0.0	0.0	0.0	0.0	0.0	1.0	0.0	0.0	0.0	0.0	0.0	0.0	0.0	0.0
O43852	813	uniprot	H. sapiens	813	H. sapiens	CALU	calumenin	GO:0043687 post-translational protein modification;GO:0006464 cellular protein modification process;GO:0036211 protein modification process		Endoplasmic reticulum(Supported)			(M5930)HALLMARK EPITHELIAL MESENCHYMAL TRANSITION	0.0	0.0	0.0	0.0	0.0	0.0	0.0	1.0	0.0	0.0	0.0	0.0	0.0	0.0	0.0	0.0	0.0	0.0	0.0	1.0
Q5T4S7	23352	uniprot	H. sapiens	23352	H. sapiens	UBR4	ubiquitin protein ligase E3 component n-recognin 4	GO:0043312 neutrophil degranulation;GO:0002283 neutrophil activation involved in immune response;GO:0042119 neutrophil activation	Enzymes/ENZYME proteins/Transferases	Cytosol;Nucleoplasm(Supported)Centrosome(Approved)	HspE7 (Zinc ion binding);PCL-016 (Zinc ion binding)			0.0	0.0	0.0	0.0	1.0	0.0	0.0	0.0	0.0	0.0	0.0	0.0	0.0	0.0	0.0	0.0	0.0	0.0	0.0	0.0
P13521	7857	uniprot	H. sapiens	7857	H. sapiens	SCG2	secretogranin II	GO:0048245 eosinophil chemotaxis;GO:0050930 induction of positive chemotaxis;GO:0072677 eosinophil migration					(M5919)HALLMARK HEDGEHOG SIGNALING; (M5930)HALLMARK EPITHELIAL MESENCHYMAL TRANSITION	0.0	0.0	0.0	0.0	0.0	0.0	0.0	1.0	0.0	0.0	1.0	0.0	0.0	1.0	1.0	0.0	0.0	0.0	0.0	0.0
Q02818	4924	uniprot	H. sapiens	4924	H. sapiens	NUCB1	nucleobindin 1	GO:0072718 response to cisplatin;GO:1903533 regulation of protein targeting;GO:0033157 regulation of intracellular protein transport		Golgi apparatus;Microtubules(Supported)				1.0	0.0	0.0	0.0	0.0	0.0	0.0	1.0	0.0	0.0	1.0	0.0	0.0	0.0	0.0	0.0	0.0	0.0	0.0	0.0
P21333	2316	uniprot	H. sapiens	2316	H. sapiens	FLNA	filamin A	GO:1905000 regulation of membrane repolarization during atrial cardiac muscle cell action potential;GO:0098914 membrane repolarization during atrial cardiac muscle cell action potential;GO:0098910 regulation of atrial cardiac muscle cell action potential	Transporters/Accessory Factors Involved in Transport	Actin filaments;Cytosol;Plasma membrane(Enhanced)		(M23)PID WNT NONCANONICAL PATHWAY; (M16801)SIG REGULATION OF THE ACTIN CYTOSKELETON BY RHO GTPASES; (M34)PID TCR PATHWAY	(M5893)HALLMARK MITOTIC SPINDLE; (M5930)HALLMARK EPITHELIAL MESENCHYMAL TRANSITION; (M5950)HALLMARK ALLOGRAFT REJECTION	1.0	1.0	0.0	1.0	0.0	0.0	1.0	0.0	0.0	0.0	1.0	1.0	0.0	0.0	1.0	0.0	0.0	0.0	0.0	1.0
P39019	6223	uniprot	H. sapiens	6223	H. sapiens	RPS19	ribosomal protein S19	GO:0060265 positive regulation of respiratory burst involved in inflammatory response;GO:0060266 negative regulation of respiratory burst involved in inflammatory response;GO:0060264 regulation of respiratory burst involved in inflammatory response	Ribosomal proteins	Nucleoplasm(Supported)			(M5950)HALLMARK ALLOGRAFT REJECTION	1.0	1.0	0.0	0.0	0.0	0.0	0.0	0.0	0.0	0.0	0.0	0.0	1.0	0.0	1.0	0.0	0.0	0.0	0.0	0.0
Q6IQ22	201475	uniprot	H. sapiens	201475	H. sapiens	RAB12	RAB12, member RAS oncogene family	GO:0048210 Golgi vesicle fusion to target membrane;GO:0016239 positive regulation of macroautophagy;GO:0006904 vesicle docking involved in exocytosis		Vesicles(Approved)				0.0	1.0	1.0	0.0	1.0	0.0	0.0	0.0	0.0	0.0	1.0	0.0	0.0	0.0	0.0	0.0	1.0	0.0	0.0	0.0
O75643	23020	uniprot	H. sapiens	23020	H. sapiens	SNRNP200	small nuclear ribonucleoprotein U5 subunit 200	GO:0000354 cis assembly of pre-catalytic spliceosome;GO:0000388 spliceosome conformational change to release U4 (or U4atac) and U1 (or U11);GO:0000393 spliceosomal conformational changes to generate catalytic conformation	Enzymes/ENZYME proteins/Hydrolases	Nucleoplasm(Supported)				0.0	0.0	0.0	0.0	0.0	0.0	0.0	0.0	0.0	0.0	0.0	0.0	0.0	0.0	0.0	0.0	0.0	0.0	0.0	0.0
P11277	6710	uniprot	H. sapiens	6710	H. sapiens	SPTB	spectrin beta, erythrocytic	GO:0051693 actin filament capping;GO:0030835 negative regulation of actin filament depolymerization;GO:0030837 negative regulation of actin filament polymerization		Cytosol;Golgi apparatus(Uncertain)			(M5945)HALLMARK HEME METABOLISM	0.0	0.0	1.0	1.0	0.0	0.0	0.0	0.0	0.0	0.0	0.0	0.0	0.0	0.0	1.0	0.0	1.0	0.0	0.0	0.0
Q93008	8239	uniprot	H. sapiens	8239	H. sapiens	USP9X	ubiquitin specific peptidase 9 X-linked	GO:1901537 positive regulation of DNA demethylation;GO:0071947 protein deubiquitination involved in ubiquitin-dependent protein catabolic process;GO:1901535 regulation of DNA demethylation	Enzymes/{ENZYME proteins/Hydrolases,Peptidases/Cysteine-type peptidases}	Vesicles(Uncertain)				1.0	0.0	0.0	1.0	1.0	0.0	0.0	0.0	0.0	0.0	0.0	0.0	0.0	0.0	0.0	0.0	0.0	0.0	0.0	0.0
Q9NXU5	54622	uniprot	H. sapiens	54622	H. sapiens	ARL15	ADP ribosylation factor like GTPase 15	GO:0008150 biological_process		Cell Junctions;Golgi apparatus;Plasma membrane(Approved)				0.0	0.0	0.0	0.0	0.0	0.0	0.0	0.0	0.0	0.0	0.0	0.0	0.0	0.0	0.0	0.0	0.0	0.0	0.0	0.0
Q15149	5339	uniprot	H. sapiens	5339	H. sapiens	PLEC	plectin	GO:0031581 hemidesmosome assembly;GO:0045104 intermediate filament cytoskeleton organization;GO:0007044 cell-substrate junction assembly		Cytosol;Focal adhesion sites;Intermediate filaments(Enhanced)			(M5947)HALLMARK IL2 STAT5 SIGNALING	0.0	1.0	0.0	0.0	0.0	0.0	0.0	0.0	1.0	0.0	0.0	1.0	0.0	0.0	0.0	1.0	0.0	0.0	0.0	0.0
F5GWT4	65125	uniprot	H. sapiens	65125	H. sapiens	WNK1	WNK lysine deficient protein kinase 1	GO:0097022 lymphocyte migration into lymph node;GO:1903288 positive regulation of potassium ion import;GO:0033633 negative regulation of cell-cell adhesion mediated by integrin	Enzymes/{ENZYME proteins/Transferases,Kinases}	Cytosol(Supported)				0.0	0.0	0.0	0.0	0.0	0.0	0.0	0.0	0.0	0.0	0.0	1.0	0.0	0.0	1.0	0.0	0.0	0.0	0.0	0.0
Q9H444	128866	uniprot	H. sapiens	128866	H. sapiens	CHMP4B	charged multivesicular body protein 4B	GO:1902188 positive regulation of viral release from host cell;GO:1902186 regulation of viral release from host cell;GO:0039702 viral budding via host ESCRT complex						1.0	1.0	1.0	1.0	1.0	0.0	1.0	0.0	0.0	0.0	0.0	0.0	0.0	0.0	1.0	0.0	0.0	0.0	0.0	0.0
Q08AD1	23271	uniprot	H. sapiens	23271	H. sapiens	CAMSAP2	calmodulin regulated spectrin associated protein family member 2	GO:0007026 negative regulation of microtubule depolymerization;GO:0031114 regulation of microtubule depolymerization;GO:1903358 regulation of Golgi organization		Microtubule ends(Supported)Cytosol(Approved)				0.0	0.0	0.0	1.0	0.0	0.0	0.0	0.0	0.0	0.0	0.0	0.0	0.0	0.0	0.0	0.0	0.0	0.0	0.0	0.0
Q02952	9590	uniprot	H. sapiens	9590	H. sapiens	AKAP12	A-kinase anchoring protein 12	GO:0061870 positive regulation of hepatic stellate cell migration;GO:1900143 positive regulation of oligodendrocyte apoptotic process;GO:0061869 regulation of hepatic stellate cell migration		Cytosol;Plasma membrane(Supported)			(M5908)HALLMARK ANDROGEN RESPONSE; (M5953)HALLMARK KRAS SIGNALING UP; (M5891)HALLMARK HYPOXIA	1.0	0.0	0.0	0.0	0.0	0.0	0.0	0.0	0.0	0.0	1.0	0.0	0.0	1.0	1.0	0.0	0.0	0.0	0.0	0.0
P21980	7052	uniprot	H. sapiens	7052	H. sapiens	TGM2	transglutaminase 2	GO:0018153 isopeptide cross-linking via N6-(L-isoglutamyl)-L-lysine;GO:0032471 negative regulation of endoplasmic reticulum calcium ion concentration;GO:0051561 positive regulation of mitochondrial calcium ion concentration	Enzymes/ENZYME proteins/Transferases	Cytosol;Plasma membrane(Approved)	Guanosine-5'-Diphosphate (Protein-glutamine gamma-glutamyltransferase activity)	(M118)PID INTEGRIN A9B1 PATHWAY; (M99)PID TXA2PATHWAY; (M18)PID INTEGRIN1 PATHWAY	(M5947)HALLMARK IL2 STAT5 SIGNALING; (M5906)HALLMARK ESTROGEN RESPONSE EARLY; (M5891)HALLMARK HYPOXIA	0.0	0.0	0.0	0.0	0.0	0.0	0.0	0.0	0.0	0.0	0.0	1.0	0.0	1.0	1.0	0.0	0.0	0.0	0.0	0.0
P11137	4133	uniprot	H. sapiens	4133	H. sapiens	MAP2	microtubule associated protein 2	GO:1901953 positive regulation of anterograde dense core granule transport;GO:1903744 positive regulation of anterograde synaptic vesicle transport;GO:1901951 regulation of anterograde dense core granule transport		Cytosol;Nucleoli(Supported)	Estramustine (Structural molecule activity);Paclitaxel (Structural molecule activity);Docetaxel (Structural molecule activity)	(M87)PID LKB1 PATHWAY		0.0	0.0	0.0	1.0	0.0	0.0	0.0	0.0	0.0	0.0	1.0	0.0	0.0	0.0	1.0	0.0	0.0	0.0	0.0	0.0
Q96RT1	55914	uniprot	H. sapiens	55914	H. sapiens	ERBIN	erbb2 interacting protein	GO:0070433 negative regulation of nucleotide-binding oligomerization domain containing 2 signaling pathway;GO:0070425 negative regulation of nucleotide-binding oligomerization domain containing signaling pathway;GO:0070432 regulation of nucleotide-binding oligomerization domain containing 2 signaling pathway		Nuclear speckles;Plasma membrane(Supported)				1.0	0.0	0.0	0.0	0.0	0.0	0.0	0.0	1.0	0.0	0.0	1.0	0.0	0.0	0.0	0.0	0.0	0.0	0.0	0.0
Q01082	6711	uniprot	H. sapiens	6711	H. sapiens	SPTBN1	spectrin beta, non-erythrocytic 1	GO:1900042 positive regulation of interleukin-2 secretion;GO:1900040 regulation of interleukin-2 secretion;GO:0051693 actin filament capping		Golgi apparatus(Approved)	Calcium (Structural constituent of cytoskeleton);D-Myo-Inositol-1,4,5-Triphosphate (Structural constituent of cytoskeleton)	(M286)PID TGFBR PATHWAY	(M5896)HALLMARK TGF BETA SIGNALING; (M5893)HALLMARK MITOTIC SPINDLE	1.0	1.0	1.0	1.0	0.0	0.0	0.0	0.0	0.0	0.0	1.0	0.0	0.0	0.0	1.0	0.0	1.0	0.0	0.0	0.0
P05387	6181	uniprot	H. sapiens	6181	H. sapiens	RPLP2	ribosomal protein lateral stalk subunit P2	GO:0006614 SRP-dependent cotranslational protein targeting to membrane;GO:0006613 cotranslational protein targeting to membrane;GO:0000184 nuclear-transcribed mRNA catabolic process, nonsense-mediated decay	Ribosomal proteins	Mitochondria(Approved)				1.0	1.0	0.0	0.0	0.0	0.0	0.0	0.0	0.0	0.0	0.0	0.0	1.0	0.0	0.0	0.0	0.0	0.0	0.0	0.0
O75746	8604	uniprot	H. sapiens	8604	H. sapiens	SLC25A12	solute carrier family 25 member 12	GO:1904024 negative regulation of glucose catabolic process to lactate via pyruvate;GO:1904023 regulation of glucose catabolic process to lactate via pyruvate;GO:1902689 negative regulation of NAD metabolic process	Transporters/Electrochemical Potential-driven transporters	Cytosol;Nuclear speckles(Uncertain)	L-Aspartic Acid (L-glutamate transmembrane transporter activity)		(M5936)HALLMARK OXIDATIVE PHOSPHORYLATION	0.0	0.0	0.0	0.0	0.0	0.0	1.0	0.0	0.0	0.0	0.0	0.0	1.0	0.0	0.0	0.0	0.0	0.0	0.0	0.0
P27338	4129	uniprot	H. sapiens	4129	H. sapiens	MAOB	monoamine oxidase B	GO:0045964 positive regulation of dopamine metabolic process;GO:0014063 negative regulation of serotonin secretion;GO:0042420 dopamine catabolic process	Enzymes/ENZYME proteins/Oxidoreductases	Mitochondria;Nucleoli(Approved)	Amphetamine (Primary amine oxidase activity);Phentermine (Primary amine oxidase activity);Tranylcypromine (Primary amine oxidase activity);Phenelzine (Primary amine oxidase activity);Zonisamide (Primary amine oxidase activity);Selegiline (Primary amine oxidase activity);Isocarboxazid (Primary amine oxidase activity);Ephedra (Primary amine oxidase activity);Rasagiline (Primary amine oxidase activi…	(M275)PID ALPHA SYNUCLEIN PATHWAY	(M5936)HALLMARK OXIDATIVE PHOSPHORYLATION	0.0	0.0	0.0	0.0	0.0	0.0	0.0	0.0	0.0	0.0	0.0	1.0	1.0	0.0	0.0	0.0	0.0	0.0	0.0	0.0
Q00325	5250	uniprot	H. sapiens	5250	H. sapiens	SLC25A3	solute carrier family 25 member 3	GO:0035435 phosphate ion transmembrane transport;GO:0006817 phosphate ion transport;GO:0098661 inorganic anion transmembrane transport	Transporters/Electrochemical Potential-driven transporters	Mitochondria(Supported)		(M195)PID CMYB PATHWAY	(M5936)HALLMARK OXIDATIVE PHOSPHORYLATION; (M5926)HALLMARK MYC TARGETS V1	0.0	0.0	0.0	0.0	0.0	0.0	0.0	0.0	0.0	0.0	0.0	0.0	0.0	0.0	0.0	0.0	0.0	0.0	0.0	0.0
P19022	1000	uniprot	H. sapiens	1000	H. sapiens	CDH2	cadherin 2	GO:1902897 regulation of postsynaptic density protein 95 clustering;GO:2000809 positive regulation of synaptic vesicle clustering;GO:0097118 neuroligin clustering involved in postsynaptic membrane assembly	CD markers	Cell Junctions(Supported)Plasma membrane(Approved)		(M266)PID NCADHERIN PATHWAY; (M142)PID AJDISS 2PATHWAY; (M50)PID PTP1B PATHWAY	(M5930)HALLMARK EPITHELIAL MESENCHYMAL TRANSITION	0.0	1.0	0.0	1.0	0.0	0.0	0.0	1.0	0.0	0.0	1.0	1.0	0.0	0.0	0.0	0.0	0.0	0.0	1.0	0.0
P09497	1212	uniprot	H. sapiens	1212	H. sapiens	CLTB	clathrin light chain B	GO:0048268 clathrin coat assembly;GO:0072583 clathrin-dependent endocytosis;GO:0006898 receptor-mediated endocytosis		Vesicles(Supported)Cytosol;Plasma membrane(Approved)		(M243)PID ARF 3PATHWAY	(M5941)HALLMARK UV RESPONSE UP	0.0	0.0	1.0	0.0	0.0	0.0	0.0	0.0	0.0	0.0	0.0	0.0	0.0	0.0	0.0	0.0	0.0	0.0	0.0	0.0
P07093	5270	uniprot	H. sapiens	5270	H. sapiens	SERPINE2	serpin family E member 2	GO:0021683 cerebellar granular layer morphogenesis;GO:0042628 mating plug formation;GO:0061108 seminal vesicle epithelium development				(M3468)NABA ECM REGULATORS; (M5885)NABA MATRISOME ASSOCIATED; (M5889)NABA MATRISOME	(M5930)HALLMARK EPITHELIAL MESENCHYMAL TRANSITION	0.0	0.0	0.0	0.0	0.0	0.0	1.0	0.0	0.0	0.0	0.0	1.0	0.0	0.0	0.0	0.0	0.0	0.0	1.0	0.0
Q08623	8226	uniprot	H. sapiens	8226	H. sapiens	PUDP	pseudouridine 5'-phosphatase	GO:0043097 pyrimidine nucleoside salvage;GO:0043174 nucleoside salvage;GO:0008655 pyrimidine-containing compound salvage	Enzymes/ENZYME proteins/Hydrolases					0.0	0.0	0.0	0.0	0.0	0.0	0.0	0.0	0.0	0.0	0.0	0.0	1.0	0.0	0.0	0.0	0.0	1.0	0.0	0.0
Q7Z2Z2	79631	uniprot	H. sapiens	79631	H. sapiens	EFL1	elongation factor like GTPase 1	GO:0046039 GTP metabolic process;GO:0042256 mature ribosome assembly;GO:1901068 guanosine-containing compound metabolic process		Cytosol(Approved)	S-(Methylmercury)-L-Cysteine (Ribosome binding);Deoxycholic Acid (Ribosome binding);Guanosine-5'-Diphosphate (Ribosome binding)			0.0	0.0	0.0	0.0	0.0	0.0	0.0	0.0	0.0	0.0	0.0	0.0	0.0	0.0	0.0	0.0	0.0	1.0	0.0	0.0
P00491	4860	uniprot	H. sapiens	4860	H. sapiens	PNP	purine nucleoside phosphorylase	GO:0006148 inosine catabolic process;GO:0006738 nicotinamide riboside catabolic process;GO:0070638 pyridine nucleoside catabolic process	Enzymes/ENZYME proteins/Transferases	Cytosol(Supported)	Cladribine (Purine-nucleoside phosphorylase activity);Didanosine (Purine-nucleoside phosphorylase activity);8-azaguanine (Purine-nucleoside phosphorylase activity);2,6-Diamino-(S)-9-[2-(Phosphonomethoxy)Propyl]Purine (Purine-nucleoside phosphorylase activity);Immucillin-G (Purine-nucleoside phosphorylase activity);Guanine (Purine-nucleoside phosphorylase activity);2-Amino-7-[2-(2-Hydroxy-1-Hydrox…		(M5898)HALLMARK DNA REPAIR; (M5947)HALLMARK IL2 STAT5 SIGNALING; (M5913)HALLMARK INTERFERON GAMMA RESPONSE	0.0	0.0	0.0	0.0	0.0	0.0	0.0	0.0	0.0	0.0	1.0	1.0	1.0	0.0	0.0	0.0	0.0	1.0	0.0	0.0
P49356	2342	uniprot	H. sapiens	2342	H. sapiens	FNTB	farnesyltransferase, CAAX box, beta	GO:0022400 regulation of rhodopsin mediated signaling pathway;GO:0016056 rhodopsin mediated signaling pathway;GO:0018343 protein farnesylation	Enzymes/ENZYME proteins/Transferases	Centrosome(Approved)				0.0	0.0	0.0	0.0	0.0	0.0	0.0	0.0	0.0	0.0	0.0	0.0	0.0	0.0	0.0	0.0	0.0	0.0	0.0	0.0
O60825	5208	uniprot	H. sapiens	5208	H. sapiens	PFKFB2	6-phosphofructo-2-kinase/fructose-2,6-biphosphatase 2	GO:0045821 positive regulation of glycolytic process;GO:0033133 positive regulation of glucokinase activity;GO:2001171 positive regulation of ATP biosynthetic process	Enzymes/ENZYME proteins/{Hydrolases,Transferases}	Nucleus(Enhanced)				0.0	0.0	0.0	0.0	1.0	0.0	0.0	0.0	0.0	0.0	1.0	0.0	1.0	0.0	0.0	0.0	0.0	0.0	0.0	0.0
Q9H3P7	64746	uniprot	H. sapiens	64746	H. sapiens	ACBD3	acyl-CoA binding domain containing 3	GO:0006694 steroid biosynthetic process;GO:0016032 viral process;GO:0008202 steroid metabolic process		Golgi apparatus(Supported)				0.0	0.0	1.0	0.0	0.0	0.0	0.0	0.0	0.0	0.0	0.0	0.0	0.0	0.0	0.0	0.0	0.0	0.0	0.0	0.0
P50336	5498	uniprot	H. sapiens	5498	H. sapiens	PPOX	protoporphyrinogen oxidase	GO:0006782 protoporphyrinogen IX biosynthetic process;GO:0046501 protoporphyrinogen IX metabolic process;GO:0006783 heme biosynthetic process	Enzymes/ENZYME proteins/Oxidoreductases	Cytosol;Mitochondria(Approved)			(M5945)HALLMARK HEME METABOLISM	0.0	0.0	0.0	0.0	0.0	0.0	0.0	0.0	0.0	0.0	0.0	0.0	1.0	0.0	0.0	0.0	0.0	0.0	0.0	0.0
Q9GZV7	60484	uniprot	H. sapiens	60484	H. sapiens	HAPLN2	hyaluronan and proteoglycan link protein 2	GO:0008065 establishment of blood-nerve barrier;GO:0085029 extracellular matrix assembly;GO:0001885 endothelial cell development				(M5882)NABA PROTEOGLYCANS; (M5884)NABA CORE MATRISOME; (M5889)NABA MATRISOME		0.0	0.0	0.0	0.0	0.0	0.0	0.0	0.0	0.0	0.0	0.0	0.0	0.0	0.0	0.0	1.0	0.0	0.0	0.0	0.0
Q96P70	55705	uniprot	H. sapiens	55705	H. sapiens	IPO9	importin 9	GO:0006606 protein import into nucleus;GO:0051170 import into nucleus;GO:0017038 protein import	Transporters/Transporter channels and pores	Cytosol;Vesicles(Approved)				1.0	0.0	0.0	0.0	0.0	0.0	0.0	0.0	0.0	0.0	0.0	0.0	0.0	0.0	0.0	0.0	0.0	0.0	0.0	0.0
P02790	3263	uniprot	H. sapiens	3263	H. sapiens	HPX	hemopexin	GO:0002925 positive regulation of humoral immune response mediated by circulating immunoglobulin;GO:0060335 positive regulation of interferon-gamma-mediated signaling pathway;GO:0002923 regulation of humoral immune response mediated by circulating immunoglobulin				(M5880)NABA ECM AFFILIATED; (M5885)NABA MATRISOME ASSOCIATED; (M5889)NABA MATRISOME		0.0	0.0	1.0	0.0	0.0	1.0	0.0	0.0	0.0	0.0	0.0	0.0	1.0	0.0	0.0	0.0	0.0	0.0	0.0	0.0
Q9BW30	51673	uniprot	H. sapiens	51673	H. sapiens	TPPP3	tubulin polymerization promoting protein family member 3	GO:0046697 decidualization;GO:0001893 maternal placenta development;GO:0060135 maternal process involved in female pregnancy		Nucleoli fibrillar center(Approved)				0.0	0.0	0.0	1.0	0.0	0.0	0.0	0.0	0.0	0.0	0.0	1.0	0.0	0.0	0.0	0.0	0.0	0.0	0.0	0.0
Q9UHQ9	51706	uniprot	H. sapiens	51706	H. sapiens	CYB5R1	cytochrome b5 reductase 1	GO:0002576 platelet degranulation;GO:0015701 bicarbonate transport;GO:0016126 sterol biosynthetic process	Enzymes/ENZYME proteins/Oxidoreductases	Cytosol;Mitochondria;Nucleoli(Uncertain)	Flavin adenine dinucleotide (Cytochrome-b5 reductase activity, acting on nad(p)h)		(M5941)HALLMARK UV RESPONSE UP	0.0	0.0	0.0	0.0	0.0	0.0	0.0	0.0	0.0	0.0	0.0	0.0	0.0	0.0	0.0	0.0	0.0	0.0	0.0	1.0
O75608	10434	uniprot	H. sapiens	10434	H. sapiens	LYPLA1	lysophospholipase 1	GO:0042997 negative regulation of Golgi to plasma membrane protein transport;GO:0042996 regulation of Golgi to plasma membrane protein transport;GO:1903077 negative regulation of protein localization to plasma membrane		Cytosol;Nucleoplasm(Approved)				1.0	1.0	0.0	0.0	0.0	0.0	0.0	0.0	0.0	0.0	1.0	0.0	0.0	0.0	0.0	0.0	1.0	0.0	0.0	0.0
Q5SSJ5	50809	uniprot	H. sapiens	50809	H. sapiens	HP1BP3	heterochromatin protein 1 binding protein 3	GO:0097298 regulation of nucleus size;GO:0006334 nucleosome assembly;GO:0070828 heterochromatin organization		Nuclear speckles(Supported)				0.0	0.0	0.0	0.0	0.0	0.0	0.0	0.0	0.0	0.0	0.0	0.0	0.0	0.0	0.0	0.0	0.0	0.0	0.0	0.0
Q13049	22954	uniprot	H. sapiens	22954	H. sapiens	TRIM32	tripartite motif containing 32	GO:1903883 positive regulation of interleukin-17-mediated signaling pathway;GO:1903881 regulation of interleukin-17-mediated signaling pathway;GO:1902187 negative regulation of viral release from host cell	Enzymes/ENZYME proteins/Transferases	Intermediate filaments(Approved)				0.0	0.0	0.0	1.0	1.0	0.0	0.0	0.0	0.0	0.0	0.0	0.0	0.0	0.0	1.0	0.0	0.0	0.0	0.0	0.0
O95081	3268	uniprot	H. sapiens	3268	H. sapiens	AGFG2	ArfGAP with FG repeats 2	GO:0043547 positive regulation of GTPase activity;GO:0043087 regulation of GTPase activity;GO:0051345 positive regulation of hydrolase activity						0.0	0.0	0.0	0.0	0.0	0.0	0.0	0.0	0.0	0.0	0.0	0.0	0.0	0.0	0.0	0.0	0.0	0.0	0.0	0.0
Q8IWZ6	55212	uniprot	H. sapiens	55212	H. sapiens	BBS7	Bardet-Biedl syndrome 7	GO:0051877 pigment granule aggregation in cell center;GO:0032402 melanosome transport;GO:1903929 primary palate development						0.0	0.0	0.0	0.0	1.0	0.0	0.0	0.0	0.0	1.0	0.0	1.0	0.0	0.0	0.0	0.0	0.0	0.0	0.0	0.0
F5GZH3						None	None	None	None	None	None	None	None	nan	nan	nan	nan	nan	nan	nan	nan	nan	nan	nan	nan	nan	nan	nan	nan	nan	nan	nan	nan
A6NGJ0						None	None	None	None	None	None	None	None	nan	nan	nan	nan	nan	nan	nan	nan	nan	nan	nan	nan	nan	nan	nan	nan	nan	nan	nan	nan
Q8IZ83	126133	uniprot	H. sapiens	126133	H. sapiens	ALDH16A1	aldehyde dehydrogenase 16 family member A1	GO:0055114 oxidation-reduction process;GO:0008152 metabolic process;GO:0008150 biological_process		Mitochondria(Supported)				0.0	0.0	0.0	0.0	0.0	0.0	0.0	0.0	0.0	0.0	0.0	0.0	0.0	0.0	0.0	0.0	0.0	0.0	0.0	0.0
Q9NQW6	54443	uniprot	H. sapiens	54443	H. sapiens	ANLN	anillin actin binding protein	GO:1904172 positive regulation of bleb assembly;GO:1904498 protein localization to mitotic actomyosin contractile ring;GO:1904170 regulation of bleb assembly		Nucleoplasm(Enhanced)Midbody(Approved)			(M5893)HALLMARK MITOTIC SPINDLE	0.0	1.0	1.0	0.0	0.0	0.0	0.0	0.0	0.0	0.0	0.0	0.0	0.0	1.0	0.0	0.0	0.0	0.0	0.0	0.0
P05230	2246	uniprot	H. sapiens	2246	H. sapiens	FGF1	fibroblast growth factor 1	GO:0060681 branch elongation involved in ureteric bud branching;GO:0060677 ureteric bud elongation;GO:0001658 branching involved in ureteric bud morphogenesis	RAS pathway related proteins		Pentosan Polysulfate (S100 protein binding);Amlexanox (S100 protein binding);Sucrosofate (S100 protein binding);Formic Acid (S100 protein binding);O2-Sulfo-Glucuronic Acid (S100 protein binding);N,O6-Disulfo-Glucosamine (S100 protein binding);Naphthalene Trisulfonate (S100 protein binding);Pazopanib (S100 protein binding);5-AMINO-NAPHTALENE-2-MONOSULFONATE (S100 protein binding)	(M276)PID FGF PATHWAY; (M5883)NABA SECRETED FACTORS; (M5885)NABA MATRISOME ASSOCIATED		0.0	0.0	0.0	0.0	0.0	0.0	0.0	0.0	0.0	0.0	0.0	1.0	1.0	1.0	1.0	0.0	0.0	0.0	0.0	0.0
O43924	5147	uniprot	H. sapiens	5147	H. sapiens	PDE6D	phosphodiesterase 6D	GO:0034260 negative regulation of GTPase activity;GO:0007601 visual perception;GO:0050953 sensory perception of light stimulus				(M5060)SA FAS SIGNALING; (M16518)ST WNT CA2 CYCLIC GMP PATHWAY		0.0	0.0	0.0	0.0	0.0	0.0	0.0	0.0	0.0	1.0	0.0	0.0	0.0	0.0	0.0	0.0	0.0	0.0	0.0	0.0
P42574	836	uniprot	H. sapiens	836	H. sapiens	CASP3	caspase 3	GO:0061713 anterior neural tube closure;GO:0046007 negative regulation of activated T cell proliferation;GO:0001554 luteolysis	Enzymes/{ENZYME proteins/Hydrolases,Peptidases/Cysteine-type peptidases}	Mitochondria;Nucleoplasm(Supported)	Minocycline (Phospholipase a2 activator activity);5-[4-(1-Carboxymethyl-2-Oxo-Propylcarbamoyl)-Benzylsulfamoyl]-2-Hydroxy-Benzoic Acid (Phospholipase a2 activator activity);IDN-6556 (Phospholipase a2 activator activity);2-HYDROXY-5-(2-MERCAPTO-ETHYLSULFAMOYL)-BENZOIC ACID (Phospholipase a2 activator activity);methyl (3S)-3-[(tert-butoxycarbonyl)amino]-4-oxopentanoate (Phospholipase a2 activator a…	(M5060)SA FAS SIGNALING; (M7997)SA CASPASE CASCADE; (M7871)ST GRANULE CELL SURVIVAL PATHWAY	(M5941)HALLMARK UV RESPONSE UP; (M5902)HALLMARK APOPTOSIS; (M5947)HALLMARK IL2 STAT5 SIGNALING	0.0	0.0	0.0	1.0	1.0	0.0	0.0	0.0	0.0	0.0	0.0	1.0	1.0	0.0	0.0	1.0	0.0	0.0	0.0	0.0
Q9HCB6	10418	uniprot	H. sapiens	10418	H. sapiens	SPON1	spondin 1	GO:1902430 negative regulation of amyloid-beta formation;GO:1902992 negative regulation of amyloid precursor protein catabolic process;GO:1902993 positive regulation of amyloid precursor protein catabolic process		Actin filaments;Cytokinetic bridge;Microtubule ends;Nucleoli;Nucleus(Approved)		(M3008)NABA ECM GLYCOPROTEINS; (M5884)NABA CORE MATRISOME; (M5889)NABA MATRISOME	(M5953)HALLMARK KRAS SIGNALING UP	0.0	0.0	0.0	0.0	0.0	0.0	0.0	0.0	0.0	0.0	0.0	0.0	0.0	0.0	0.0	1.0	0.0	0.0	0.0	0.0
Q6UWE0	90678	uniprot	H. sapiens	90678	H. sapiens	LRSAM1	leucine rich repeat and sterile alpha motif containing 1	GO:1904417 positive regulation of xenophagy;GO:1904415 regulation of xenophagy;GO:2000786 positive regulation of autophagosome assembly	Enzymes/ENZYME proteins/Transferases	Cytosol(Approved)				1.0	0.0	0.0	0.0	1.0	0.0	0.0	0.0	0.0	0.0	0.0	0.0	0.0	0.0	1.0	0.0	0.0	0.0	0.0	0.0
P12271	6017	uniprot	H. sapiens	6017	H. sapiens	RLBP1	retinaldehyde binding protein 1	GO:0006776 vitamin A metabolic process;GO:0001523 retinoid metabolic process;GO:0006775 fat-soluble vitamin metabolic process		Nucleoplasm(Supported)Centrosome;Cytosol(Uncertain)	Vitamin A (Transporter activity)			0.0	0.0	0.0	0.0	0.0	0.0	0.0	0.0	0.0	1.0	0.0	0.0	0.0	0.0	0.0	0.0	0.0	0.0	0.0	0.0
Q8N7J2	219287	uniprot	H. sapiens	219287	H. sapiens	AMER2	APC membrane recruitment protein 2	GO:0090090 negative regulation of canonical Wnt signaling pathway;GO:0007398 ectoderm development;GO:0030178 negative regulation of Wnt signaling pathway						0.0	0.0	0.0	0.0	0.0	0.0	0.0	0.0	0.0	0.0	0.0	0.0	0.0	0.0	0.0	0.0	0.0	0.0	0.0	0.0
O75695	6102	uniprot	H. sapiens	6102	H. sapiens	RP2	RP2 activator of ARL3 GTPase	GO:0007023 post-chaperonin tubulin folding pathway;GO:0007601 visual perception;GO:0006892 post-Golgi vesicle-mediated transport		Plasma membrane(Supported)Nuclear bodies;Nucleoplasm(Uncertain)				0.0	0.0	0.0	0.0	0.0	0.0	0.0	0.0	0.0	1.0	0.0	0.0	0.0	0.0	0.0	0.0	1.0	0.0	0.0	0.0
H3BLV0						None	None	None	None	None	None	None	None	nan	nan	nan	nan	nan	nan	nan	nan	nan	nan	nan	nan	nan	nan	nan	nan	nan	nan	nan	nan
Q9Y2W1	9967	uniprot	H. sapiens	9967	H. sapiens	THRAP3	thyroid hormone receptor associated protein 3	GO:0048255 mRNA stabilization;GO:0048026 positive regulation of mRNA splicing, via spliceosome;GO:1902373 negative regulation of mRNA catabolic process		Nuclear speckles(Enhanced)				0.0	0.0	0.0	0.0	0.0	0.0	1.0	0.0	0.0	0.0	0.0	0.0	1.0	0.0	0.0	0.0	0.0	0.0	0.0	0.0
P47874	4975	uniprot	H. sapiens	4975	H. sapiens	OMP	olfactory marker protein	GO:0007268 chemical synaptic transmission;GO:0007608 sensory perception of smell;GO:0098916 anterograde trans-synaptic signaling						0.0	0.0	0.0	0.0	0.0	0.0	0.0	0.0	0.0	0.0	0.0	0.0	0.0	0.0	0.0	0.0	0.0	0.0	0.0	0.0
P00738	3240	uniprot	H. sapiens	3240	H. sapiens	HP	haptoglobin	GO:2000296 negative regulation of hydrogen peroxide catabolic process;GO:2000295 regulation of hydrogen peroxide catabolic process;GO:0010727 negative regulation of hydrogen peroxide metabolic process	Enzymes/Peptidases/Serine-type peptidases	Vesicles(Approved)				0.0	0.0	1.0	0.0	0.0	1.0	1.0	0.0	0.0	0.0	0.0	0.0	1.0	0.0	0.0	0.0	0.0	0.0	0.0	0.0
P41219	5630	uniprot	H. sapiens	5630	H. sapiens	PRPH	peripherin	GO:0045104 intermediate filament cytoskeleton organization;GO:0045103 intermediate filament-based process;GO:0007010 cytoskeleton organization						0.0	0.0	0.0	0.0	0.0	0.0	0.0	0.0	1.0	0.0	0.0	0.0	0.0	0.0	0.0	0.0	0.0	0.0	0.0	0.0

## Sheet: Enrichment
GroupID	Category	Term	Description	LogP	Log(q-value)	InTerm_InList	Genes	Symbols
1_Summary	GO Biological Processes	GO:0006605	protein targeting	-4.763	-0.596727	8/426	4924,6181,6223,8239,9590,10075,55914,128866,2316,55705,90678,6711,10434	NUCB1,RPLP2,RPS19,USP9X,AKAP12,HUWE1,ERBIN,CHMP4B,FLNA,IPO9,LRSAM1,SPTBN1,LYPLA1
1_Member	GO Biological Processes	GO:0006605	protein targeting	-4.763	-0.596727	8/426	4924,6181,6223,8239,9590,10075,55914,128866	NUCB1,RPLP2,RPS19,USP9X,AKAP12,HUWE1,ERBIN,CHMP4B
1_Member	GO Biological Processes	GO:0072594	establishment of protein localization to organelle	-3.99235	-0.576337	8/548	2316,6181,6223,8239,10075,55705,90678,128866	FLNA,RPLP2,RPS19,USP9X,HUWE1,IPO9,LRSAM1,CHMP4B
1_Member	GO Biological Processes	GO:0090150	establishment of protein localization to membrane	-2.74932	-0.0636811	5/326	6181,6223,6711,10434,128866	RPLP2,RPS19,SPTBN1,LYPLA1,CHMP4B
1_Member	GO Biological Processes	GO:0045047	protein targeting to ER	-2.50733	0	3/109	6181,6223,128866	RPLP2,RPS19,CHMP4B
1_Member	GO Biological Processes	GO:0072599	establishment of protein localization to endoplasmic reticulum	-2.46323	0	3/113	6181,6223,128866	RPLP2,RPS19,CHMP4B
1_Member	GO Biological Processes	GO:0070972	protein localization to endoplasmic reticulum	-2.21254	0	3/139	6181,6223,128866	RPLP2,RPS19,CHMP4B
2_Summary	GO Biological Processes	GO:1990778	protein localization to cell periphery	-4.6148	-0.596727	7/323	1000,2316,3911,6711,10434,54443,201475,6181,6223,128866,5339	CDH2,FLNA,LAMA5,SPTBN1,LYPLA1,ANLN,RAB12,RPLP2,RPS19,CHMP4B,PLEC
2_Member	GO Biological Processes	GO:1990778	protein localization to cell periphery	-4.6148	-0.596727	7/323	1000,2316,3911,6711,10434,54443,201475	CDH2,FLNA,LAMA5,SPTBN1,LYPLA1,ANLN,RAB12
2_Member	GO Biological Processes	GO:0072657	protein localization to membrane	-4.39469	-0.576337	9/625	1000,2316,3911,6181,6223,6711,10434,128866,201475	CDH2,FLNA,LAMA5,RPLP2,RPS19,SPTBN1,LYPLA1,CHMP4B,RAB12
2_Member	GO Biological Processes	GO:0072659	protein localization to plasma membrane	-4.07764	-0.576337	6/270	1000,2316,3911,6711,10434,201475	CDH2,FLNA,LAMA5,SPTBN1,LYPLA1,RAB12
2_Member	Reactome Gene Sets	R-HSA-1500931	Cell-Cell communication	-3.40301	-0.33918	4/129	1000,2316,5339,6711	CDH2,FLNA,PLEC,SPTBN1
2_Member	Reactome Gene Sets	R-HSA-446728	Cell junction organization	-2.7301	-0.0544458	3/91	1000,2316,5339	CDH2,FLNA,PLEC
3_Summary	Reactome Gene Sets	R-HSA-5653656	Vesicle-mediated transport	-4.14723	-0.576337	9/673	1212,1278,3240,3263,6710,6711,64746,128866,201475,54443	CLTB,COL1A2,HP,HPX,SPTB,SPTBN1,ACBD3,CHMP4B,RAB12,ANLN
3_Member	Reactome Gene Sets	R-HSA-5653656	Vesicle-mediated transport	-4.14723	-0.576337	9/673	1212,1278,3240,3263,6710,6711,64746,128866,201475	CLTB,COL1A2,HP,HPX,SPTB,SPTBN1,ACBD3,CHMP4B,RAB12
3_Member	GO Biological Processes	GO:0000281	mitotic cytokinesis	-3.02344	-0.212512	3/72	6711,54443,128866	SPTBN1,ANLN,CHMP4B
3_Member	GO Biological Processes	GO:0061640	cytoskeleton-dependent cytokinesis	-2.62572	-0.0340757	3/99	6711,54443,128866	SPTBN1,ANLN,CHMP4B
3_Member	Reactome Gene Sets	R-HSA-199991	Membrane Trafficking	-2.16588	0	6/634	1212,6710,6711,64746,128866,201475	CLTB,SPTB,SPTBN1,ACBD3,CHMP4B,RAB12
4_Summary	GO Biological Processes	GO:0061564	axon development	-4.11567	-0.576337	8/526	836,1000,4133,6710,6711,8239,22954,23271,51673,128866,2316,7168,1278,3911	CASP3,CDH2,MAP2,SPTB,SPTBN1,USP9X,TRIM32,CAMSAP2,TPPP3,CHMP4B,FLNA,TPM1,COL1A2,LAMA5
4_Member	GO Biological Processes	GO:0061564	axon development	-4.11567	-0.576337	8/526	836,1000,4133,6710,6711,8239,22954,23271	CASP3,CDH2,MAP2,SPTB,SPTBN1,USP9X,TRIM32,CAMSAP2
4_Member	GO Biological Processes	GO:0051258	protein polymerization	-3.90775	-0.542886	6/290	4133,6710,6711,23271,51673,128866	MAP2,SPTB,SPTBN1,CAMSAP2,TPPP3,CHMP4B
4_Member	GO Biological Processes	GO:0032271	regulation of protein polymerization	-3.44475	-0.356097	5/228	4133,6710,6711,23271,51673	MAP2,SPTB,SPTBN1,CAMSAP2,TPPP3
4_Member	GO Biological Processes	GO:1902903	regulation of supramolecular fiber organization	-3.33995	-0.299598	6/370	2316,4133,6710,6711,7168,23271	FLNA,MAP2,SPTB,SPTBN1,TPM1,CAMSAP2
4_Member	GO Biological Processes	GO:0097435	supramolecular fiber organization	-3.28317	-0.265091	8/698	1278,2316,4133,6710,6711,7168,23271,51673	COL1A2,FLNA,MAP2,SPTB,SPTBN1,TPM1,CAMSAP2,TPPP3
4_Member	GO Biological Processes	GO:0051493	regulation of cytoskeleton organization	-3.16733	-0.229428	7/555	2316,4133,6710,6711,7168,23271,128866	FLNA,MAP2,SPTB,SPTBN1,TPM1,CAMSAP2,CHMP4B
4_Member	GO Biological Processes	GO:1902904	negative regulation of supramolecular fiber organization	-3.12413	-0.229428	4/153	4133,6710,6711,23271	MAP2,SPTB,SPTBN1,CAMSAP2
4_Member	GO Biological Processes	GO:1901880	negative regulation of protein depolymerization	-3.0957	-0.229428	3/68	6710,6711,23271	SPTB,SPTBN1,CAMSAP2
4_Member	GO Biological Processes	GO:0051494	negative regulation of cytoskeleton organization	-3.06184	-0.229428	4/159	4133,6710,6711,23271	MAP2,SPTB,SPTBN1,CAMSAP2
4_Member	GO Biological Processes	GO:0000904	cell morphogenesis involved in differentiation	-3.05717	-0.229428	8/756	836,1000,2316,3911,4133,6710,6711,8239	CASP3,CDH2,FLNA,LAMA5,MAP2,SPTB,SPTBN1,USP9X
4_Member	GO Biological Processes	GO:0032272	negative regulation of protein polymerization	-2.95532	-0.192515	3/76	4133,6710,6711	MAP2,SPTB,SPTBN1
4_Member	GO Biological Processes	GO:0043242	negative regulation of protein complex disassembly	-2.93888	-0.192108	3/77	6710,6711,23271	SPTB,SPTBN1,CAMSAP2
4_Member	GO Biological Processes	GO:0046785	microtubule polymerization	-2.92267	-0.192108	3/78	4133,23271,51673	MAP2,CAMSAP2,TPPP3
4_Member	GO Biological Processes	GO:1901879	regulation of protein depolymerization	-2.81506	-0.108738	3/85	6710,6711,23271	SPTB,SPTBN1,CAMSAP2
4_Member	GO Biological Processes	GO:0051261	protein depolymerization	-2.46323	0	3/113	6710,6711,23271	SPTB,SPTBN1,CAMSAP2
4_Member	GO Biological Processes	GO:0031109	microtubule polymerization or depolymerization	-2.41043	0	3/118	4133,23271,51673	MAP2,CAMSAP2,TPPP3
4_Member	GO Biological Processes	GO:0043244	regulation of protein complex disassembly	-2.41043	0	3/118	6710,6711,23271	SPTB,SPTBN1,CAMSAP2
4_Member	GO Biological Processes	GO:0010639	negative regulation of organelle organization	-2.32287	0	5/410	4133,6710,6711,23271,128866	MAP2,SPTB,SPTBN1,CAMSAP2,CHMP4B
4_Member	GO Biological Processes	GO:0110053	regulation of actin filament organization	-2.19745	0	4/276	2316,6710,6711,7168	FLNA,SPTB,SPTBN1,TPM1
4_Member	GO Biological Processes	GO:0031333	negative regulation of protein complex assembly	-2.13759	0	3/148	4133,6710,6711	MAP2,SPTB,SPTBN1
4_Member	GO Biological Processes	GO:0007409	axonogenesis	-2.04797	0	5/478	1000,4133,6710,6711,8239	CDH2,MAP2,SPTB,SPTBN1,USP9X
4_Member	GO Biological Processes	GO:0043254	regulation of protein complex assembly	-2.01161	0	5/488	4133,6710,6711,23271,51673	MAP2,SPTB,SPTBN1,CAMSAP2,TPPP3
5_Summary	GO Biological Processes	GO:0016241	regulation of macroautophagy	-4.00153	-0.576337	5/173	836,10075,90678,128866,201475,5208,22954,55212,8239,23352	CASP3,HUWE1,LRSAM1,CHMP4B,RAB12,PFKFB2,TRIM32,BBS7,USP9X,UBR4
5_Member	GO Biological Processes	GO:0016241	regulation of macroautophagy	-4.00153	-0.576337	5/173	836,10075,90678,128866,201475	CASP3,HUWE1,LRSAM1,CHMP4B,RAB12
5_Member	GO Biological Processes	GO:0016239	positive regulation of macroautophagy	-3.0957	-0.229428	3/68	10075,90678,201475	HUWE1,LRSAM1,RAB12
5_Member	GO Biological Processes	GO:0009896	positive regulation of catabolic process	-2.96883	-0.192515	6/436	5208,10075,22954,55212,90678,201475	PFKFB2,HUWE1,TRIM32,BBS7,LRSAM1,RAB12
5_Member	GO Biological Processes	GO:0016236	macroautophagy	-2.89522	-0.178172	5/302	836,10075,90678,128866,201475	CASP3,HUWE1,LRSAM1,CHMP4B,RAB12
5_Member	GO Biological Processes	GO:0010506	regulation of autophagy	-2.70342	-0.0470745	5/334	836,10075,90678,128866,201475	CASP3,HUWE1,LRSAM1,CHMP4B,RAB12
5_Member	GO Biological Processes	GO:0031331	positive regulation of cellular catabolic process	-2.50166	0	5/372	5208,10075,55212,90678,201475	PFKFB2,HUWE1,BBS7,LRSAM1,RAB12
5_Member	GO Biological Processes	GO:0010508	positive regulation of autophagy	-2.41043	0	3/118	10075,90678,201475	HUWE1,LRSAM1,RAB12
5_Member	GO Biological Processes	GO:0044257	cellular protein catabolic process	-2.31341	0	7/786	8239,10075,22954,23352,55212,128866,201475	USP9X,HUWE1,TRIM32,UBR4,BBS7,CHMP4B,RAB12
5_Member	Reactome Gene Sets	R-HSA-983168	Antigen processing: Ubiquitination & Proteasome degradation	-2.0285	0	4/309	10075,22954,23352,90678	HUWE1,TRIM32,UBR4,LRSAM1
6_Summary	Reactome Gene Sets	R-HSA-2173782	Binding and Uptake of Ligands by Scavenger Receptors	-3.71428	-0.457582	3/42	1278,3240,3263	COL1A2,HP,HPX
6_Member	Reactome Gene Sets	R-HSA-2173782	Binding and Uptake of Ligands by Scavenger Receptors	-3.71428	-0.457582	3/42	1278,3240,3263	COL1A2,HP,HPX
7_Summary	GO Biological Processes	GO:0009895	negative regulation of catabolic process	-3.69813	-0.457582	6/317	2316,3240,5270,8604,9967,128866	FLNA,HP,SERPINE2,SLC25A12,THRAP3,CHMP4B
7_Member	GO Biological Processes	GO:0009895	negative regulation of catabolic process	-3.69813	-0.457582	6/317	2316,3240,5270,8604,9967,128866	FLNA,HP,SERPINE2,SLC25A12,THRAP3,CHMP4B
7_Member	GO Biological Processes	GO:0031330	negative regulation of cellular catabolic process	-2.21397	0	4/273	3240,8604,9967,128866	HP,SLC25A12,THRAP3,CHMP4B
8_Summary	Reactome Gene Sets	R-HSA-8957275	Post-translational protein phosphorylation	-3.69751	-0.457582	4/108	813,1000,4924,7857	CALU,CDH2,NUCB1,SCG2
8_Member	Reactome Gene Sets	R-HSA-8957275	Post-translational protein phosphorylation	-3.69751	-0.457582	4/108	813,1000,4924,7857	CALU,CDH2,NUCB1,SCG2
8_Member	Reactome Gene Sets	R-HSA-381426	Regulation of Insulin-like Growth Factor (IGF) transport and uptake by Insulin-like Growth Factor Bi	-3.45493	-0.356097	4/125	813,1000,4924,7857	CALU,CDH2,NUCB1,SCG2
9_Summary	GO Biological Processes	GO:0045104	intermediate filament cytoskeleton organization	-3.51462	-0.356097	3/49	5339,5630,55914	PLEC,PRPH,ERBIN
9_Member	GO Biological Processes	GO:0045104	intermediate filament cytoskeleton organization	-3.51462	-0.356097	3/49	5339,5630,55914	PLEC,PRPH,ERBIN
9_Member	GO Biological Processes	GO:0045103	intermediate filament-based process	-3.48857	-0.356097	3/50	5339,5630,55914	PLEC,PRPH,ERBIN
10_Summary	Reactome Gene Sets	R-HSA-5620920	Cargo trafficking to the periciliary membrane	-3.46307	-0.356097	3/51	5147,6102,55212,6017	PDE6D,RP2,BBS7,RLBP1
10_Member	Reactome Gene Sets	R-HSA-5620920	Cargo trafficking to the periciliary membrane	-3.46307	-0.356097	3/51	5147,6102,55212	PDE6D,RP2,BBS7
10_Member	GO Biological Processes	GO:0007601	visual perception	-2.57438	-0.0111444	4/216	5147,6017,6102,55212	PDE6D,RLBP1,RP2,BBS7
10_Member	GO Biological Processes	GO:0050953	sensory perception of light stimulus	-2.54572	0	4/220	5147,6017,6102,55212	PDE6D,RLBP1,RP2,BBS7
11_Summary	GO Biological Processes	GO:1903827	regulation of cellular protein localization	-3.25662	-0.259728	7/536	1000,2316,4133,4924,6711,10075,10434,5208,9590,4860,7857,201475	CDH2,FLNA,MAP2,NUCB1,SPTBN1,HUWE1,LYPLA1,PFKFB2,AKAP12,PNP,SCG2,RAB12
11_Member	GO Biological Processes	GO:1903827	regulation of cellular protein localization	-3.25662	-0.259728	7/536	1000,2316,4133,4924,6711,10075,10434	CDH2,FLNA,MAP2,NUCB1,SPTBN1,HUWE1,LYPLA1
11_Member	GO Biological Processes	GO:0051223	regulation of protein transport	-2.50488	0	7/725	2316,4924,5208,6711,9590,10075,10434	FLNA,NUCB1,PFKFB2,SPTBN1,AKAP12,HUWE1,LYPLA1
11_Member	GO Biological Processes	GO:0090087	regulation of peptide transport	-2.40821	0	7/755	2316,4924,5208,6711,9590,10075,10434	FLNA,NUCB1,PFKFB2,SPTBN1,AKAP12,HUWE1,LYPLA1
11_Member	GO Biological Processes	GO:0070201	regulation of establishment of protein localization	-2.35561	0	7/772	2316,4924,5208,6711,9590,10075,10434	FLNA,NUCB1,PFKFB2,SPTBN1,AKAP12,HUWE1,LYPLA1
11_Member	GO Biological Processes	GO:0051222	positive regulation of protein transport	-2.25344	0	5/426	2316,5208,6711,9590,10075	FLNA,PFKFB2,SPTBN1,AKAP12,HUWE1
11_Member	GO Biological Processes	GO:0009306	protein secretion	-2.23186	0	6/614	4860,5208,6711,7857,9590,201475	PNP,PFKFB2,SPTBN1,SCG2,AKAP12,RAB12
11_Member	GO Biological Processes	GO:0002790	peptide secretion	-2.11811	0	6/649	4860,5208,6711,7857,9590,201475	PNP,PFKFB2,SPTBN1,SCG2,AKAP12,RAB12
11_Member	GO Biological Processes	GO:1904951	positive regulation of establishment of protein localization	-2.10049	0	5/464	2316,5208,6711,9590,10075	FLNA,PFKFB2,SPTBN1,AKAP12,HUWE1
12_Summary	GO Biological Processes	GO:0030155	regulation of cell adhesion	-3.21061	-0.233932	8/716	836,2316,3911,4860,5270,7052,7168,65125,1278,2246,5339,55212,55914,1000,4129,10409,51673	CASP3,FLNA,LAMA5,PNP,SERPINE2,TGM2,TPM1,WNK1,COL1A2,FGF1,PLEC,BBS7,ERBIN,CDH2,MAOB,BASP1,TPPP3
12_Member	GO Biological Processes	GO:0030155	regulation of cell adhesion	-3.21061	-0.233932	8/716	836,2316,3911,4860,5270,7052,7168,65125	CASP3,FLNA,LAMA5,PNP,SERPINE2,TGM2,TPM1,WNK1
12_Member	GO Biological Processes	GO:0042060	wound healing	-3.07282	-0.229428	7/576	836,1278,2246,2316,5270,5339,7168	CASP3,COL1A2,FGF1,FLNA,SERPINE2,PLEC,TPM1
12_Member	GO Biological Processes	GO:0048729	tissue morphogenesis	-2.65984	-0.0340757	7/680	836,2246,2316,3911,7052,7168,55212	CASP3,FGF1,FLNA,LAMA5,TGM2,TPM1,BBS7
12_Member	GO Biological Processes	GO:0009611	response to wounding	-2.62079	-0.0340757	7/691	836,1278,2246,2316,5270,5339,7168	CASP3,COL1A2,FGF1,FLNA,SERPINE2,PLEC,TPM1
12_Member	GO Biological Processes	GO:0007229	integrin-mediated signaling pathway	-2.53004	0	3/107	2316,3911,55914	FLNA,LAMA5,ERBIN
12_Member	GO Biological Processes	GO:0002009	morphogenesis of an epithelium	-2.4588	0	6/551	836,2246,2316,3911,7052,55212	CASP3,FGF1,FLNA,LAMA5,TGM2,BBS7
12_Member	GO Biological Processes	GO:0007420	brain development	-2.4527	0	7/741	836,1000,2316,4129,5270,10409,55212	CASP3,CDH2,FLNA,MAOB,SERPINE2,BASP1,BBS7
12_Member	GO Biological Processes	GO:0060322	head development	-2.31937	0	7/784	836,1000,2316,4129,5270,10409,55212	CASP3,CDH2,FLNA,MAOB,SERPINE2,BASP1,BBS7
12_Member	GO Biological Processes	GO:0048608	reproductive structure development	-2.1993	0	5/439	836,2316,5270,10409,51673	CASP3,FLNA,SERPINE2,BASP1,TPPP3
12_Member	GO Biological Processes	GO:0061458	reproductive system development	-2.18304	0	5/443	836,2316,5270,10409,51673	CASP3,FLNA,SERPINE2,BASP1,TPPP3
12_Member	GO Biological Processes	GO:0030168	platelet activation	-2.09037	0	3/154	1278,2316,5270	COL1A2,FLNA,SERPINE2
13_Summary	GO Biological Processes	GO:0019439	aromatic compound catabolic process	-3.15572	-0.229428	8/730	836,4129,4860,5208,6181,6223,8604,9967,8226,3240,3263,5498,2246	CASP3,MAOB,PNP,PFKFB2,RPLP2,RPS19,SLC25A12,THRAP3,PUDP,HP,HPX,PPOX,FGF1
13_Member	GO Biological Processes	GO:0019439	aromatic compound catabolic process	-3.15572	-0.229428	8/730	836,4129,4860,5208,6181,6223,8604,9967	CASP3,MAOB,PNP,PFKFB2,RPLP2,RPS19,SLC25A12,THRAP3
13_Member	GO Biological Processes	GO:1901361	organic cyclic compound catabolic process	-3.0131	-0.212512	8/768	836,4129,4860,5208,6181,6223,8604,9967	CASP3,MAOB,PNP,PFKFB2,RPLP2,RPS19,SLC25A12,THRAP3
13_Member	GO Biological Processes	GO:0034655	nucleobase-containing compound catabolic process	-2.71809	-0.052194	7/664	836,4860,5208,6181,6223,8604,9967	CASP3,PNP,PFKFB2,RPLP2,RPS19,SLC25A12,THRAP3
13_Member	GO Biological Processes	GO:0046700	heterocycle catabolic process	-2.53152	0	7/717	836,4860,5208,6181,6223,8604,9967	CASP3,PNP,PFKFB2,RPLP2,RPS19,SLC25A12,THRAP3
13_Member	GO Biological Processes	GO:0044270	cellular nitrogen compound catabolic process	-2.52817	0	7/718	836,4860,5208,6181,6223,8604,9967	CASP3,PNP,PFKFB2,RPLP2,RPS19,SLC25A12,THRAP3
13_Member	GO Biological Processes	GO:0034404	nucleobase-containing small molecule biosynthetic process	-2.49696	0	4/227	4860,5208,8226,8604	PNP,PFKFB2,PUDP,SLC25A12
13_Member	GO Biological Processes	GO:0051193	regulation of cofactor metabolic process	-2.3799	0	3/121	3240,5208,8604	HP,PFKFB2,SLC25A12
13_Member	GO Biological Processes	GO:0051186	cofactor metabolic process	-2.24878	0	6/609	3240,3263,4129,5208,5498,8604	HP,HPX,MAOB,PFKFB2,PPOX,SLC25A12
13_Member	GO Biological Processes	GO:0062013	positive regulation of small molecule metabolic process	-2.06752	0	3/157	2246,5208,8604	FGF1,PFKFB2,SLC25A12
14_Summary	Canonical Pathways	M18	PID INTEGRIN1 PATHWAY	-3.13355	-0.229428	3/66	1278,3911,7052,2246,10409,7857,9590,54443	COL1A2,LAMA5,TGM2,FGF1,BASP1,SCG2,AKAP12,ANLN
14_Member	Canonical Pathways	M18	PID INTEGRIN1 PATHWAY	-3.13355	-0.229428	3/66	1278,3911,7052	COL1A2,LAMA5,TGM2
14_Member	GO Biological Processes	GO:0060993	kidney morphogenesis	-2.67673	-0.0340757	3/95	2246,3911,10409	FGF1,LAMA5,BASP1
14_Member	GO Biological Processes	GO:0001657	ureteric bud development	-2.63826	-0.0340757	3/98	2246,3911,10409	FGF1,LAMA5,BASP1
14_Member	GO Biological Processes	GO:0072163	mesonephric epithelium development	-2.62572	-0.0340757	3/99	2246,3911,10409	FGF1,LAMA5,BASP1
14_Member	GO Biological Processes	GO:0072164	mesonephric tubule development	-2.62572	-0.0340757	3/99	2246,3911,10409	FGF1,LAMA5,BASP1
14_Member	GO Biological Processes	GO:0001823	mesonephros development	-2.57688	-0.0111444	3/103	2246,3911,10409	FGF1,LAMA5,BASP1
14_Member	GO Biological Processes	GO:0072009	nephron epithelium development	-2.49614	0	3/110	2246,3911,10409	FGF1,LAMA5,BASP1
14_Member	GO Biological Processes	GO:0022612	gland morphogenesis	-2.35018	0	3/124	2246,3911,7052	FGF1,LAMA5,TGM2
14_Member	GO Biological Processes	GO:0072073	kidney epithelium development	-2.18698	0	3/142	2246,3911,10409	FGF1,LAMA5,BASP1
14_Member	GO Biological Processes	GO:0072006	nephron development	-2.17026	0	3/144	2246,3911,10409	FGF1,LAMA5,BASP1
14_Member	GO Biological Processes	GO:0001667	ameboidal-type cell migration	-2.07025	0	5/472	2246,3911,7857,9590,54443	FGF1,LAMA5,SCG2,AKAP12,ANLN
15_Summary	GO Biological Processes	GO:0051272	positive regulation of cellular component movement	-2.96561	-0.192515	7/601	2246,2316,4133,6223,9590,22954,65125,7857,128866,7052,90678,6710,6711	FGF1,FLNA,MAP2,RPS19,AKAP12,TRIM32,WNK1,SCG2,CHMP4B,TGM2,LRSAM1,SPTB,SPTBN1
15_Member	GO Biological Processes	GO:0051272	positive regulation of cellular component movement	-2.96561	-0.192515	7/601	2246,2316,4133,6223,9590,22954,65125	FGF1,FLNA,MAP2,RPS19,AKAP12,TRIM32,WNK1
15_Member	GO Biological Processes	GO:0040017	positive regulation of locomotion	-2.92015	-0.192108	7/612	2246,2316,7857,9590,22954,65125,128866	FGF1,FLNA,SCG2,AKAP12,TRIM32,WNK1,CHMP4B
15_Member	GO Biological Processes	GO:0032103	positive regulation of response to external stimulus	-2.75515	-0.0636811	5/325	6223,7052,7857,65125,90678	RPS19,TGM2,SCG2,WNK1,LRSAM1
15_Member	GO Biological Processes	GO:0006935	chemotaxis	-2.11811	0	6/649	2246,6223,6710,6711,7857,65125	FGF1,RPS19,SPTB,SPTBN1,SCG2,WNK1
15_Member	GO Biological Processes	GO:0042330	taxis	-2.11185	0	6/651	2246,6223,6710,6711,7857,65125	FGF1,RPS19,SPTB,SPTBN1,SCG2,WNK1
15_Member	GO Biological Processes	GO:0060326	cell chemotaxis	-2.0527	0	4/304	2246,6223,7857,65125	FGF1,RPS19,SCG2,WNK1
16_Summary	KEGG Pathway	hsa05146	Amoebiasis	-2.66376	-0.0340757	3/96	836,1278,3911,10418,60484,5339	CASP3,COL1A2,LAMA5,SPON1,HAPLN2,PLEC
16_Member	KEGG Pathway	hsa05146	Amoebiasis	-2.66376	-0.0340757	3/96	836,1278,3911	CASP3,COL1A2,LAMA5
16_Member	Reactome Gene Sets	R-HSA-1474228	Degradation of the extracellular matrix	-2.20395	0	3/140	836,1278,3911	CASP3,COL1A2,LAMA5
16_Member	Canonical Pathways	M5884	NABA CORE MATRISOME	-2.20293	0	4/275	1278,3911,10418,60484	COL1A2,LAMA5,SPON1,HAPLN2
16_Member	Reactome Gene Sets	R-HSA-1474244	Extracellular matrix organization	-2.06745	0	4/301	836,1278,3911,5339	CASP3,COL1A2,LAMA5,PLEC
17_Summary	GO Biological Processes	GO:0006892	post-Golgi vesicle-mediated transport	-2.57688	-0.0111444	3/103	6102,6711,10434,6710,201475	RP2,SPTBN1,LYPLA1,SPTB,RAB12
17_Member	GO Biological Processes	GO:0006892	post-Golgi vesicle-mediated transport	-2.57688	-0.0111444	3/103	6102,6711,10434	RP2,SPTBN1,LYPLA1
17_Member	GO Biological Processes	GO:0048193	Golgi vesicle transport	-2.48184	0	5/376	6102,6710,6711,10434,201475	RP2,SPTB,SPTBN1,LYPLA1,RAB12
18_Summary	GO Biological Processes	GO:0009116	nucleoside metabolic process	-2.38998	0	3/120	4860,8226,79631	PNP,PUDP,EFL1
18_Member	GO Biological Processes	GO:0009116	nucleoside metabolic process	-2.38998	0	3/120	4860,8226,79631	PNP,PUDP,EFL1
18_Member	GO Biological Processes	GO:1901657	glycosyl compound metabolic process	-2.17026	0	3/144	4860,8226,79631	PNP,PUDP,EFL1
19_Summary	GO Biological Processes	GO:0014013	regulation of gliogenesis	-2.32125	0	3/127	1000,5270,93377	CDH2,SERPINE2,OPALIN
19_Member	GO Biological Processes	GO:0014013	regulation of gliogenesis	-2.32125	0	3/127	1000,5270,93377	CDH2,SERPINE2,OPALIN
20_Summary	Reactome Gene Sets	R-HSA-114608	Platelet degranulation	-2.30237	0	3/129	813,2316,51706,1278	CALU,FLNA,CYB5R1,COL1A2
20_Member	Reactome Gene Sets	R-HSA-114608	Platelet degranulation	-2.30237	0	3/129	813,2316,51706	CALU,FLNA,CYB5R1
20_Member	Reactome Gene Sets	R-HSA-76002	Platelet activation, signaling and aggregation	-2.27058	0	4/263	813,1278,2316,51706	CALU,COL1A2,FLNA,CYB5R1
20_Member	Reactome Gene Sets	R-HSA-76005	Response to elevated platelet cytosolic Ca2+	-2.25653	0	3/134	813,2316,51706	CALU,FLNA,CYB5R1
