# Supplementary material for: Amyotrophic Lateral Sclerosis Is Accompanied by Protein Derangements in the Olfactory Bulb-Tract Axis
Source: Int J Mol Sci. 2020 Nov 5;21(21):8311. doi: 10.3390/ijms21218311 (PMC7664257; doi:10.3390/ijms21218311)
Supplement: Supplementary file 1 [file ijms-21-08311-s001.zip › supplementary files/Supplementary Table 1. Quantified OB proteome.xlsx]

## Sheet: Identified proteins
Majority protein IDs	Protein names	Gene names	LFQ intensity ALS1220	LFQ intensity ALS1240	LFQ intensity ALS1283	LFQ intensity ALS1303	LFQ intensity ALS1379	LFQ intensity ALS1405	LFQ intensity ALS1407	LFQ intensity ALS1565	LFQ intensity ALS1578	LFQ intensity ALS1645	LFQ intensity ALS1652	LFQ intensity C1218	LFQ intensity C1277	LFQ intensity C1368	LFQ intensity C1403	LFQ intensity C1438	LFQ intensity C1563	LFQ intensity C1576	LFQ intensity C1663	Peptides	Razor + unique peptides	Unique peptides	Sequence coverage [%]	Unique + razor sequence coverage [%]	Unique sequence coverage [%]	Mol. weight [kDa]	Q-value	Score	Intensity	MS/MS count
A0A024R216;Q9Y3E1	Hepatoma-derived growth factor-related protein 3	HDGFRP3	658640000	609859968	452920000	551539968	412440000	460609984	582150016	453340000	511209984	453700000	0	666339968	587059968	495849984	465529984	733270016	650569984	590609984	276289984	6	4	4	32	19.7	19.7	22.619	0	54.927	10757000000	82
A0A024R442;E7ETB3;Q9ULA0;E7EMB6;C9JBE1	Aspartyl aminopeptidase	DNPEP	728179968	683550016	835209984	736840000	811809984	674510016	743150016	700150016	665440000	770300032	591240000	709360000	769699968	833980032	852819968	739129984	767880000	707329984	491600000	17	17	17	51.6	51.6	51.6	51.998	0	207.41	15126000000	198
A0A024R4E5;Q00341;H0Y394	Vigilin	HDLBP	291910016	241630000	221600000	279369984	255120000	338390016	284089984	0	240850000	262590000	200570000	242700000	207720000	279249984	232810000	243130000	242490000	255730000	177850000	18	18	18	19.6	19.6	19.6	141.44	0	70.53	5049400000	110
B5MCT8;C9JM19;A0A024R4M0;P46781	40S ribosomal protein S9	RPS9	0	0	0	0	0	0	34329000	0	0	0	0	0	0	0	0	0	0	0	0	3	3	3	18	18	18	16.628	0.0016051	2.7478	244090000	13
A0A024R6I7;A0A0G2JRN3		SERPINA1	0	102590000	0	0	0	0	0	99338000	0	0	0	0	0	297190016	0	0	0	0	0	28	1	1	64.1	3.8	3.8	46.708	0	133.89	526400000	6
A0A024R7W5;A0A087X0Q1;A0A087WY31;Q7Z739	YTH domain-containing family protein 3	YTHDF3	103590000	117740000	0	102090000	0	125290000	0	0	105270000	0	0	129530000	120650000	119420000	0	0	117480000	0	113370000	5	5	0	8.8	8.8	0	58.311	0	5.8833	1613300000	34
A0A024RA52;P25787	Proteasome subunit alpha type;Proteasome subunit alpha type-2	PSMA2	1495699968	1504000000	1552899968	1441100032	1478400000	1360099968	1757699968	1817299968	1653600000	1298000000	1219800064	1451100032	1324700032	1448600064	1481100032	1660899968	1354300032	1328199936	1168600064	9	9	9	53	53	53	25.898	0	323.31	31148000000	233
A0A024RBG1		NUDT4	0	0	0	0	0	0	0	0	0	0	0	0	0	22378000	0	0	0	0	0	6	1	1	44.2	6.1	6.1	20.434	0.0028915	2.4371	55940000	2
A0A024RCR6;A0A0G2JK23;P46379;A0A0G2JL47	Large proline-rich protein BAG6	BAT3;BAG6	358689984	379780000	333960000	339380000	317380000	334200000	346220000	296609984	260710000	366100000	394140000	391470016	393300000	357440000	410489984	362780000	322470016	312369984	452680000	15	15	15	21.9	21.9	21.9	118.7	0	88.652	7402500000	111
A0A075B6E9;Q96NW7	Leucine-rich repeat-containing protein 7	LRRC7	0	0	0	0	0	0	0	0	0	0	0	0	0	0	0	0	0	0	49257000	3	2	2	3.1	2	2	167.99	0.0016033	2.7375	88534000	3
A0A087WV90;E9PDN5;A0A087WTU7;A0A075B6G3;P11532;E7EQR9;E7EQS5;F8VX32;E7ESB2;H0Y304;F5GZY3	Dystrophin	DMD	368980000	419740000	459830016	372960000	379240000	523270016	428409984	462190016	245150000	414000000	236780000	345150016	407409984	384660000	481720000	348500000	454320000	376529984	223660000	17	15	15	6.2	5.7	5.7	426.09	0	72.688	8041000000	126
B1AJS0;B1AJR6;B1AJR8;B1AJR9;A0A075B6H0;O14522;A0A087WWD6;A0A087WY22;A0A087X1X2	Protein-tyrosine-phosphatase;Receptor-type tyrosine-protein phosphatase T	PTPRT	0	0	0	0	0	0	0	0	0	0	0	0	0	0	0	0	0	0	72626000	2	2	2	2.3	2.3	2.3	160.85	0.0035011	2.2956	80369000	2
A0A075B6K0;A0A075B6K4;P01717;P01718	Ig lambda chain V-IV region Hil;Ig lambda chain V-IV region Kern	IGLV3-16;IGLV3-10	0	0	0	0	0	0	0	0	0	0	0	0	0	0	0	27849000	0	0	0	2	2	2	16.5	16.5	16.5	12.466	0.0094064	1.8415	29216000	2
A0A075B6K5;P80748	Ig lambda chain V-III region LOI	IGLV3-9	0	0	0	0	0	0	0	0	0	0	0	0	0	0	0	44292000	0	0	0	1	1	1	13.9	13.9	13.9	12.332	0	11.336	265420000	9
A2NJV5;A0A0A0MRZ7;A0A075B6S2;A0A087X0Q4;A0A0C4DH68;A0A075B6R9;A0A075B6S6;A0A075B6P5;A0A087WW87;P06310;P01615;P01614	Ig kappa chain V-II region RPMI 6410;Ig kappa chain V-II region FR;Ig kappa chain V-II region Cum	IGKV A18;IGKV2D-26;IGKV2D-29;IGKV2-40;IGKV2-24;IGKV2D-24;IGKV2D-30;IGKV2D-28	0	0	0	0	0	0	0	0	0	0	0	0	0	0	0	0	0	131930000	0	2	2	2	16.7	16.7	16.7	13.085	0	5.2594	1661600000	14
A0A075B730;P58107	Epiplakin	EPPK1	0	0	0	0	0	0	0	0	41179000	0	0	0	0	0	0	0	0	0	0	9	2	2	10.1	2.8	2.8	553.12	0.0016306	2.9355	73390000	2
A0A087WVF8;A0A0A0MRM1;A0A087WX83;A0A075B749;Q5VU43;E9PQG4	Myomegalin	PDE4DIP	0	31667000	0	0	0	0	0	0	0	0	0	0	0	0	0	0	0	0	0	3	3	3	2.4	2.4	2.4	254.07	0.00073928	3.7031	73373000	4
E9PKH0;M3ZCP1;A0A075B788;P08575	Receptor-type tyrosine-protein phosphatase C	PTPRC	0	0	0	0	0	0	0	0	0	0	0	0	0	0	60218000	0	0	0	0	3	3	3	5	5	5	67.887	0.0012234	3.5924	301210000	20
A0A075B7B8		IGHV3OR16-12	0	0	0	0	0	0	0	0	0	0	0	0	0	0	0	0	0	25133000	0	2	1	1	18.8	9.4	9.4	12.874	0.0011899	3.2212	468850000	14
A0A075B7D9;Q92804	TATA-binding protein-associated factor 2N	TAF15	71080000	95862000	87915000	0	0	0	120950000	0	0	0	0	0	72795000	0	58950000	57117000	79310000	0	107560000	6	4	4	21.8	16.7	16.7	48.839	0	34.59	1069500000	29
A0A075B7G8;J3KPL8;O00213;A0A087X0V7;A0A087WYH9;V9GY97	Amyloid beta A4 precursor protein-binding family B member 1	APBB1	116150000	124410000	118940000	158590000	144700000	136070000	139450000	223360000	207920000	131600000	189130000	124980000	108460000	100810000	143720000	148590000	145360000	139110000	156160000	9	9	9	18.3	18.3	18.3	76.709	0	71.964	3000800000	78
E9PKG6;A0A087WSV8;P80303;H0YD18	Nucleobindin-2;Nesfatin-1	NUCB2	0	37852000	0	0	0	0	0	0	0	0	0	49932000	52685000	0	0	65304000	50899000	0	0	3	3	3	12.7	12.7	12.7	40.368	0	6.2728	386350000	26
E9PIR7;F8W809;A0A087WSW9;A0A182DWI3;A0A087WSY9;Q16881;E2QRB9	Thioredoxin reductase 1, cytoplasmic	TXNRD1	2027800064	2243000064	2507099904	2358599936	2228800000	2534200064	2442700032	2596900096	2622299904	1793799936	1682899968	2090099968	1862300032	1711200000	2033100032	1992999936	1836999936	2074000000	1252800000	24	24	23	65.1	65.1	62	53.166	0	323.31	43407000000	397
K7ERP4;A0A087X2I2;A0A087WT12;P36969;K7EKX7;K7ENB4;K7EJ20;R4GNE4;A0A0A0MTT1	Glutathione peroxidase;Phospholipid hydroperoxide glutathione peroxidase, mitochondrial	GPX4	2104199936	2398400000	2048300032	2199899904	1735600000	2179800064	2306599936	1928499968	1931600000	2001100032	1781200000	2070400000	1723299968	2116899968	1736600064	1840499968	1688400000	1575200000	1950800000	9	9	9	56.8	56.8	56.8	17.629	0	79.828	41371000000	224
H7C5T8;A0A087WT53;A0A087WXD2		MAGI1	0	0	0	0	0	76585000	0	0	0	0	0	0	0	0	0	0	0	0	0	11	11	1	16.5	16.5	1.3	110.76	0	25.99	448290000	15
F5H107;A0A087WTA1;A0A0A0MR20;E9PDN6;Q9C0A0	Contactin-associated protein-like 4	CNTNAP4	0	33086000	0	0	0	0	0	0	0	0	0	0	0	0	0	71977000	0	0	0	3	3	3	3.4	3.4	3.4	140.03	0	24.372	297260000	17
A0A087WTA5;E7ERK9;Q9UI10;A0A087WW69	Translation initiation factor eIF-2B subunit delta	EIF2B4	0	0	0	0	0	0	0	0	0	0	0	0	33425000	35011000	0	0	0	0	0	4	4	4	12.7	12.7	12.7	57.495	0	5.5805	332950000	17
A0A087WTA8;P08123	Collagen alpha-2(I) chain	COL1A2	0	77567000	157180000	51141000	69030000	0	0	338080000	0	79905000	0	543980032	408190016	641680000	457080000	196160000	306740000	465769984	130740000	4	4	4	4.5	4.5	4.5	129.15	0	43.832	4179400000	47
A0A087WTF6;A0A087WV75		NCAM1	0	0	0	0	0	0	0	0	0	0	0	0	0	0	0	0	0	0	143050000	31	1	0	46	1.1	0	93.329	0.0060228	2.1069	2800900000	12
A0A087WTR4;Q6NUN0	Acyl-coenzyme A synthetase ACSM5, mitochondrial	ACSM5	0	0	0	0	0	0	0	0	0	0	0	0	0	0	0	0	16527000	0	0	1	1	1	16.2	16.2	16.2	8.4728	0.0071958	1.9625	14941000	2
A0A087WTS0;P18283;H0YJK8;G3V4J6;G3V323	Glutathione peroxidase;Glutathione peroxidase 2	GPX2	0	65776000	170610000	90761000	139590000	149270000	148730000	220570000	170360000	0	0	92550000	0	0	0	87132000	0	0	0	6	6	6	39.7	39.7	39.7	21.804	0	8.7913	1450100000	50
A0A087WTU8;A0A0C4DFQ7;A0A0A0MS16;A0A1B0GTZ7;Q9NZI2	Kv channel-interacting protein 1	KCNIP1	0	20804000	0	0	22731000	0	0	0	0	0	0	0	0	0	0	0	0	0	0	2	2	2	11.1	11.1	11.1	24.625	0.0014085	3.0447	187140000	20
A0A0A0MRA9;B7Z2N1;A0A087WTW9;P49758;B7Z7N5	Regulator of G-protein signaling 6	RGS6	121600000	177270000	176080000	175400000	147440000	161180000	175150000	0	157580000	127410000	167670000	177700000	184660000	186930000	145420000	109090000	171170000	121850000	245880000	9	7	7	33.5	27.8	27.8	48.509	0	39.193	3378100000	79
A0A087WU03		HNRNPDL	0	0	0	0	0	0	0	0	0	0	0	57494000	0	0	0	0	0	0	0	1	1	1	31.6	31.6	31.6	6.7215	0	16.229	862050000	20
E7ER32;A0A087X287;B0QY83;A0A087WU73;W0Z7M9;Q969V6	MKL/myocardin-like protein 1	MKL1;mkl1	0	0	0	0	0	0	0	0	0	0	0	0	0	0	0	0	0	0	8980400	1	1	1	3.6	3.6	3.6	85.075	0	4.7408	57463000	5
A0A087WUB9;Q8WYA6	Beta-catenin-like protein 1	CTNNBL1	0	0	0	0	0	0	30232000	0	0	0	0	0	0	0	0	0	0	0	0	6	6	6	10.9	10.9	10.9	65.702	0	7.7923	278510000	33
A0A0A0MQV6;A0A087WUF6;P09038	Fibroblast growth factor;Fibroblast growth factor 2	FGF2	0	0	0	0	0	0	43633000448	0	0	0	0	0	0	0	0	51361001472	0	0	0	2	2	2	6.2	6.2	6.2	30.752	0	14.763	107830000000	13
A0A087WVS4;A0A087WUG7;C9JSN8;A0A087WXZ6;A0A0A0MRM3;Q92637;P12314	High affinity immunoglobulin gamma Fc receptor IB;High affinity immunoglobulin gamma Fc receptor I	FCGR1B;FCGR1A	0	0	0	0	0	0	0	0	0	0	0	0	0	0	39656000	0	0	0	0	1	1	1	4	4	4	25.217	0.0099854	1.8147	94749000	6
F5GYK0;A0A0A0MS35;A0A087WUH1;Q7Z4K8;Q5VT61	Tripartite motif-containing protein 46	TRIM46	0	0	0	0	0	0	0	0	0	0	0	0	0	0	0	0	0	0	32174000	3	3	3	4.4	4.4	4.4	69.554	0.0015808	2.6108	231260000	13
A0A087WUK2;O14979	Heterogeneous nuclear ribonucleoprotein D-like	HNRNPDL	1188400000	1346800000	1239399936	1037000000	1140700032	1155600000	1464400000	757459968	1051600000	973379968	720830016	1220999936	1238700032	1255699968	1206700032	783740032	1134499968	884860032	681200000	11	10	10	22	19.8	19.8	40.04	0	72.537	22736000000	147
A0A087WUN7;H0YJ40;G3V4X6;G3V2S9;Q9GZT3;H0YJW7;H0YJ07;H0YJU7	SRA stem-loop-interacting RNA-binding protein, mitochondrial	SLIRP	205580000	173780000	205880000	246760000	174560000	163560000	212180000	0	199040000	240790000	207050000	238780000	226450000	0	0	186580000	175490000	195580000	0	4	4	4	48.9	48.9	48.9	10.353	0	10.097	3509300000	46
A0A087WUQ6;P07203;A0A2R8Y6B6	Glutathione peroxidase;Glutathione peroxidase 1	GPX1	1390499968	1461100032	1452899968	1517400064	1392499968	1379900032	1278000000	1293100032	1307100032	1278700032	1434499968	1342099968	1398700032	1560700032	1532099968	1401400064	1446899968	1448999936	995550016	15	15	15	85.1	85.1	85.1	21.938	0	103.63	28936000000	297
A0A087WUR6;Q8IU85	Calcium/calmodulin-dependent protein kinase type 1D	CAMK1D	231690000	227700000	191750000	234060000	240320000	255390000	224140000	0	193150000	262700000	296560000	221980000	247370000	217620000	267930000	207230000	335430016	242430000	419089984	7	4	4	27.8	15.8	15.8	32.472	0	33.917	5089100000	66
A0A087WUT6;O60841	Eukaryotic translation initiation factor 5B	EIF5B	69669000	60282000	69183000	56091000	71454000	50689000	64974000	0	77094000	67050000	0	36875000	0	0	64456000	60181000	0	59303000	0	7	7	7	9.1	9.1	9.1	138.68	0	28.77	1135700000	50
A0A087WUT8;O95196	Chondroitin sulfate proteoglycan 5	CSPG5	116630000	165130000	172880000	0	117400000	0	153470000	229240000	169260000	0	0	0	148730000	0	186770000	0	102790000	144400000	0	3	3	3	9.6	9.6	9.6	50.189	0	8.2168	2734800000	36
A0A087X0G7;A0A087WUW6;A0A087X1B1;Q9Y6K9	NF-kappa-B essential modulator	IKBKG	87116000	61452000	0	0	0	0	58949000	0	0	0	0	0	0	81138000	0	0	57096000	0	49257000	4	4	4	12.4	12.4	12.4	47.256	0	8.0681	619750000	23
A0A087WUW9;Q9NXU5;A0A0B4J222	ADP-ribosylation factor-like protein 15	ARL15	0	161510000	152970000	0	0	171350000	0	0	225730000	151000000	129050000	0	185720000	152970000	177940000	202650000	206580000	225570000	243990000	7	7	7	47.5	47.5	47.5	22.876	0	62.478	2933400000	45
A0A087WV46;C9JXA7;Q0VGL1	Ragulator complex protein LAMTOR4;Ragulator complex protein LAMTOR4, N-terminally processed	LAMTOR4	0	0	0	0	0	0	0	0	0	0	0	0	0	54608000	0	0	0	0	0	1	1	1	12.2	12.2	12.2	8.8779	0.00049925	3.9095	515420000	8
A0A087WVM4;B7ZM99;Q6UB35	Monofunctional C1-tetrahydrofolate synthase, mitochondrial	MTHFD1L	0	0	0	0	0	0	0	0	0	0	0	37492000	0	0	0	0	0	0	0	3	3	3	3.4	3.4	3.4	99.31	0.0060319	2.1233	192750000	5
A0A087WVQ6;Q00610	Clathrin heavy chain;Clathrin heavy chain 1	CLTC	67847999488	67115999232	61566001152	86591995904	72218001408	71634001920	49843998720	80753000448	85063999488	68048998400	111300001792	80197001216	77683998720	61659000832	73860997120	82829000704	64948998144	76347998208	129749999616	97	97	78	66.8	66.8	57.1	192.06	0	323.31	1668100000000	4240
A0A087WVV2;Q9P2E9;F8W7S5	Ribosome-binding protein 1	RRBP1	0	0	0	0	0	0	0	0	50218000	0	0	53574000	0	65103000	0	0	0	53265000	0	8	8	7	10.1	10.1	9.1	102.77	0	7.8409	556000000	32
E9PRV3;A0A087WVY5;Q96MR6	Cilia- and flagella-associated protein 57	CFAP57	0	0	0	0	0	0	0	0	0	0	0	0	0	0	770659968	0	0	0	0	2	2	2	14.5	14.5	14.5	19.124	0.0060371	2.1318	10120000000	26
Q5TI65;A0A087WVZ0;Q9Y5U8	Mitochondrial pyruvate carrier 1	BRP44L;MPC1	0	0	0	0	0	0	0	0	0	0	0	0	0	0	0	0	0	20367000	0	1	1	1	31.8	31.8	31.8	7.5399	0.0015967	2.6917	22586000	1
A0A087WVZ9;P19388;A0A087WWX0;A0A0A0MQR7	DNA-directed RNA polymerases I, II, and III subunit RPABC1	POLR2E	87487000	60676000	75652000	77259000	73038000	0	67318000	0	67055000	88905000	0	77342000	77078000	0	85132000	0	0	0	0	4	4	4	24.5	24.5	24.5	21.459	0	81.836	1129100000	34
A0A087WW40;Q9Y371	Endophilin-B1	SH3GLB1	474590016	466700000	400110016	506160000	478220000	468310016	449500000	534550016	472540000	581960000	545299968	454409984	483740000	462110016	517449984	465680000	458849984	514609984	456529984	10	9	9	27.7	25.6	25.6	44.26	0	69.85	10029000000	153
C9JAG1;A0A087WW58;Q9C0D9	Ethanolaminephosphotransferase 1	EPT1	0	0	0	0	0	0	0	0	0	0	0	0	0	0	0	0	0	0	37744000	1	1	1	8.9	8.9	8.9	20.557	0.0028863	2.4304	41767000	3
A0A087WW77;Q15334	Lethal(2) giant larvae protein homolog 1	LLGL1	2572900096	2381499904	3256600064	2268199936	2967099904	2499699968	2259899904	2926400000	2213199872	2806000128	1901699968	2163500032	2229900032	2849700096	2588800000	2734000128	2878400000	2961100032	1324999936	30	30	30	39.2	39.2	39.2	114.43	0	215.6	52039000000	505
A0A087WW91		SYN2	0	0	0	0	0	0	0	0	0	0	93413000	0	0	0	0	0	0	0	0	14	1	1	76.9	11.8	11.8	24.319	0.0047743	2.1789	224570000	3
A0A087WWF1;Q8WWX9	Selenoprotein M	SELM	0	0	0	0	0	0	0	0	0	0	0	0	0	16524000	0	0	0	0	0	1	1	1	9.7	9.7	9.7	16.081	0.0014098	3.0597	43336000	5
J3KRB3;A0A087WWH0;J3QS96;A0A087WXM6;J3QQT2;J3KRX5;A0A0A6YYL6;P18621;J3KSJ0;A0A087WY81;J3QLC8;A0A0A0MRF8	60S ribosomal protein L17	RPL17;RPL17-C18orf32	0	0	0	0	0	0	0	0	0	0	0	0	0	0	0	0	0	0	37125000	2	2	2	20.2	20.2	20.2	14.894	0.0016181	2.8493	88235000	4
A0A087WWJ1;P52701	DNA mismatch repair protein Msh6	MSH6	0	0	0	0	0	0	0	0	0	0	0	0	0	16296000	0	0	0	0	0	2	2	2	2	2	2	121.12	0.0047722	2.176	155320000	7
A0A087WWJ2;C9J5D1;E7EQ69;Q9GZZ1;F8WCK0;C9JZU6;C9J5J3;A0A0D9SF32;B0AZT5	N-alpha-acetyltransferase 50	NAA50	0	0	95459000	0	0	0	0	0	0	0	0	0	0	0	0	0	0	0	0	2	2	2	30.9	30.9	30.9	9.4367	0.003083	2.3477	500690000	14
A0A087WWM4;F8WAN9;H0YNJ6;Q9P2T1;H0YMB3;H0YLV5;H0YLB8;H0YK13	GMP reductase;GMP reductase 2	GMPR2	263130000	250840000	308529984	220290000	221640000	256120000	290660000	317800000	0	232320000	187070000	241790000	212720000	308089984	259410000	217070000	243170000	229050000	146710000	10	10	6	42	42	23.9	38.217	0	90.195	5143900000	108
A0A087WWM6;O43272;E7EQL6	Proline dehydrogenase 1, mitochondrial	PRODH	1252400000	1111399936	831590016	895480000	983889984	1117699968	1470899968	914489984	1175600000	803180032	516760000	1078700032	1471299968	1746599936	891420032	770560000	747500032	1078599936	586609984	24	24	24	50.5	50.5	50.5	68.028	0	147.01	21691000000	311
A0A087WYF1;A0A087WX80;P24043	Laminin subunit alpha-2	LAMA2	208850000	192290000	0	80375000	154890000	103560000	242940000	0	80983000	163030000	0	279720000	226450000	0	193520000	507049984	258780000	0	0	30	30	29	12.7	12.7	12.4	343.41	0	39.938	3049200000	102
A0A087WX99;P55283;A0A0G2JRA4	Cadherin-4	CDH4	0	0	0	0	0	0	0	0	0	0	0	0	0	0	0	0	0	0	24412000	4	2	2	4.6	2.7	2.7	90.137	0.0071775	1.9282	133930000	6
A0A087WXC5;E7ESZ7;O95299	NADH dehydrogenase [ubiquinone] 1 alpha subcomplex subunit 10, mitochondrial	NDUFA10	2371699968	2457600000	2256499968	2874599936	2382700032	2724600064	2145100032	2894500096	2554800128	2371699968	3384199936	2863300096	2754299904	2624000000	2398299904	1942300032	2726200064	2478400000	2792399872	14	14	14	40.8	40.8	40.8	40.836	0	275.16	55057000000	371
A0A087WXL6;B7Z879;A0A0G2JS92		VPS11	0	0	0	0	0	0	0	0	0	0	0	0	0	0	0	0	0	45051000	0	19	1	1	27.7	1.2	1.2	107.81	0.0015823	2.6124	322160000	5
A0A087WXM8;P50895;K7ENU8	Basal cell adhesion molecule	BCAM	0	101950000	0	113450000	116920000	104430000	0	0	109890000	0	0	145740000	140490000	0	112030000	142140000	112230000	0	123890000	10	10	10	24.7	24.7	24.7	63.693	0	8.3472	1706500000	50
A0A087WXN9;Q765P7	MTSS1-like protein	MTSS1L	602110016	591400000	571980032	262980000	372329984	411689984	541360000	309150016	336910016	350600000	415960000	361360000	385080000	483449984	424320000	442000000	542099968	431100000	533380000	12	12	12	29	29	29	79.797	0	315.57	9119200000	165
A0A087WXP3;E9PEE8;P18564	Integrin beta;Integrin beta-6	ITGB6	0	0	0	0	0	0	0	0	0	0	0	0	0	0	0	0	0	0	61851000	1	1	1	1.3	1.3	1.3	75.849	0.0092224	1.8602	1707500000	23
A0A087WXP9;Q8IY47	Kelch repeat and BTB domain-containing protein 2	KBTBD2	0	0	0	0	0	0	0	0	0	0	0	0	0	0	0	0	0	0	19643000	1	1	1	4.2	4.2	4.2	38.191	0.0045692	2.2132	112400000	5
G3V526;E9PJN5;G3V2G1;G3V328;G3V4U9;A0A087WXY4;C9JQV6;D3VVH9;A0A0A0MS38;A0A087X1A8;G3V3R7;A0A2R8Y3X7;F5H211;P54252;G3V3A6;D3VVP3;G3V3T0;D6R9I5;G3V4B1;G3V390;G3V3S5;G3V4F5;G3V4F4;G3V5H3	Ataxin-3	ATXN3	0	0	0	0	14460000	0	0	0	0	0	0	0	0	0	0	0	0	0	0	2	2	2	12	12	12	23.047	0.00269	2.5255	53152000	3
A0A087WY55;Q9NP79;Q5TGM0	Vacuolar protein sorting-associated protein VTA1 homolog	VTA1	964339968	984110016	1057000000	1062700032	1105799936	1054400000	1033800000	1016200000	928000000	971209984	794550016	1049600000	815920000	803350016	923779968	920700032	940780032	764499968	1027699968	9	9	9	37.1	37.1	37.1	31.102	0	119.65	19761000000	160
A0A087WY61;Q14980;F5H4J1	Nuclear mitotic apparatus protein 1	NUMA1	647169984	761980032	754910016	925059968	908480000	687630016	752889984	948270016	829219968	561070016	88032000	690880000	919289984	1379699968	671619968	992099968	1163900032	881299968	192520000	42	42	42	28.6	28.6	28.6	236.16	0	323.31	16463000000	336
A0A087WY71;E9PFW3;Q96CW1;C9JJ47	AP-2 complex subunit mu	AP2M1	1240099968	1244000000	1389299968	1908600064	1737799936	1572600064	1384499968	1318400000	1282000000	1418800000	2305900032	1572600064	1481500032	1403699968	1508499968	1411500032	1280600064	1390700032	3012900096	15	15	15	47.9	47.9	47.9	49.526	0	122.79	33400000000	227
A0A087WY82;Q9Y624	Junctional adhesion molecule A	F11R	0	38916000	110290000	51939000	0	94290000	97575000	122310000	87918000	0	0	0	0	0	49865000	0	0	44521000	0	4	4	4	20.1	20.1	20.1	30.197	0	4.4376	877950000	28
H3BN27;A0A087WYE0;Q9Y342	Plasmolipin	PLLP	0	0	0	0	0	0	0	0	0	0	0	0	0	0	0	0	0	0	157900000	1	1	1	18.5	18.5	18.5	13.105	0	5.2341	3755100000	22
A0A087WYF6;E7ESD2;Q641Q2;F8W7U3;A0A0A0MR88;A0A096LPC5;Q9Y4E1;J3KP36	WASH complex subunit FAM21A;WASH complex subunit FAM21C	FAM21A;FAM21C	112590000	103810000	100780000	99800000	0	124050000	114330000	0	0	114720000	0	82310000	0	64102000	119460000	105910000	119410000	0	0	13	13	13	18.4	18.4	18.4	136.57	0	46.643	1513600000	66
A0A087WYF7;Q6UXV4;A0A087WUX8	MICOS complex subunit MIC27	APOOL	0	0	87796000	0	0	83526000	0	0	0	90062000	0	82603000	0	80931000	0	71951000	95381000	0	0	7	7	7	44	44	44	29.205	0	11.451	1123400000	33
A0A087WYF8;Q53GG5;A0A2U3TZH4	PDZ and LIM domain protein 3	PDLIM3	138360000	161450000	197210000	0	0	0	0	0	0	129190000	0	0	0	101800000	0	0	0	0	95528000	5	5	5	26.8	26.8	26.8	30.157	0	9.2006	1272600000	25
A0A087WYG2;Q9UPT6;E9PFH7	C-Jun-amino-terminal kinase-interacting protein 3	MAPK8IP3	521580000	634920000	481270016	576880000	574310016	587870016	472569984	391150016	430270016	480780000	171230000	649350016	530880000	431849984	486100000	503910016	510680000	401710016	473180000	26	26	23	25.3	25.3	23.3	147.54	0	205.75	10186000000	192
A0A087WYJ6;P42263	Glutamate receptor 3	GRIA3	0	0	0	0	0	0	0	0	0	0	130050000	0	0	0	0	0	0	0	186310000	9	7	6	12.7	9.8	8.9	93.414	0	5.3122	360620000	10
A0A087WYL5;Q6UXD5	Seizure 6-like protein 2	SEZ6L2	0	0	0	85593000	0	0	0	0	0	0	0	73049000	0	0	0	97853000	0	0	0	4	4	4	5.3	5.3	5.3	99.133	0.001583	2.6184	623410000	17
A0A087WYP2;Q8IZQ5	Selenoprotein H	C11orf31;SELH	0	0	0	0	0	0	0	0	0	0	0	0	0	0	0	0	0	129940000	0	1	1	1	9.9	9.9	9.9	13.303	0.0064226	2.0684	1402300000	9
A0A087WYR0;P09132;A0A2U3TZN1;A0A087WWU9	Signal recognition particle 19 kDa protein	SRP19	0	0	0	0	0	0	59362000	0	0	0	0	0	0	0	0	0	0	0	0	2	2	2	24.2	24.2	24.2	13.654	0	56.058	529370000	19
A0A087WYR3;O43399;A0A087WZ51	Tumor protein D54	TPD52L2	668390016	676409984	797369984	634080000	763520000	795459968	913030016	831849984	548809984	710190016	550019968	665800000	550700032	547699968	750860032	692840000	760000000	481680000	700960000	11	11	11	52.3	52.3	52.3	23.764	0	286.81	14194000000	97
A0A087WYT3;Q15185	Prostaglandin E synthase 3	PTGES3	3116199936	3370099968	2808699904	2898299904	2799300096	2627300096	3182299904	2910899968	3004499968	2611300096	2556499968	2507099904	2380499968	1299699968	2515200000	2785299968	3396600064	2961600000	2390500096	5	5	5	34.8	34.8	34.8	19.155	0	164.09	56190000000	164
A0A087WYU2;Q96S19;H3BNB2;H3BS73	UPF0585 protein C16orf13	C16orf13	125080000	104270000	100740000	123200000	109930000	83945000	114580000	0	0	117180000	121740000	108490000	103850000	0	122080000	116770000	131160000	110720000	130590000	6	6	6	39.1	39.1	39.1	20.428	0	20.399	2036900000	59
A0A087WZ32;A0A087X038;A8K727;Q9HB19;E5RHB5	Pleckstrin homology domain-containing family A member 2	PLEKHA2	0	0	0	35919000	0	0	0	0	0	0	0	37454000	0	0	0	0	0	39136000	35628000	2	2	2	5.6	5.6	5.6	41.21	0.00049975	3.9257	389600000	31
A0A087WZ40;Q14244	Ensconsin	MAP7	0	0	0	0	0	0	0	0	0	0	0	0	0	0	0	18187000	0	0	0	2	2	2	3.5	3.5	3.5	87.817	0.0011942	3.2752	161790000	9
D6REQ6;D6RHI9;A0A087WZM2;O00584;H0YAE9	Ribonuclease T2	RNASET2	0	0	0	0	93780000	106430000	0	0	0	0	0	0	0	0	0	0	0	0	0	4	4	4	18.8	18.8	18.8	25.308	0	16.045	910940000	17
A0A087WZN1;O43837;A0A087X2E5	Isocitrate dehydrogenase [NAD] subunit, mitochondrial;Isocitrate dehydrogenase [NAD] subunit beta, mitochondrial	IDH3B	2340000000	2429400064	2408800000	3142500096	2934000128	2631600128	2289299968	2302599936	2345499904	2286099968	3845900032	2949900032	2585200128	2616300032	2049600000	1759800064	2382200064	2522299904	3095899904	16	16	16	49.6	49.6	49.6	42.41	0	300.03	55206000000	385
A0A087WZT0;M0QZ22;Q5PRF9;M0QY61;M0R0X3	Protein Smaug homolog 2	SAMD4B	0	30700000	0	0	0	0	0	0	0	0	0	0	0	0	0	0	0	0	0	3	3	3	5.9	5.9	5.9	72.413	0	5.2955	390780000	19
J3KPF9;A0A087X011;E9PES4;Q9Y496	Kinesin-like protein;Kinesin-like protein KIF3A	KIF3A	218730000	225850000	200570000	223410000	212910000	208880000	206920000	180320000	208500000	206100000	167120000	194230000	170600000	170620000	189870000	160580000	227780000	199870000	216420000	15	15	15	24.9	24.9	24.9	80.354	0	33.932	4184200000	138
A0A087X020;Q9Y3A5	Ribosome maturation protein SBDS	SBDS	449870016	460769984	509260000	388150016	432020000	449520000	480590016	384300000	352769984	405689984	327600000	376889984	392640000	473289984	520360000	184250000	506840000	403870016	279080000	11	11	11	52.8	52.8	52.8	28.864	0	69.878	8449600000	143
A0A087X054;Q9Y4L1;E9PJ21;A0A087WWI4;K7EQK2	Hypoxia up-regulated protein 1	HYOU1	1389100032	1069200000	1136700032	1438700032	1462400000	1410499968	1189900032	1873500032	1421299968	1317200000	1845500032	1724899968	1421200000	1285400064	1509799936	1523299968	1416999936	1518499968	1906700032	28	28	28	39.8	39.8	39.8	104.78	0	247.2	30329000000	432
A0A087X091		WDR13	0	0	0	0	0	0	0	0	0	0	0	0	0	0	0	0	0	12190000	0	8	1	1	51.9	7.5	7.5	20.602	0.0028882	2.433	221780000	10
A0A087X0A8;D6RGG3;Q99715	Collagen alpha-1(XII) chain	COL12A1	119250000	173500000	0	0	209780000	0	120440000	0	0	223940000	102520000	235730000	0	95158000	250720000	270649984	138990000	194520000	0	15	15	15	12.3	12.3	12.3	203.11	0	54.338	2423100000	59
A0A087X0D5;P09668;E9PKT6	Pro-cathepsin H;Cathepsin H mini chain;Cathepsin H;Cathepsin H heavy chain;Cathepsin H light chain	CTSH	0	283040000	282480000	143870000	215830000	164820000	295280000	0	0	0	0	145180000	122990000	0	184530000	0	0	186340000	0	3	3	3	19.5	19.5	19.5	36.269	0	25.203	3258500000	47
B4DIB3;A0A087X0I6;Q9P0L2	Serine/threonine-protein kinase MARK1	MARK1	0	0	0	74807000	51851000	58822000	0	0	0	0	0	0	0	0	0	0	0	0	0	5	3	3	8.1	4.7	4.7	87.455	0.0015898	2.6565	514810000	20
A0A087X0M4;A0A087WWF4;Q9BWU0	Kanadaptin	SLC4A1AP	0	0	0	0	0	0	15350000	0	0	0	0	0	0	0	0	0	0	0	0	2	2	2	4.6	4.6	4.6	82.89	0	4.3487	18771000	2
H0YKH1;A0A087X0P4;H0YLF5;A0A0A0MTI0;P40424;H0YLD4;H0YLT4;H0YLB0;H0YLM3;U3KQA2;F8WA05;H0Y5D0	Pre-B-cell leukemia transcription factor 1	PBX1;PBX3	89764000	114340000	95747000	106950000	96327000	75960000	91898000	0	142340000	0	0	84965000	95987000	63771000	0	0	125990000	0	0	5	5	2	50.3	50.3	27	17.635	0	59.134	1404900000	30
A0A087X0Q9;Q9BVL4	Selenoprotein O	SELO	0	0	0	0	0	0	0	0	0	0	0	0	0	0	0	20379000	0	0	0	3	3	3	8.1	8.1	8.1	73.338	0.0007391	3.703	92735000	13
A0A087X0R6;Q9UMY4	Sorting nexin-12	SNX12	306240000	241590000	354320000	223160000	274440000	259970000	345129984	0	234130000	327540000	0	278180000	298609984	265460000	307830016	288390016	342670016	296630016	254810000	8	8	8	62.2	62.2	62.2	19.825	0	19.137	5505300000	74
A0A087X0S5;P12109	Collagen alpha-1(VI) chain	COL6A1	4189799936	2479200000	2046700032	3087600128	4435700224	2656699904	3603500032	4497399808	2149100032	2890400000	1153100032	3927899904	2763599872	2475800064	4360999936	6641399808	6413199872	2962099968	697049984	25	25	25	33.7	33.7	33.7	108.34	0	323.31	69544000000	512
A0A087X0V5;P29728;F8W1C5	2-5-oligoadenylate synthase 2	OAS2	0	0	0	114070000	0	0	0	0	80196000	0	0	0	0	0	0	0	0	0	0	7	7	7	13.8	13.8	13.8	83.234	0	20.952	261470000	9
A0A087X0W7;A0A087WT95;P49753	Acyl-coenzyme A thioesterase 2, mitochondrial	ACOT2	0	0	0	0	0	127950000	144930000	0	0	0	137220000	0	0	249270000	0	0	0	0	0	20	1	1	69.8	5.7	5.7	46.292	0	21.008	1858000000	24
A0A0G2JN29;A0A087X117;Q15155;A0A0G2JP90;A0A087WW46;J3KN36;P69849;Q5JPE7	Nodal modulator 1;Nodal modulator 3;Nodal modulator 2	NOMO1;NOMO3;NOMO2	0	75346000	82328000	105470000	93718000	94506000	0	86304000	119030000	84114000	98337000	101840000	94848000	77536000	100820000	115280000	93326000	0	93538000	13	13	13	13.8	13.8	13.8	139.54	0	16.107	1758100000	56
A0A087X165;Q9C0H9;A0A087WVV7	SRC kinase signaling inhibitor 1	SRCIN1	416630016	447260000	418720000	518180000	486089984	530030016	474080000	502620000	427569984	462100000	443430016	458900000	402990016	400340000	435710016	461800000	344460000	382980000	650440000	21	21	21	26.7	26.7	26.7	130.46	0	98.124	9621200000	205
A0A087X1A5;Q5JW30;O95793	Double-stranded RNA-binding protein Staufen homolog 1	STAU1	44614000	45749000	47476000	0	0	0	41780000	0	0	0	0	0	0	0	0	49237000	0	0	0	4	4	4	10.5	10.5	10.5	54.945	0	5.941	508220000	34
A0A087X1B2;B9A018;Q53GS9	U4/U6.U5 tri-snRNP-associated protein 2	USP39	0	0	0	0	0	0	0	0	0	0	0	0	0	0	0	0	0	19203000	0	1	1	1	3.3	3.3	3.3	56.399	0.0011922	3.2481	284180000	12
A0A087X1E4;P53365	Arfaptin-2	ARFIP2	57966000	99549000	90083000	127540000	116940000	117720000	151330000	129330000	200210000	149990000	0	103560000	92910000	108270000	48688000	87886000	0	69219000	685180032	8	8	8	29.7	29.7	29.7	41.595	0	32.445	2743800000	98
A0A087X1G7;O60613;A0A0J9YX89	15 kDa selenoprotein	2015-09-01	0	0	73362000	0	0	0	0	0	0	0	0	0	0	0	0	0	0	0	0	2	2	2	17.7	17.7	17.7	17.942	0	4.5544	357710000	7
A0A087X1H5;Q15057;A0A0U1RQT1	Arf-GAP with coiled-coil, ANK repeat and PH domain-containing protein 2	ACAP2	0	61672000	84278000	0	65893000	71697000	0	0	0	65289000	0	0	0	0	69046000	0	0	0	0	8	8	8	15.8	15.8	15.8	88.02	0	61.475	906730000	30
Q6PID9;A0A087X1T7;H0YMF1;P16112	Aggrecan core protein;Aggrecan core protein 2	ACAN	203690000	290990016	0	180320000	188460000	0	112860000	0	131300000	181020000	0	192690000	182000000	134790000	143070000	136660000	141050000	222700000	100700000	7	7	7	15.3	15.3	15.3	79.615	0	87.622	2939300000	58
A0A087X1Z3;Q9UL46;H0YM70	Proteasome activator complex subunit 2	PSME2	1242200064	1286899968	1473699968	1517799936	1264499968	1552400000	1380999936	1273100032	1653500032	1010099968	904800000	1296999936	1017900032	2207500032	1778200064	1553600000	1096999936	1087699968	551590016	14	14	14	66.9	66.9	66.9	29.126	0	264.75	27714000000	274
A0A087X232;P09871;F8WCZ6;H0Y5D1	Complement C1s subcomponent;Complement C1s subcomponent heavy chain;Complement C1s subcomponent light chain	C1S	0	0	0	0	0	0	0	0	0	0	0	0	0	0	0	129030000	0	0	0	6	6	6	10.7	10.7	10.7	75.905	0.0014148	3.1219	410550000	13
A0A087X241;Q2NKQ1	Small G protein signaling modulator 1	SGSM1	0	0	0	31848000	0	30488000	0	0	0	0	0	0	0	33213000	0	0	0	0	0	7	7	7	8.4	8.4	8.4	122.91	0	9.2899	331560000	22
A0A087X256;Q2M389	WASH complex subunit 7	KIAA1033	37569000	0	54641000	65016000	56304000	46844000	0	56694000	0	0	61096000	0	50686000	40339000	0	75798000	0	60793000	0	8	8	8	9.2	9.2	9.2	136.5	0	14.244	760730000	51
A0A087X271;B4DDF4;B4DUT8;Q99439;A0A087X1X5	Calponin;Calponin-2	CNN2	0	0	0	0	0	0	0	0	0	0	0	0	0	0	0	0	0	0	45138000	3	2	0	19.6	13.4	0	19.757	0.0098183	1.8386	189410000	4
A0A087X279;P09913	Interferon-induced protein with tetratricopeptide repeats 2	IFIT2	72559000	76865000	0	302070016	72608000	38700000	0	0	0	0	0	94377000	0	483660000	54012000	0	0	50954000	0	13	13	13	32.1	32.1	32.1	55.984	0	44.268	1470100000	50
A0A087X294	Non-specific serine/threonine protein kinase	PAK3	0	0	0	0	0	0	0	0	0	0	0	0	0	0	0	0	0	87255000	0	19	1	1	50.6	6.4	6.4	60.626	0.001199	3.3172	215080000	5
A0A0G2JSB3;I3L1D4;B0QYY7;S4R469;F8VR27;F8VZY7;B0QYV1;B0QYY4;A0A087X2B1;A0A0G2JRA5;J3KNW3;B7Z1U7;F8VZG9;A0A286YEU2;O43251;Q9NWB1;B0QYY6;A0A0G2JRD1;S4R3K7;A0A3B3ITL7;J3QQZ2;J3QRF4;F8VRS4;A6NFN3	RNA binding protein fox-1 homolog;RNA binding protein fox-1 homolog 2;RNA binding protein fox-1 homolog 1;RNA binding protein fox-1 homolog 3	RBFOX1;RBFOX2;RBFOX3	71326000	67548000	0	0	0	74231000	66182000	0	0	0	0	0	0	66314000	0	66618000	71099000	0	0	2	2	2	12.9	12.9	12.9	20.252	0	9.6851	853610000	33
A0A087X2H1;Q9ULT8;H0YJP0	E3 ubiquitin-protein ligase HECTD1	HECTD1	0	0	0	0	0	0	0	0	0	0	0	60741000	0	0	0	0	0	0	0	4	4	4	1.7	1.7	1.7	289.63	0.00025265	4.1163	242510000	7
A0A087X2I1;P62333;H0YJC0	26S protease regulatory subunit 10B	PSMC6	1018800000	1158000000	947100032	1115699968	1177900032	1180899968	1210800000	511100000	883020032	912049984	811129984	908230016	981590016	1007200000	980780032	823209984	982979968	992110016	899240000	16	16	16	55.6	55.6	55.6	45.796	0	89.308	20261000000	247
A0A096LNH6;Q14185	Dedicator of cytokinesis protein 1	DOCK1	0	0	0	0	0	0	0	0	0	0	0	0	0	0	0	13282000	0	0	0	3	3	3	1.9	1.9	1.9	217.75	0.0014201	3.1596	53744000	20
M0QZU1;A0A096LPE0;P40429	60S ribosomal protein L13a	RPL13A	0	0	0	0	0	0	0	0	0	0	0	0	0	13461000	0	0	0	0	0	1	1	1	23.9	23.9	23.9	4.7176	0.0026828	2.5024	79797000	4
A0A096LPJ4;P05161;A0A096LNZ9	Ubiquitin-like protein ISG15	ISG15	648720000	198210000	498649984	1614300032	236810000	545939968	185890000	303409984	629110016	234890000	88280000	325720000	187710000	771710016	160720000	335550016	225650000	255250000	0	7	7	7	54.1	54.1	54.1	16.956	0	132.66	8473900000	85
A0A0A0MTC7;A0A0A0MQS9;Q16363	Laminin subunit alpha-4	LAMA4	102710000	107710000	60413000	86853000	113090000	110730000	158640000	87514000	82335000	62431000	0	79489000	64688000	91948000	78577000	371430016	0	107420000	0	12	12	12	9.9	9.9	9.9	201.82	0	43.193	1980100000	69
U3KQC1;K7EIR0;A0A0A0MQU0;Q9BV38	WD repeat-containing protein 18	WDR18	0	0	0	0	0	0	0	0	0	0	33873000	0	0	0	0	0	0	0	0	1	1	1	3	3	3	43.237	0.0060267	2.1156	234450000	7
A0A0A0MQU3;P62837;D6RFM0;D6RAH7;H9KV45;A0A087WY85;P61077;D6RAW0	Ubiquitin-conjugating enzyme E2 D2;Ubiquitin-conjugating enzyme E2 D3	UBE2D2;UBE2D3	489310016	396190016	493590016	417409984	557990016	439209984	475760000	437649984	446910016	646640000	576640000	435260000	557600000	475780000	458249984	587670016	526809984	662990016	577449984	4	4	3	40.8	40.8	28.6	16.681	0	157.46	10553000000	74
A0A0A0MQU4;Q96I15;H7C3V9;H7C277	Selenocysteine lyase	SCLY	0	0	0	0	0	0	0	0	0	0	0	167910000	0	0	0	0	0	0	0	10	10	10	30	30	30	48.793	0	13.093	458940000	30
A0A3B3ISL5;A0A0A0MQW5;Q96Q04	Serine/threonine-protein kinase LMTK3	LMTK3	0	0	0	0	0	0	0	0	0	0	0	0	0	0	0	0	0	0	21305000	2	2	2	2.4	2.4	2.4	156.55	0.0016026	2.7322	23576000	2
H7C4T5;C9JP00;A0A0A0MQX8;Q9NR56;O95205;B1AKI6;Q86VM6;Q9NUK0;Q5VZF2	Muscleblind-like protein 1;Muscleblind-like protein 3;Muscleblind-like protein 2	MBNL1;MBLL;MBNL3;MBNL2	0	0	79265000	0	75228000	0	0	0	0	0	0	0	0	77563000	87511000	0	0	0	0	3	3	3	8.5	8.5	8.5	35.71	0.0016	2.715	735090000	21
A0A3B3ISH2;A0A0A0MQY7;Q5VU97	VWFA and cache domain-containing protein 1	CACHD1	0	0	0	0	0	0	0	0	0	0	0	44064000	0	0	30285000	0	0	0	0	2	2	2	3.3	3.3	3.3	127.25	0	5.1512	159510000	9
A0A2R8YDS2;A0A0A0MQZ2;B7ZCA0;A0A2R8Y6T2;Q96PV0	Ras/Rap GTPase-activating protein SynGAP	SYNGAP1	599800000	476969984	558300032	747030016	696510016	516240000	378520000	140800000	378660000	527900000	1466099968	637480000	760819968	514990016	759249984	412790016	850860032	639089984	3173100032	38	38	35	43.4	43.4	41.6	137.26	0	148.17	15806000000	269
A0A0A0MQZ4;Q8N3J5;V9GY69;V9GYZ5	Protein phosphatase 1K, mitochondrial	PPM1K	0	0	0	0	0	0	0	0	0	0	0	0	0	0	0	0	0	712110016	0	4	4	4	15.6	15.6	15.6	35.988	0	6.035	1188600000	11
A0A0A0MR05;Q9BVC4;H3BM50;H3BPU5;H3BPT1;H3BN58;H3BSZ4;H3BR25	Target of rapamycin complex subunit LST8	MLST8	90967000	78753000	67460000	90202000	78529000	71217000	89434000	0	0	79583000	0	0	73711000	0	0	0	99423000	0	74399000	5	5	5	21.7	21.7	21.7	36.039	0	16.506	1178100000	41
Q5T093;Q5T092;A0A0A0MR06;Q5T091;O15258	Protein RER1	RER1	0	0	0	0	0	0	0	0	0	0	0	21947000	0	0	0	0	0	0	0	2	2	2	20.5	20.5	20.5	13.439	0.0045682	2.2087	139570000	4
A0A0A0MR09;P43378	Protein-tyrosine-phosphatase;Tyrosine-protein phosphatase non-receptor type 9	PTPN9	50654000	0	0	41383000	51768000	0	51632000	70974000	0	47486000	73579000	65396000	73328000	51771000	40061000	40009000	0	0	50654000	7	7	7	12.9	12.9	12.9	66.953	0	9.1135	902970000	44
A0A0A0MR39;A0A0A0MQW0;Q9P2K5;A0A087WUT0	Myelin expression factor 2	MYEF2	498720000	526040000	399150016	469990016	453240000	541289984	563740032	429300000	445329984	424369984	221270000	492729984	500760000	405820000	464860000	466700000	492540000	361780000	257480000	13	13	13	27.7	27.7	27.7	64.149	0	26.794	9214000000	124
A0A0A0MR85;Q03013;A6NNT0	Glutathione S-transferase Mu 4	GSTM4	3537799936	4602399744	1128600064	305430016	2670000128	2981600000	955640000	4131300096	0	3321299968	0	3783699968	649480000	677870016	5159000064	622060032	2703099904	735160000	2033500032	17	12	8	84.4	66.5	46.3	25.563	0	138.16	42309000000	147
A0A0A0MRA5;B7Z4B8;Q9BUJ2;M0R3F1;M0QYZ0	Heterogeneous nuclear ribonucleoprotein U-like protein 1	HNRNPUL1	371340000	366780000	297550016	321750016	320569984	298160000	365620000	0	297830016	287480000	173880000	290880000	312550016	421440000	401380000	297470016	425729984	303470016	0	12	12	12	23	23	23	85.939	0	36.19	6212300000	96
A0A0A0MRA8;A0A0A0MSA4;A0A1B0GTF8		EPB41L3	15886999552	18370000896	16561999872	13815000064	14307000320	18385999872	17802999808	15132000256	12538000384	15660999680	8585500160	13093000192	12218000384	11811999744	15409999872	10391000064	14055999488	12776999936	18734999552	46	43	0	62.9	60.6	0	102.29	0	323.31	309620000000	1540
A0A0A0MRE5;Q9ULH1;H0YBF7	Arf-GAP with SH3 domain, ANK repeat and PH domain-containing protein 1	ASAP1	98414000	114910000	362070016	120040000	118500000	100120000	104430000	178280000	143890000	117320000	143680000	125520000	116170000	0	135710000	0	115640000	112200000	167230000	7	7	6	8.9	8.9	8	124.77	0	14.9	2587400000	60
A0A0A0MRF4;P49406;S4R3W9	39S ribosomal protein L19, mitochondrial	MRPL19	0	0	53590000	53264000	0	0	0	0	0	38635000	52849000	0	0	0	0	0	0	36502000	0	4	4	4	24.9	24.9	24.9	19.131	0	5.2608	560380000	33
A0A0A0MRG2;E9PG40;P05067;H7C0V9	Amyloid beta A4 protein;N-APP;Soluble APP-alpha;Soluble APP-beta;C99;Beta-amyloid protein 42;Beta-amyloid protein 40;C83;P3(42);P3(40);C80;Gamma-secretase C-terminal fragment 59;Gamma-secretase C-terminal fragment 57;Gamma-secretase C-terminal fragment 50;C31	APP	208440000	185470000	200130000	181610000	226270000	199920000	212990000	217740000	194050000	273460000	241890000	341240000	183850000	108980000	160950000	138820000	145190000	150000000	234310000	8	8	8	17	17	17	75.109	0	29.029	4346300000	98
A0A0A0MRJ0;Q5VT25;H0Y6V3;H0Y7V8;A0A0A0MRJ1;H0Y5V1	Non-specific serine/threonine protein kinase;Serine/threonine-protein kinase MRCK alpha	CDC42BPA	0	0	0	38676000	0	0	0	0	0	0	0	0	0	0	0	0	0	0	0	8	5	5	4.8	3.4	3.4	193.63	0	5.1588	148080000	12
A0A0A0MRJ3;Q8NEY1	Neuron navigator 1	NAV1	0	88990000	0	83873000	0	72463000	81306000	0	81845000	84022000	0	0	56517000	0	0	0	0	0	0	9	9	9	7	7	7	197.4	0	53.491	873980000	34
A0A0A0MRJ6;H7BY58;P22061;F6S8N6;A0A3F2YNX8	Protein-L-isoaspartate O-methyltransferase;Protein-L-isoaspartate(D-aspartate) O-methyltransferase	PCMT1	7198199808	8729799680	7280999936	8165499904	7609099776	7080399872	8112900096	7012599808	7178699776	7901000192	11144999936	8018699776	7797600256	7369600000	7256300032	7126900224	7452400128	7042899968	11541999616	14	14	14	55.8	55.8	55.8	30.315	0	323.31	172320000000	478
F8W8M4;A0A0A0MRL6		ABLIM1	1387100032	1263600000	1234300032	973449984	936289984	1295800064	1422700032	1159000064	1200499968	1285900032	991020032	990489984	1231900032	923550016	1364199936	1139000064	1093200000	1140400000	745420032	29	29	1	52.9	52.9	2.8	81.104	0	201.98	23790000000	304
A0A0A0MRL7;P55210;Q5SVL2	Caspase-7;Caspase-7 subunit p20;Caspase-7 subunit p11	CASP7	0	28369000	0	46892000	48352000	0	0	0	0	0	0	0	0	46811000	0	0	0	0	0	2	2	2	5.7	5.7	5.7	43.728	0	21.88	306780000	17
A0A0A0MRM8;A0A0D9SGC1;E7EW20;Q9UM54	Unconventional myosin-VI	MYO6	819260032	829609984	1393100032	1251600000	1509900032	1406800000	830110016	1444499968	1062099968	1193500032	141750000	938940032	804600000	983760000	1200899968	922409984	1041500032	1002899968	318900000	44	44	44	43.6	43.6	43.6	145.01	0	323.31	20930000000	407
S4R402;S4R341;S4R349;A0A0A0MRM9;Q14978	Nucleolar and coiled-body phosphoprotein 1	NOLC1	26630000	45335000	0	36302000	0	0	38648000	0	31396000	24288000	0	26364000	0	0	0	39519000	0	0	0	1	1	1	32.6	32.6	32.6	5.0538	0.0064267	2.0793	401130000	21
A0A0A0MRR7;P09234	U1 small nuclear ribonucleoprotein C	SNRPC	0	0	0	39787000	0	0	0	0	0	0	0	0	0	0	0	0	0	0	0	2	2	2	16.7	16.7	16.7	19.687	0.00025253	4.1127	280680000	17
A0A0C4DG97;A0A0A0MRS5;F8W946;Q9BXM9;Q8N450;C9JD05	FSD1-like protein	FSD1L	316910016	352089984	302600000	371240000	441460000	397600000	355920000	335500000	322510016	291630016	316409984	406320000	305329984	272960000	236910000	266400000	213860000	317880000	370380000	13	13	13	37.4	37.4	37.4	55.807	0	68.095	6925400000	165
B6VEX4;A0A0A0MRT6;Q8IZP0	Abl interactor 1	ABI1	634620032	727590016	659960000	601590016	666769984	752929984	757360000	642729984	542339968	651240000	662280000	584009984	681070016	619440000	742179968	638889984	717569984	640360000	807779968	15	15	10	39.7	39.7	30.5	43.294	0	88.804	14071000000	167
A0A0A0MSY0;A0A0A0MRT8;O75602;A0A0A0MT17	Sperm-associated antigen 6	SPAG6	0	0	0	0	0	0	0	0	0	0	0	0	0	0	0	0	0	16678000	0	2	2	2	14.6	14.6	14.6	26.665	0.0016268	2.9178	18495000	2
B4DZ84;D3DX48;A0A0A0MRU0;A0A0D9SFF8;D3DX49;A0A0C4DH75;Q14168	MAGUK p55 subfamily member 2	MPP2	1854200064	1823200000	1496999936	1631900032	1486599936	1391900032	2032600064	1570599936	1567699968	1412000000	953580032	1749400064	1763000064	1630499968	1534200064	1370899968	1565100032	1361799936	1226200064	24	24	23	54.9	54.9	52.7	60.516	0	212.88	32097000000	335
A0A0A0MS08;P01857;A0A0A0MS07	Ig gamma-1 chain C region	IGHG1	7820400128	3140999936	2769299968	4565600256	4952000000	4220499968	1744999936	4231500032	4529600000	4385099776	3503099904	3598000128	9325400064	6774400000	5548499968	7378299904	2097200000	4670000128	2273799936	13	7	5	49.9	33.3	22.1	43.911	0	323.31	100050000000	424
A0A0A0MS29;H7C433		MFF	315000000	305520000	258850000	299300000	270430016	222490000	207060000	273480000	252330000	238180000	212170000	257180000	225830000	240630000	275480000	301569984	381140000	224460000	351369984	9	9	1	56.6	56.6	5.9	25.302	0	57.812	5549400000	98
A0A0A0MS41;Q9BWM7;A0A1P0AYU5;S4R3N9	Sideroflexin;Sideroflexin-3	SFXN3	1631100032	1840800000	2260400128	2212199936	1765600000	2092899968	1568099968	2188800000	1755100032	1840899968	2628199936	1573299968	1997100032	1960099968	1770599936	1579500032	1464999936	1911900032	3168199936	18	18	17	66.7	66.7	60.7	35.503	0	202.76	42816000000	317
A0A0A0MS45;J3KNI1;Q9H9E3;E9PRT5;H3BSD2;H3BMV9	Conserved oligomeric Golgi complex subunit 4	COG4	0	0	0	0	0	0	0	0	0	0	0	0	0	0	0	22824000	0	0	0	4	4	4	6.8	6.8	6.8	87.183	0.0016118	2.7945	50366000	5
A0A0A0MS47;Q96PE5;A0A0A0MTN4	Opalin	OPALIN	34197000	33941000	54928000	36150000	24342000	0	51599000	24101000	113930000	85535000	90528000	158550000	304070016	123870000	0	48779000	594870016	54565000	306640000	5	5	5	50.4	50.4	50.4	14.389	0	51.984	2425100000	66
A0A0A0MS54;P22694;A0A087WVC4;B1APG2;B1APF8;B1APF9;B1APG3;B1APG1	cAMP-dependent protein kinase catalytic subunit beta	PRKACB	1204800000	1065200000	1240099968	1156400000	1132999936	1193600000	1019600000	1354400000	1191800064	999329984	1553299968	1204300032	1389900032	1185500032	1120999936	1157400064	1031299968	1205100032	1534000000	13	13	1	46.2	46.2	4.8	41.308	0	248.82	25280000000	216
A0A0A0MS69;Q14123	Calcium/calmodulin-dependent 3,5-cyclic nucleotide phosphodiesterase 1C	PDE1C	0	0	0	0	0	0	0	0	0	0	0	0	0	0	0	0	0	12675000	0	5	3	3	7.9	4.9	4.9	86.924	0.0002517	4.0527	209140000	17
A0A0A0MS87;G3V578;H0YJT9;G3V5L7		NDRG2	517180000	483640000	439070016	362300000	466710016	375700000	552689984	807169984	593699968	515060000	392990016	497750016	483400000	499580000	495350016	656809984	548910016	612070016	397600000	16	2	0	70.5	6.2	0	39.544	0	293.11	10621000000	134
A0A0A0MS98;P02730	Band 3 anion transport protein	SLC4A1	0	0	0	0	0	0	0	0	0	15761000	0	0	0	0	0	0	0	0	0	3	3	3	6.1	6.1	6.1	60.763	0.0017986	2.5509	48603000	3
A0A0A0MSA9;A0A0C4DG49;P15151	Poliovirus receptor	PVR	0	0	0	0	0	0	41268000	0	0	48812000	0	0	0	0	41578000	0	0	0	0	2	2	2	6.4	6.4	6.4	42.882	0	5.365	395740000	14
A0A0A0MSB4;Q6ZN50;Q969R2;H7C1R2;H7C368;H7C428	Oxysterol-binding protein;Oxysterol-binding protein 2	OSBP2	0	0	0	0	0	0	0	0	0	0	0	0	0	0	0	0	0	0	68709000	5	3	3	10.5	6.3	6.3	72.218	0.0015834	2.619	96278000	4
A0A0A0MSB8;Q9UPT5;B4DJ07;A0A0A0MRE1	Exocyst complex component 7	EXOC7	228110000	225570000	255180000	298760000	294100000	235120000	264950000	0	260500000	246840000	257410000	206230000	205310000	263750000	183700000	222960000	182820000	219460000	263070000	17	17	17	31.6	31.6	31.6	78.808	0	51.919	4862900000	129
A0A0A0MSE1;Q15303	Receptor protein-tyrosine kinase;Receptor tyrosine-protein kinase erbB-4;ERBB4 intracellular domain	ERBB4	0	0	0	0	0	0	0	0	0	0	0	0	0	0	0	0	0	0	16777000	1	1	1	1.2	1.2	1.2	142.46	0.00098039	3.6113	18565000	1
A0A0A0MSG0;A6NGB9	WAS/WASL-interacting protein family member 3	WIPF3	0	0	0	0	0	0	0	0	0	0	0	0	0	0	0	0	0	0	32663000	1	1	1	3.7	3.7	3.7	49.348	0	10.423	60253000	2
A0A0A0MSI6;B7Z1P2;Q9H4M3	F-box only protein 44	FBXO44	192780000	306430016	211610000	184970000	248120000	216980000	307280000	0	261290000	249000000	266000000	236330000	251680000	313769984	180330000	243620000	153560000	217470000	294710016	3	3	3	29.7	29.7	29.7	19.214	0	95.936	4988200000	56
A0A0A0MSI8;O00471;F8W9B8	Exocyst complex component 5	EXOC5	134760000	145500000	171450000	185070000	216670000	167010000	0	0	220650000	188950000	207340000	194430000	191110000	190250000	167390000	208350000	159420000	189800000	242390000	14	14	14	26.4	26.4	26.4	82.118	0	78.305	3514300000	125
A0A0A0MSJ0;Q86XP3	ATP-dependent RNA helicase DDX42	DDX42	0	0	0	89456000	0	0	0	0	86500000	0	84002000	0	0	97563000	0	95343000	77860000	0	0	7	7	7	14.5	14.5	14.5	77.813	0	15.886	1087300000	45
A0A0A0MSK3;Q53F23;A0A0C4DH47;P24557	Thromboxane-A synthase	TBXAS1	0	0	0	0	0	0	0	0	0	0	0	0	0	0	0	0	5112000	0	0	1	1	1	2.2	2.2	2.2	52.417	0.0094221	1.851	72632000	13
A0A0A0MSK4;A0A0A0MRC4;Q86YR5;A0A087WVF5	G-protein-signaling modulator 1	GPSM1	94707000	130090000	107120000	129100000	138410000	103810000	0	0	0	119600000	119470000	114260000	109810000	0	113220000	108470000	111790000	118860000	110900000	12	12	12	23	23	23	74.481	0	22.212	2037300000	76
A0A0A0MSK6;Q13017	Rho GTPase-activating protein 5	ARHGAP5	57539000	0	78833000	76639000	92084000	96633000	0	87426000	80487000	0	81045000	61507000	68345000	78353000	84622000	64957000	64105000	102050000	81165000	9	9	9	7.8	7.8	7.8	171.68	0	17.056	1413800000	48
A0A0A0MSQ0;P13797	Plastin-3	PLS3	645040000	586040000	525910016	568019968	535880000	519140000	542880000	519300000	552569984	660220032	823699968	619470016	508060000	570080000	508840000	634620032	459409984	598579968	671950016	24	18	16	49.3	40.7	36.5	69.334	0	117.3	12350000000	193
E7EUA2;A6NHU9;A0A0A0MSQ6;Q9UPX8;H7C1X5;E7EX50;H0Y7S5;B7ZKU9	SH3 and multiple ankyrin repeat domains protein 2	SHANK2	0	0	0	0	0	0	0	0	0	0	0	0	0	0	0	0	0	0	111180000	8	8	8	7.3	7.3	7.3	134.8	0	5.5131	286570000	18
A0A0A0MSS8;P42330;S4R3Z2	Aldo-keto reductase family 1 member C3	AKR1C3	1345299968	1230400000	1801799936	938760000	1129600000	1152700032	758129984	1547699968	813590016	1193900032	886310016	1150099968	1071500032	1022499968	1454499968	1170300032	1361799936	1406700032	853260032	15	15	9	65	65	47.7	36.867	0	150.47	23969000000	227
H0YF95;A0A0A0MSU7;C9JFF1;Q53EL9	Seizure protein 6 homolog	SEZ6	0	0	0	12813000	0	0	0	0	0	0	0	12410000	0	0	0	0	0	0	0	1	1	1	1.5	1.5	1.5	99.683	0.0016351	2.9718	36504000	5
A0A0A0MSV6;D6R934;P02746	Complement C1q subcomponent subunit B	C1QB	123130000	0	0	144930000	87374000	0	0	0	0	98023000	166870000	0	0	168310000	157580000	0	0	0	0	4	4	4	22.8	22.8	22.8	24.03	0	15.8	1656100000	35
A0A0G2JKZ1;A0A0A0MSV9;O15533;A2AB90;A0A0G2JH37;A0A0A0MT98	Tapasin	TAPBP	0	0	0	158780000	0	0	0	0	57641000	0	0	176900000	35717000	130470000	60220000	0	0	0	0	5	5	5	19.4	19.4	19.4	47.606	0	19.148	976360000	19
A0A0A0MSW3;P35658	Nuclear pore complex protein Nup214	NUP214	0	26037000	0	0	0	0	0	0	0	0	0	0	0	0	0	0	0	0	0	3	3	3	2.8	2.8	2.8	152.57	0	4.6127	56851000	6
A0A0A0MSW4;P48739;B3KYB6	Phosphatidylinositol transfer protein beta isoform	PITPNB	279520000	306950016	343729984	313320000	330900000	305030016	305700000	230120000	315600000	289230016	284820000	319809984	353510016	289720000	294209984	269110016	289710016	301160000	321660000	13	11	11	44.6	41.3	41.3	31.581	0	60.368	6332900000	123
A0A0G2JNZ7;A0A0A0MSX3;Q08345;E7ERI6;E7ETI3;A0A0G2JIA2;E7EPN2;H0Y717;E7EUP7;A2ABL2;A0A0G2JIZ7;E7EQ30;H0Y9F4;E7EPH4;A0A0G2JI85	Epithelial discoidin domain-containing receptor 1	DDR1	0	0	0	0	0	0	0	0	0	22575000	0	0	0	0	0	0	0	0	0	2	2	2	3.7	3.7	3.7	85.467	0.0012089	3.451	62347000	10
H3BP77;A0A0A0MSY7;O00142;J3KS73	Thymidine kinase 2, mitochondrial	TK2	0	0	0	0	119850000	83687000	0	0	0	98066000	0	0	0	0	0	0	0	0	0	4	4	4	16.3	16.3	16.3	32.873	0.0011959	3.3004	513680000	12
H3BUD4;A0A0A0MT40;Q15111	Phosphoinositide phospholipase C;Inactive phospholipase C-like protein 1	PLCL1	0	0	0	0	0	0	0	0	0	0	0	0	0	0	0	0	0	0	37751000	5	5	5	6.8	6.8	6.8	114.69	0	4.5257	179640000	11
A0A0A0MT60;Q5T1M5	Peptidyl-prolyl cis-trans isomerase;FK506-binding protein 15	FKBP15	93669000	103200000	83859000	71700000	86469000	69033000	0	0	0	92664000	0	0	59524000	0	109470000	0	83583000	0	0	9	9	9	9.6	9.6	9.6	136.27	0	15.942	1103400000	40
C9JUH3;A0A0A0MT72;Q9BSQ5;A0A3B3IRS0;E9PEC4	Cerebral cavernous malformations 2 protein	CCM2	0	0	0	0	0	18945000	0	0	0	0	0	0	0	0	0	0	0	0	0	6	6	6	26.5	26.5	26.5	38.818	0	8.3353	246230000	20
A0A0A0MT83;P26440;H7C4G6;H0YLC3	Isovaleryl-CoA dehydrogenase, mitochondrial	IVD	1392700032	1483600000	1320400000	1721100032	1843800064	1600600064	1451600000	1718300032	1868199936	1550499968	1371200000	1710700032	1494300032	1883000064	1427299968	1476300032	1474700032	1439200000	1025100032	17	17	17	57.7	57.7	57.7	46.65	0	299.27	32608000000	258
A0A0A0MTE2;E9PMT2;F8WD26;J3KP06;H0Y424;Q8WWI1;E9PMS6	LIM domain only protein 7	LMO7	65377000	62666000	99174000	79224000	80430000	90010000	107100000	0	0	0	0	0	0	0	89707000	0	0	0	104270000	11	11	11	11.6	11.6	11.6	158.2	0	18.727	1023600000	52
A0A0A0MTH0;B4DHI3;Q8NFZ3;Q8N0W4;A6NMU8	Neuroligin-4, Y-linked;Neuroligin-4, X-linked	NLGN4X;NLGN4Y	0	0	0	0	0	0	0	0	0	0	26812000	0	0	0	0	0	0	0	0	7	3	3	10.6	5	5	91.894	0.0073855	1.9243	36982000	4
A0A0A0MTH3;Q13418	Integrin-linked protein kinase	ILK	502070016	560220032	449249984	403870016	606780032	425560000	421580000	218480000	389740000	522430016	219250000	584280000	451609984	541379968	650089984	437860000	595110016	422120000	113590000	16	16	16	40.6	40.6	40.6	54.611	0	33.202	9282700000	162
A0A0A0MTJ8;A0A087X0T8;A0A087X1W8;X5DQS5;Q9BY67	Cell adhesion molecule 1	CADM1	1015600000	1102000000	1079200000	1021400000	887169984	1111200000	1076999936	633980032	995750016	928040000	854750016	999009984	1211399936	1103299968	1174599936	985040000	1177900032	1190400000	1552099968	12	12	12	45.5	45.5	45.5	45.421	0	308.33	22374000000	211
A0A0R4J2G3;A0A0A0MTJ9;Q6PIU2;H7C046	Neutral cholesterol ester hydrolase 1	NCEH1	138090000	172280000	133130000	151970000	202100000	148560000	0	97242000	162940000	160430000	311390016	194270000	143000000	199090000	165840000	0	134900000	185880000	660520000	10	10	10	30.7	30.7	30.7	49.062	0	22.975	3835800000	73
A0A0A0MTN0;Q13617;Q5T2B5	Cullin-2	CUL2	213090000	236230000	260630000	365110016	311920000	258580000	94800000	272360000	284790016	280200000	405060000	304150016	288660000	243300000	261780000	266590000	250230000	264060000	382220000	21	21	21	35	35	35	88.505	0	36.974	5760500000	141
A0A0A0MTP6;O15357	Phosphatidylinositol 3,4,5-trisphosphate 5-phosphatase 2	INPPL1	0	0	0	0	0	0	0	0	0	0	0	0	16571000	0	0	0	0	0	0	6	6	6	7.5	7.5	7.5	126.52	0	10.724	216790000	15
A0A0A0MTS2;A0A2U3TZU2;P06744;K7EQ48;A0A0J9YXP8;A0A0J9YYH3;A0A2R8Y6C7;A0A0J9YX90	Glucose-6-phosphate isomerase	GPI	14474999808	14362999808	16112000000	24149999616	17451999232	16988000256	12284000256	16355999744	18019000320	15354000384	22912999424	25941000192	22033000448	13411999744	16227999744	19651000320	12055000064	15002999808	21017999360	24	24	17	55.1	55.1	40	64.824	0	323.31	382660000000	900
A0A0A0MTS7;Q8WZ42;A0A0A0MRA3	Titin	TTN	0	0	0	0	0	0	0	0	0	0	835379968	0	0	0	0	0	0	0	0	11	11	11	0.4	0.4	0.4	3994.6	0.00073873	3.697	3634200000	11
A0A0A6YYA0;Q9Y3B3	Transmembrane emp24 domain-containing protein 7	TMED7-TICAM2;TMED7	0	0	0	259060000	256210000	208580000	202120000	0	257280000	0	280150016	0	0	243190000	0	266170000	0	289449984	206330000	5	5	5	34.6	34.6	34.6	21.233	0	13.734	3745300000	60
A0A1B0GVC4;A0A1B0GV82;A0A1B0GVV2;A0A0A6YYB3;B1AMR4;A0A1B0GTC2;B1AMR3;A0A1B0GV84;A0A1B0GWI5;A0A0A6YYF8;O43307;A0A1B0GTF0	Rho guanine nucleotide exchange factor 9	ARHGEF9	64447000	64919000	54009000	0	65763000	0	0	0	0	0	0	0	64351000	0	0	0	0	0	0	5	5	4	11.7	11.7	9.5	53.991	0	6.0414	1121800000	34
A0A0A6YYH1;Q7Z6K5	Arpin	C15orf38-AP3S2;ARPIN	115960000	134330000	127740000	0	0	0	0	0	0	0	0	0	0	0	0	0	0	0	0	5	5	3	18.3	18.3	13.2	43.881	0	21.598	1041400000	28
A0A0A6YYL4;P57737	Coronin;Coronin-7	CORO7-PAM16;CORO7	286809984	289169984	274990016	140830000	259880000	268140000	277480000	240690000	182590000	233080000	175140000	206130000	355870016	288470016	332449984	260390000	213090000	232120000	0	17	17	17	33.3	33.3	33.3	114.16	0	77.623	4862100000	103
A0A0B4J1R2;Q9H6R3	Acyl-CoA synthetase short-chain family member 3, mitochondrial	ACSS3	383790016	317020000	306270016	321889984	342060000	376489984	303409984	458430016	248200000	303510016	338080000	289849984	289260000	358489984	389270016	375560000	420580000	261560000	186700000	16	16	16	34	34	34	74.591	0	35.268	6799600000	152
A0A0B4J1R7;Q96B45	UPF0693 protein C10orf32	C10orf32-ASMT;C10orf32	0	50485000	0	0	0	0	0	0	0	0	0	0	0	0	0	0	0	68037000	0	2	2	2	28.3	28.3	28.3	11.695	0	4.8357	398500000	14
A0A0B4J1W3;Q9BXJ9	N-alpha-acetyltransferase 15, NatA auxiliary subunit	NAA15	0	0	0	0	49070000	0	0	0	0	0	0	0	50821000	0	39418000	0	0	0	0	8	8	7	11.4	11.4	10.3	101.2	0	14.513	401440000	24
A0A0B4J1X8		IGHV3-43	0	0	0	0	0	0	0	0	0	0	26110000	0	0	0	0	0	0	0	0	1	1	1	9.3	9.3	9.3	13.077	0.0035034	2.297	32373000	2
A0A0B4J1Z1;C9JAB2;Q16629	Serine/arginine-rich splicing factor 7	SRSF7	318260000	391409984	0	405640000	300390016	306820000	407670016	0	0	327030016	273670016	264770000	277350016	186120000	327360000	453140000	520100000	362630016	183000000	4	3	3	32.1	21.9	21.9	15.763	0	6.5696	6438600000	51
A0A0B4J231;B9A064;P0CG04	Immunoglobulin lambda-like polypeptide 5;Ig lambda-1 chain C regions	IGLL5;IGLC1	3846500096	1347100032	1262499968	2269700096	2451699968	1463800064	1392300032	2934200064	2087600000	1518800000	1824000000	1444300032	1239200000	2349499904	2950299904	4345399808	996259968	1452000000	1077200000	5	5	2	35.8	35.8	12.6	23.15	0	227.23	41271000000	102
A0A0B4J294;H3BP13;Q9UL33;H3BPN3;A0A0B4J286;H3BUK6	Trafficking protein particle complex subunit 2-like protein	TRAPPC2L	0	0	116380000	0	0	0	0	0	0	0	0	0	0	0	0	0	0	0	0	3	3	3	24	24	24	16.676	0	4.7009	919160000	25
A0A0B4J2A0;Q9UHJ6	Sedoheptulokinase	TRPV1;SHPK	260330000	0	178860000	170560000	197860000	255870000	157470000	0	250730000	0	160260000	114440000	124330000	0	128180000	118510000	0	87986000	0	10	10	10	32.2	32.2	32.2	51.504	0	61.673	2659400000	75
A0A0B4J2A3;Q96A00	Protein phosphatase 1 regulatory subunit 14A	PPP1R14A	0	57830000	0	67141000	0	0	0	0	0	96988000	64109000	0	54445000	0	0	51929000	0	54961000	0	2	2	2	20.8	20.8	20.8	8.6797	0	25.649	777710000	26
K7EM56;A0A0B4J2B4;S4R417;K7ELC2;P62841	40S ribosomal protein S15	RPS15	0	0	0	37370000	0	0	0	0	0	0	0	0	0	0	0	0	0	0	0	1	1	1	24.1	24.1	24.1	12.99	0.0099834	1.8134	48725000	1
S4R460;A0A0B4J2B5		IGHV3OR16-9	151490000	0	0	0	0	0	0	0	0	0	0	0	1305299968	0	0	0	0	0	0	1	1	1	19.8	19.8	19.8	10.429	0	187.53	3253500000	30
Q5W0H4;A0A0B4J2C3;P13693;J3KPG2;E9PJF7	Translationally-controlled tumor protein	TPT1	1239200000	1699299968	1786400000	1390599936	1223699968	1380499968	1329100032	575500032	1094400000	1876099968	1188199936	1508300032	1371699968	1461699968	1441600000	1199299968	1158700032	1066700032	1507600000	7	7	7	44.1	44.1	44.1	21.525	0	90.21	29937000000	146
P0DPI2;A0A0B4J2D5;A0A096LPI6;A0A096LNH5;A0A0B4J2H4;H7C1F6;H7C2G3		C21orf33	3507599872	3291399936	3555699968	4170500096	3687800064	3650599936	3151800064	3308999936	3547899904	3166000128	4631600128	3584000000	3603899904	3533499904	3121700096	2990400000	3978800128	3231300096	2915500032	13	13	13	67.9	67.9	67.9	28.17	0	265.45	73531000000	294
G3V5T0;A0A0C4DFM0;G3V4T6;A0A0A0MR33;G3V267		GSTZ1	141730000	422990016	578280000	350320000	510900000	231300000	483640000	414040000	0	233420000	385480000	378769984	211770000	564369984	372809984	315180000	577550016	305889984	314609984	7	7	1	39.6	39.6	6.4	22.61	0	39.54	7728400000	110
A0A0C4DFN3;Q99685;A0A3B3ITT3;E7EWX8;H7C599;H7C5K5;H7C4E0	Monoglyceride lipase	MGLL	733360000	1171299968	1196999936	1495100032	1488700032	1051500032	1258499968	1140899968	1486700032	964120000	1042000000	1191699968	832840000	887820032	1013500032	1042800000	870089984	780710016	1152700032	10	10	10	51.4	51.4	51.4	34.292	0	127.37	22899000000	205
A0A0C4DFP6;Q9NQ79;Q5T4F6	Cartilage acidic protein 1	CRTAC1	168090000	248850000	176740000	213120000	224290000	237750000	229560000	214560000	280129984	253890000	0	226670000	226900000	145170000	162700000	177570000	129940000	172510000	153470000	12	12	12	29	29	29	69.706	0	38.69	4062900000	90
X6RJB2;X6RGT4;X6RHD7;A0A0C4DFV0;Q9H469;X6RCZ8	F-box/LRR-repeat protein 15	FBXL15	0	0	0	0	0	0	0	0	0	0	36546000	0	0	0	0	0	0	0	0	4	4	4	37.4	37.4	37.4	21.048	0	6.1928	106940000	6
A0A0C4DFV9;Q01105;A0A087X027;P0DME0	Protein SET;Protein SETSIP	SET;SETSIP	1864099968	1680700032	1398899968	1574400000	1311000064	1545299968	1926800000	1503500032	1404899968	1397600000	1043500032	2263899904	1715500032	903150016	1433299968	2134899968	1980000000	1324700032	965080000	6	6	6	36.8	36.8	36.8	31.124	0	227.43	31683000000	127
A0A2R8YCY2;A0A0C4DFX2;A0A286YFA9;A0A2R8Y5V8;Q5TBA9	Protein furry homolog	FRY	0	0	0	0	0	0	0	0	0	0	0	0	0	0	0	0	0	0	11017000	3	3	3	1.1	1.1	1.1	333.48	0.0015866	2.6379	51742000	12
F8W954;F8WF98;H7C2M8;C9JHL4;A0A0C4DFX9;Q9H3P2;H7C3C2;H7C0W2	Negative elongation factor A	NELFA	0	0	0	9198200	0	0	0	0	0	0	0	0	0	0	0	0	0	0	0	2	2	2	41.9	41.9	41.9	9.508	0.00025497	4.2451	32293000	4
A0A0C4DFZ2;P15289	Arylsulfatase A;Arylsulfatase A component B;Arylsulfatase A component C	ARSA	0	0	0	0	0	0	0	0	0	0	38723000	0	0	0	0	0	0	0	0	4	4	4	13.9	13.9	13.9	53.806	0	8.3641	512980000	8
C9J9K3;A0A0C4DG17;P08865;F8WD59	40S ribosomal protein SA	RPSA	3184100096	2901700096	2680399872	2942299904	3059699968	2955800064	3187699968	3256100096	3177799936	2878299904	2468999936	2842200064	3000399872	3298700032	3447399936	3471800064	3081299968	3007000064	2189700096	14	14	14	64.6	64.6	64.6	29.404	0	323.31	63033000000	381
E7EW77;E7EP65;A0A0C4DG21;F8WAL6;Q9NYB9;E9PEZ7;B7Z836	Abl interactor 2	ABI2	491809984	462100000	474870016	448790016	455889984	479300000	496380000	373400000	419190016	417900000	707009984	451020000	442950016	407849984	433630016	387310016	385720000	473790016	959980032	13	8	8	28.8	21.2	21.2	52.789	0	63.403	10413000000	130
A0A0C4DG40;Q8NF91;E7ENN3	Nesprin-1	SYNE1	0	0	0	165510000	0	77754000	0	0	124010000	0	152070000	126740000	287020000	131720000	0	167240000	0	77673000	112300000	25	25	25	4	4	4	1005.2	0	88.621	1829600000	73
A0A0C4DG44;O43464	Serine protease HTRA2, mitochondrial	HTRA2	112360000	134070000	98832000	133110000	122950000	114370000	0	0	122400000	119540000	147690000	0	123540000	0	0	115960000	0	0	143580000	6	6	6	19.4	19.4	19.4	45.112	0	21.94	2185500000	44
A0A0C4DG51;Q9NP80	Calcium-independent phospholipase A2-gamma	PNPLA8	0	0	41169000	48896000	0	0	0	0	0	42025000	0	81600000	52699000	58517000	0	0	0	0	49962000	6	5	5	11.9	10.8	10.8	71.877	0	10.069	652120000	30
A0A0G2JR20;A0A0C4DG71;A0A0G2JQM2;A0A0G2JR50;Q86SQ7	Serologically defined colon cancer antigen 8	SDCCAG8	0	0	0	0	0	0	0	0	0	0	0	0	0	0	0	535590016	0	0	0	3	3	3	7.3	7.3	7.3	48.116	0.0060332	2.1252	2031100000	4
B3KRD1;B7Z4D2;A0A0C4DG86;Q9NX95	Syntabulin	SYBU	0	0	0	0	0	0	0	0	0	56915000	0	0	0	0	0	0	102190000	94956000	0	6	4	4	16.4	12.5	12.5	50.463	0	7.3414	852620000	22
B5MC36;A0A0C4DG87;B5MC34;B5MCK8;Q14390;B5MD39;A6NGU5;P36268;P19440	Gamma-glutamyltransferase light chain 2;Putative gamma-glutamyltransferase light chain 3;Putative gamma-glutamyltranspeptidase 3;Putative gamma-glutamyltranspeptidase 3 heavy chain;Putative gamma-glutamyltranspeptidase 3 light chain;Inactive gamma-glutamyltranspeptidase 2;Gamma-glutamyltranspeptidase 1;Gamma-glutamyltranspeptidase 1 heavy chain;Gamma-glutamyltranspeptidase 1 light chain	GGT1;GGTLC2;GGT2;GGTLC3;GGT3P	0	0	0	0	0	0	0	0	0	0	0	21744000	0	0	0	0	0	0	0	1	1	1	6	6	6	23.577	0.010008	1.8282	21950000	3
A0A0C4DG89;Q7L014	Probable ATP-dependent RNA helicase DDX46	DDX46	0	73128000	0	64607000	62427000	58999000	57977000	0	0	61041000	0	0	63554000	57943000	66433000	0	0	54123000	40563000	9	9	9	8.8	8.8	8.8	117.46	0	12.09	880430000	45
A0A0C4DGA2;O75521;F8WAW4;F1LLU7;C9JB63	Enoyl-CoA delta isomerase 2, mitochondrial	ECI2	572870016	574680000	675180032	729180032	708160000	641809984	693619968	839480000	816150016	607180032	523900000	917280000	506550016	783689984	523790016	518060000	622179968	573040000	421080000	10	10	10	40.9	40.9	40.9	40.183	0	284.08	13209000000	144
A0A0C4DGA7;O94929;D6RHE7;A0A0A0MRD5	Actin-binding LIM protein 3	ABLIM3	0	0	0	0	0	0	0	0	0	0	0	0	0	0	0	0	0	13689000	0	2	2	2	3.8	3.8	3.8	74.167	0.0016401	3.025	161610000	12
A0A0C4DGB0;Q9UIL1	Short coiled-coil protein	SCOC	0	0	0	0	0	0	0	0	0	0	0	0	0	0	0	0	0	20804000	0	1	1	1	22	22	22	9.3544	0	13.377	154500000	5
E7ES10;E9PCH5;E7EVY3;B7Z574;A0A0C4DGB5;P20810;H0Y7F0;H0Y9H6;E9PDE4;E7EQ12;A0A0A0MR45;E7EQA0;H0YD33	Calpastatin	CAST	0	210600000	198400000	0	0	210150000	190380000	0	0	0	0	0	0	0	290729984	173220000	0	0	122740000	9	9	6	22.7	22.7	12.9	69.749	0	13.496	1977500000	37
A0A0C4DGG1;Q9UKS6;E9PIY1	Protein kinase C and casein kinase substrate in neurons protein 3	PACSIN3	0	94608000	0	0	0	0	80597000	0	0	0	0	0	0	0	0	0	0	0	0	4	4	4	13.8	13.8	13.8	46.494	0	12.133	983300000	14
A0A2R8YE38;A0A2R8Y5M9;A0A2R8Y7I0;A0A2R8YDW2;A0A2R8Y4X2;A0A2R8YD40;A0A2R8YDJ9;A0A2R8Y8C1;A0A2R8Y425;A0A2R8Y5J0;A0A2R8YFK9;A0A2U3TZM0;A0A2R8YFD8;F5GWX5;A0A2R8Y212;A0A2R8Y521;A0A0C4DGG9;Q14839;A0A2R8Y7M9;A0A2R8YER1;A0A2R8Y445;K7EMY3;Q8TDI0	Chromodomain-helicase-DNA-binding protein 4;Chromodomain-helicase-DNA-binding protein 5	CHD4;CHD5	0	0	0	0	0	0	0	0	0	0	0	0	0	90896000	0	0	0	28147000	0	5	5	5	15.5	15.5	15.5	52.145	0	6.6233	321510000	19
A0A0C4DGH3;Q9Y6R0;M0QXQ4;M0QYC2	Numb-like protein	NUMBL	0	0	0	85988000	0	122550000	118580000	0	85404000	81959000	172780000	83135000	0	0	0	108670000	0	91184000	359329984	11	11	9	22.4	22.4	18.5	60.812	0	12.877	1797600000	55
A0A0C4DGN6		GIT1	819150016	928840000	776489984	952920000	976870016	954009984	923139968	858510016	956099968	929769984	911880000	860620032	858870016	824540032	836659968	766550016	860950016	807900032	1122599936	28	28	1	52.6	52.6	1.7	83.131	0	193.45	18615000000	256
A0A0C4DGP3;D3DX46;Q13368	MAGUK p55 subfamily member 3	MPP3	0	0	0	0	0	0	0	0	0	0	0	0	258380000	0	0	0	0	0	0	3	3	3	17.1	17.1	17.1	35.558	0.0028793	2.4086	869710000	15
A0A0C4DGQ5;P04632;K7ELJ7;K7EM73;A0A075B7C0;U3KQE2;K7EIV0	Calpain small subunit 1	CAPNS1	2756000000	3484100096	4061700096	2596999936	2677499904	2764999936	3363699968	2475399936	2762899968	3386599936	2168300032	2439099904	2427899904	2703399936	3133400064	2904300032	3090099968	2524600064	2007399936	12	12	3	64.6	64.6	19.3	33.786	0	323.31	64309000000	446
A0A0C4DGQ6;Q96P16	Regulation of nuclear pre-mRNA domain-containing protein 1A	RPRD1A	0	0	0	0	0	46313000	0	0	0	0	0	0	0	0	0	0	0	0	0	6	3	3	27.7	14.5	14.5	32.916	0	8.5608	497560000	17
J3KRS1;A0A0C4DGQ8;Q6IAN0	Dehydrogenase/reductase SDR family member 7B	DHRS7B	0	0	0	0	0	0	0	0	0	0	0	0	0	0	0	0	28807000	0	0	2	2	2	23.2	23.2	23.2	13.61	0.0012037	3.3779	134830000	9
A0A0C4DGR1;B4DHA8;M0QY66;Q9BZC1	CUGBP Elav-like family member 4	CELF4	50739000	45536000	42130000	48732000	0	44579000	42968000	0	40530000	0	0	0	53943000	43510000	0	39553000	41898000	0	0	5	5	3	15.3	15.3	9.9	31.883	0.0012039	3.3812	801780000	28
A0A0C4DGS0;P56556;A0A2Y9D025;R4GN43	NADH dehydrogenase [ubiquinone] 1 alpha subcomplex subunit 6	NDUFA6	825939968	917459968	950700032	938700032	811020032	958470016	834259968	1106599936	912979968	877139968	1040600000	959120000	946080000	768609984	783750016	714760000	682209984	808529984	1210000000	8	8	8	52.3	52.3	52.3	15.136	0	38.53	18896000000	110
A0A0C4DGS1;P39656	Dolichyl-diphosphooligosaccharide--protein glycosyltransferase 48 kDa subunit	DDOST	143050000	113280000	139040000	150120000	173270000	159600000	111470000	0	159030000	128980000	190630000	171320000	168040000	161460000	178930000	194160000	173900000	188430000	132670000	8	8	8	29.8	29.8	29.8	48.799	0	62.115	3180600000	83
A0A0C4DGT4;Q643R3;H3BMK4	Lysophospholipid acyltransferase LPCAT4	LPCAT4	0	0	0	0	0	0	0	0	0	0	0	0	0	0	0	0	0	0	29681000	2	2	2	7.1	7.1	7.1	38.206	0.0014194	3.156	32845000	2
R4GMU8;E9PLX3;A0A0C4DGV4;O43504	Ragulator complex protein LAMTOR5	LAMTOR5	0	0	0	0	0	0	0	0	0	0	0	0	0	56850000	0	0	0	0	0	1	1	1	25.3	25.3	25.3	8.2153	0.0011945	3.2792	121100000	2
A0A0C4DGW6;A6NDU8	UPF0600 protein C5orf51	C5orf51	151490000	92152000	0	138790000	165540000	0	122670000	0	162870000	164360000	156230000	168740000	154150000	118210000	0	268729984	140010000	178350000	77301000	2	2	2	28.3	28.3	28.3	16.961	0	5.41	2821800000	34
A0A0C4DGY3;A0A0C4DGX9;Q8TAM2;A0A0C4DGH8;H0YJQ3;A0A0C4DFT4;H0YJX0	Tetratricopeptide repeat protein 8	TTC8	0	0	47501000	0	42274000	0	47770000	0	0	0	0	0	0	0	0	0	0	0	0	4	4	4	11.5	11.5	11.5	57.284	0	12.153	219910000	9
A0A0C4DH22;Q9H4G0	Band 4.1-like protein 1	EPB41L1	7240999936	7659500032	6455199744	6365100032	6561699840	7283599872	7125000192	6041500160	5913399808	6659700224	7064300032	5559900160	5923800064	5619899904	6722999808	5329200128	6742099968	6275999744	10204000256	47	47	27	61.4	61.4	36	98.374	0	323.31	141970000000	890
A0A0C4DH25;P01619	Ig kappa chain V-III region B6	IGKV3D-20	0	0	0	0	0	0	0	0	0	0	0	0	0	0	0	0	0	40391000	0	1	1	1	13.8	13.8	13.8	12.515	0	29.302	667580000	13
A0A0C4DH76;Q8N6M0	OTU domain-containing protein 6B	OTUD6B	0	0	0	0	0	0	0	0	0	0	0	0	0	0	0	0	0	0	21156000	1	1	1	15.7	15.7	15.7	12.735	0	91.16	270810000	20
A0A0D9SEM4;Q08170	Serine/arginine-rich splicing factor 4	SRSF4	0	0	0	0	0	0	0	0	0	0	0	33974000	0	0	0	0	0	0	0	6	2	2	16.1	5.6	5.6	43.647	0.0015989	2.7033	134530000	6
A0A0R4J2G7;A0A0D9SEP4;A0A1D5RMU6;E7ERL8;Q9ULB1;A0A0U1RRK7;F5GYC7;F8WB18	Neurexin-1	NRXN1	158320000	167930000	149220000	154220000	132880000	140020000	119980000	0	193170000	157020000	180910000	170580000	149730000	140900000	141180000	125410000	120590000	132290000	316030016	17	14	14	16.6	14.6	14.6	164.25	0	24.626	3186700000	92
H0YM62;D6RG14;D6RB91;A0A1B0GTW4;D6RG21;D6RCM6;Q05BX2;D6RJA7;A0A0D9SET2;D6R942;D6RC63;D8L7E9;D6RJG6;A0A0D9SFD0;A0A0R4J2G5;A0A1B0GV32;A0A0D9SGI5;Q06413;Q02078;Q14814;H0YKY6	Myocyte-specific enhancer factor 2C;Myocyte-specific enhancer factor 2A;Myocyte-specific enhancer factor 2D	MEF2A;MEF2C;MEF2D	0	65469000	33798000	0	0	52262000	0	0	0	0	0	0	0	0	0	0	0	0	0	2	2	2	25.9	25.9	25.9	10.058	0.0012124	3.484	372870000	15
E7ENQ1;G3XAA2;H7C360;G5E948;E7EN19;A0A0D9SEY1;O95819;E7EX83;A0A0D9SG62;H7C0P6	Mitogen-activated protein kinase kinase kinase kinase 4	MAP4K4	0	0	0	0	76551000	0	0	0	0	0	0	0	0	0	0	0	0	0	0	17	8	2	15.9	8.1	1.6	132.16	0	9.2952	418280000	34
Q5T321;A0A0D9SF28;F5GXV7;Q8NFP9	Neurobeachin	NBEA	97866000	74942000	0	116460000	102940000	68143000	0	166490000	125820000	84515000	171520000	131280000	170880000	97127000	80526000	171080000	93776000	140350000	87422000	18	18	15	7.7	7.7	6.4	327.55	0	31.916	2148200000	115
A0A0D9SF30		NCAM1	1873699968	2187200000	3949299968	1663299968	1513799936	4007699968	5316299776	2951399936	2378899968	2000199936	759600000	1448000000	991400000	1408899968	2570700032	2287300096	1283200000	1463000064	2760300032	16	10	10	55.1	41.2	41.2	47.017	0	323.31	47424000000	231
A0A2R8Y5G6;A0A0D9SFB3;A0A2R8YF78;A0A2R8YCW1;A0A0D9SG12;A0A2R8YFR4;A0A2U3TZJ9;A0A2R8YFS5;A0A2R8Y4A4;A0A2R8Y645;A0A0D9SF53;O00571;F6S8Q4;A0A2R8YDH3	ATP-dependent RNA helicase DDX3X	DDX3X	1596000000	1495500032	1627800064	1295000064	1471600000	1284099968	1491100032	1393400064	1328999936	1497299968	1311600000	1462300032	1276800000	1502000000	1728099968	1416000000	1428400000	1606700032	1020800000	23	22	1	44.5	42.8	1.4	69.047	0	141.58	29610000000	324
A0A0D9SF54		SPTAN1	3074299904	3358200064	3247500032	3927200000	3135300096	4150000128	2999099904	4519900160	3522599936	2155000064	3747500032	3902899968	3953200128	4220999936	3778200064	4482599936	2399699968	3964199936	4138299904	182	2	1	72.9	1.5	0.7	282.83	0	323.31	75805000000	129
A0A0D9SF60;Q99569	Plakophilin-4	PKP4	0	0	0	0	0	0	0	0	0	0	0	0	0	0	0	0	0	0	64781000	10	8	8	9.4	7.9	7.9	133.97	0.00025233	4.0988	152990000	13
A0A0D9SF70;G5E9L0;Q8N6H7;E9PQP3;E9PMU9;E9PIY6	ADP-ribosylation factor GTPase-activating protein 2	ARFGAP2	0	109580000	139350000	128740000	126120000	151980000	110320000	0	100570000	124680000	0	149210000	107530000	124440000	121390000	170990000	160130000	124600000	111930000	9	9	8	28.1	28.1	25.5	42.153	0	48.648	2316100000	70
A0A0D9SFB1;A0A1B0GU67		DNM1	0	0	0	0	0	0	0	0	0	0	0	0	0	0	0	0	0	0	1389699968	52	1	0	64.7	1.8	0	94.016	0.0022437	2.5303	4364000000	10
A0A0D9SFG6;Q99418;K7EKA2;K7ERV8;M0R2J0;F8W8E2;K7ENQ8;A0A286YF81;G5E9B7	Cytohesin-2	CYTH2;CYTH1	68250000	0	71870000	0	0	71486000	71811000	88439000	72651000	71215000	76891000	74539000	80256000	87355000	86788000	0	0	0	0	4	4	1	10.5	10.5	3.5	46.56	0	4.9176	1286100000	34
A0A0D9SFK2;Q92614	Unconventional myosin-XVIIIa	MYO18A	519900000	526969984	573590016	612449984	643000000	670259968	456729984	574630016	562380032	647040000	564689984	512449984	559390016	681049984	680169984	492120000	621840000	690160000	678680000	46	46	46	30.7	30.7	30.7	231.1	0	137.41	12246000000	289
A0A0D9SFU4;O95970	Leucine-rich glioma-inactivated protein 1	LGI1	175100000	171930000	111220000	171660000	164140000	155150000	0	139760000	201090000	220750000	455220000	159850000	199220000	187730000	110060000	103620000	0	192940000	808209984	12	12	12	24	24	24	61.172	0	24.3	4243100000	67
A0A0D9SGG1;Q13094	Lymphocyte cytosolic protein 2	LCP2	0	0	0	0	0	0	0	0	0	0	0	0	0	6347100	0	0	0	0	0	1	1	1	2.1	2.1	2.1	60.143	0.0030823	2.3458	7204200	2
A0A1B0GW29;A0A1B0GV11;A0A0D9SGH0;Q92581	Sodium/hydrogen exchanger 6	SLC9A6	0	0	0	0	0	0	0	0	0	0	0	0	0	0	0	0	69181000	0	0	2	2	2	20.6	20.6	20.6	18.936	0.0028838	2.4232	220470000	13
A0A0E3D6M1;A0A0D9SGI1;Q86UL8;A0A0D9SGF8;A0A0D9SEY4;A0A1B0GTC0;E7EWI0;A0A1B0GVS6;A0A0D9SFP3;A0A1B0GTH8	Membrane-associated guanylate kinase, WW and PDZ domain-containing protein 2	MAGI2	0	0	34869000	39338000	0	0	49306000	0	0	0	0	0	47172000	37861000	0	44274000	0	0	0	11	11	11	10.8	10.8	10.8	141.7	0	10.808	846250000	40
A0A140T9X6;A0A140T9W7;A0A140T9W3;A0A140T9D9;A0A140T9C2;A0A140T939;A0A140T9V0;A0A140T8X0;D0EV57;A0A0G2JPA3;A0A140T9B7;A0A0G2JH66;P30511	HLA class I histocompatibility antigen, alpha chain F	HLA-F	0	0	0	0	0	0	0	0	0	0	0	0	0	0	17275000	0	0	0	0	2	1	1	13.6	7.5	7.5	23.777	0	15.952	71363000	6
H9KV28;A0A2R8Y5N1;A0A140T8Z0;A0A0G2JH68;O60610	Protein diaphanous homolog 1	DIAPH1	0	225200000	294460000	261140000	251700000	377360000	165990000	0	227950000	0	329289984	156070000	224700000	343120000	152460000	194300000	268260000	227230000	833720000	11	11	11	10.6	10.6	10.6	136.85	0	64.808	5066000000	61
F6UB75;A0A140T9U6;A0A140T9T8;A0A140T9R2;A0A140T9R0;A0A140T9I2;A0A140T9C9;A0A140T926;A0A0G2JIJ2;A0A0G2JI43;P28068	HLA class II histocompatibility antigen, DM beta chain	HLA-DMB	0	0	0	0	0	0	0	0	0	0	0	0	0	0	6735800	0	0	0	0	1	1	1	5.7	5.7	5.7	19.438	0.0067926	1.9899	30075000	4
A0A0G2JIS2;Q96KQ7;A2ABF8;A0A0G2JIR1;A2ABF9;A0A0G2JK64	Histone-lysine N-methyltransferase EHMT2	EHMT2	0	31915000	0	0	0	0	0	0	0	0	0	0	0	0	0	0	0	0	0	3	3	3	3.9	3.9	3.9	129.03	0.001216	3.5211	75208000	3
A0A0G2JIW1;P0DMV9;P0DMV8;V9GZ37	Heat shock 70 kDa protein 1B;Heat shock 70 kDa protein 1A	HSPA1B;HSPA1A	27588999168	26033999872	25340000256	25909999616	27549999104	26948999168	27755999232	17646999552	29496000512	27179999232	26051999744	24475000832	26388000768	26468999168	29674999808	27497000960	30780999680	27584999424	22454999040	30	29	17	57.2	55.1	31.5	70.108	0	323.31	560410000000	1444
A2ACR1;A0A0G2JJA7;P28065	Proteasome subunit beta type;Proteasome subunit beta type-9	PSMB9	0	0	288080000	222250000	0	0	0	0	0	0	0	0	0	328620000	286390016	279689984	248180000	0	0	4	4	4	26.5	26.5	26.5	20.96	0	5.9532	2833900000	16
A0A0G2JJD3;O95870;A0A0G2JI89	Abhydrolase domain-containing protein 16A	ABHD16A	0	0	0	0	27709000	0	0	0	0	0	0	0	0	0	0	0	0	0	0	6	6	6	13.5	13.5	13.5	67.518	0	7.1636	264630000	10
A0A0G2JNZ5;A0A0G2JLB3;P04062;A0A0G2JNZ0	Glucosylceramidase	GBA	61003000	64417000	57632000	87448000	69730000	0	59444000	0	0	0	84625000	81986000	98857000	76041000	69444000	107300000	0	58533000	68546000	4	4	4	14.7	14.7	14.7	50.263	0	33.107	1330600000	35
A0A0G2JM94;A0A0G2JNK8;A0A0G2JMI0;A0A0G2JNU6;A0A140T8W3;A0A0G2JQ50;A0A0G2JP18;A0A0G2JLV7;Q6GTX8;A0A087X1V4;C9JFQ0;C9IZB2;A0A0G2JLQ0;A0A0G2JMC3;A0A0G2JN10;W4VSQ5;F8WC07;A0A0G2JMB1;A0A0G2JPH6;A8MZ84;D3YTC8;Q6ISS4	Leukocyte-associated immunoglobulin-like receptor 1;Leukocyte-associated immunoglobulin-like receptor 2	LAIR1;LAIR2	0	0	0	0	0	0	0	0	0	0	0	0	0	57140000	0	0	0	0	0	2	2	2	16.2	16.2	16.2	15.143	0.0028895	2.4347	64857000	2
A0A1B0GXK6;A0A0G2JPE0;A0A0G2JLW6;H0YBY6;A0A1B0GTN4;Q9P1A6;A0A0J9YVY4;A0A0J9YX70;A0A0J9YY63	Disks large-associated protein 2	DLGAP2	0	0	0	0	0	0	0	0	0	0	0	0	0	0	0	0	0	0	74383000	2	2	2	2.2	2.2	2.2	107.22	0.0056289	2.1557	82312000	3
A0A0G2JMB2;A0A286YEY5;P01877	Ig alpha-2 chain C region	IGHA2	165800000	0	0	0	0	0	0	0	0	0	0	0	0	0	0	0	0	0	0	9	2	2	42.4	14.7	14.7	36.508	0	8.6987	451590000	7
A0A0G2JMH6;P01903;Q30118;A0A0G2JH46	HLA class II histocompatibility antigen, DR alpha chain	HLA-DRA	229870000	202710000	182200000	253710000	202290000	188410000	213930000	228510000	193060000	157660000	220850000	177430000	292430016	351230016	287820000	0	146520000	207510000	0	5	5	4	25.6	25.6	20.9	28.621	0	26.526	4248100000	79
A0A0G2JNZ2;A0A0G2JPP5;Q14160;A0A0G2JMS7	Protein scribble homolog	SCRIB	195860000	167610000	181510000	177570000	171360000	188810000	225130000	153050000	144340000	152740000	131520000	173390000	214380000	197320000	130910000	243550000	113520000	168670000	83427000	10	10	9	11	11	10.2	174.91	0	89.988	3539400000	113
A0A0G2JPR0;A0A140TA49			1816600064	1013900032	2343600128	1864999936	2295800064	1382599936	967240000	532020000	1470899968	1073299968	1296300032	495689984	1076099968	585880000	1133200000	1840499968	562510016	1217400064	945820032	49	49	0	39	39	0	192.87	0	323.31	26738000000	380
A0A0G2JQJ7;A0A0G2JS76;A0A0G2JPD5;A0A0G2JMX7;P10636	Microtubule-associated protein tau	MAPT	9299900416	10497000448	9013600256	5864999936	5712399872	9269000192	9296600064	3886500096	4883100160	9485100032	6615199744	6093100032	6346299904	4694900224	8505500160	5334199808	5678300160	4631199744	18737999872	21	21	10	37.3	37.3	19.3	78.954	0	323.31	162450000000	566
H7C1E5;A0A0G2JQW1;A0A0J9YXQ9;Q53QD4;Q8WVT3;H7C373	Trafficking protein particle complex subunit 12	TRAPPC12;CGI-87	0	0	0	0	0	0	0	0	0	0	0	44684000	0	0	0	0	0	0	0	3	3	3	21.2	21.2	21.2	23.995	0.0011993	3.3206	352300000	15
A0A0U1RQQ2;A0A0U1RRB8;A0A2R8YEE8;A0A0G2JSE9;C9JTA6;A0A2R8Y5N5;G5E975;Q12824	SWI/SNF-related matrix-associated actin-dependent regulator of chromatin subfamily B member 1	SMARCB1	0	0	0	0	0	0	0	0	0	0	0	0	0	0	0	0	38520000	0	0	1	1	1	16	16	16	9.094	0.0060293	2.1228	473140000	18
A0A0J9YYL3;A0A0J9YVP6;A0A0J9YXJ8;A0A0J9YXX5;Q9UHX1;A0A0J9YVR6;E9PQ56;A0A0J9YWM1;H0YEM1;E9PN18;E9PMU7	Poly(U)-binding-splicing factor PUF60	PUF60	489489984	581120000	552800000	357089984	407280000	447049984	533569984	0	379169984	445790016	222590000	469100000	430340000	529680000	505510016	520420000	470390016	361080000	110150000	14	14	14	38.2	38.2	38.2	54.626	0	82.555	8492600000	143
A0A0J9YW36;Q9NZ72;A0A0J9YXY4	Stathmin-3	STMN3	0	0	0	0	0	0	0	0	0	0	0	0	0	0	0	0	0	0	123680000	2	2	2	7.9	7.9	7.9	27.289	0.0030803	2.34	587080000	13
A0A0J9YW40;Q6IEE7	Transmembrane protein 132E	TMEM132E	0	0	0	0	0	0	0	0	0	0	0	29867000	0	0	0	0	0	0	0	4	4	4	6.1	6.1	6.1	116.15	0	6.8561	117870000	12
A0A0J9YWA1;A0A0J9YWU8			0	0	0	0	0	0	0	0	0	0	0	0	0	0	0	0	0	0	121740000	9	2	2	35.2	4.8	4.8	32.706	0.0058315	2.1427	300340000	9
A0A0J9YWE1;A0A0J9YWN0			0	0	0	0	0	0	180410000	0	0	0	0	0	0	0	0	0	0	0	0	7	1	1	58.2	8.8	8.8	21.783	0	13.341	2250400000	17
A0A0J9YXF2;A0A0J9YYG4;Q15165;J3QT77;G3XAK4	Serum paraoxonase/arylesterase 2	PON2	1571500032	1640499968	2095800064	1182599936	2018400000	1299699968	1047699968	2360000000	1333900032	1388499968	1399800064	1833400064	2111100032	1462700032	1754000000	1354899968	1613299968	2110499968	758550016	14	14	14	65.6	65.6	65.6	41.527	0	311.26	33048000000	273
E9PC62;A0A0J9YXJ0;V9GYD9;Q5VZZ6;A0A0J9YX66;A0A1B0GU44;A0A1B0GUN8;O95319	CUGBP Elav-like family member 2	CELF2	475510016	484830016	424249984	359750016	409449984	393700000	464540000	0	528209984	320080000	346830016	581129984	568700032	452820000	444680000	490300000	525520000	446729984	351780000	12	12	11	29	29	27.1	55.731	0	168.44	8937900000	114
A0A0J9YXM6;Q562E7	WD repeat-containing protein 81	WDR81	0	0	0	0	0	0	0	0	0	0	0	0	0	0	0	33955000	0	0	0	3	3	3	2.1	2.1	2.1	211.57	0.0014108	3.0722	76077000	9
A0A0J9YXN7;Q96Q06	Perilipin-4	PLIN4	0	0	124430000	0	0	0	0	0	0	0	0	0	0	0	0	0	0	0	0	3	3	3	4.8	4.8	4.8	136.02	0.00050251	4.0143	233360000	6
A0A0J9YY99;P0DP03;P01768;P01764	Ig heavy chain V-III region CAM;Ig heavy chain V-III region 23	IGHV3-23	82361000	0	0	98307000	0	0	0	0	0	0	0	0	0	0	121390000	208540000	0	0	0	3	3	2	26.5	26.5	17.1	12.965	0	5.9915	754100000	16
A0A0J9YYF7;Q86T65	Disheveled-associated activator of morphogenesis 2	DAAM2	187660000	199890000	236180000	161550000	184220000	147390000	157730000	238260000	0	188310000	150020000	156430000	151700000	147680000	235440000	163700000	0	134500000	0	18	18	14	20.1	20.1	15.4	124.51	0	27.715	3153300000	90
B1APY9;B1APY8;A0A0R4J2E6;P26378	ELAV-like protein;ELAV-like protein 4	ELAVL4	0	0	0	0	0	0	0	0	115940000	0	165000000	0	0	0	106820000	0	95157000	0	0	10	5	2	29.1	18.1	7	41.007	0	22.22	1094500000	39
A0A0R4J2E8;A8MXP9;P43243;D6REM6;D6R991	Matrin-3	MATR3	5812800000	6336600064	5117300224	5652199936	4965499904	5497600000	5834100224	4374300160	5184600064	5214099968	2637400064	5680099840	5897600000	4612899840	4975699968	5814400000	5321399808	4287600128	3350000128	31	31	31	51.2	51.2	51.2	94.622	0	323.31	108100000000	694
D6RD48;D6RAZ7;D6RIU2;D6RDP6;H0Y8T9;D6RHU6;D6RDY1;D6RA76;D6RC11;D6R9S8;D6RCE6;D6RFX6;D6RDI6;D6RCR8;A0A0R4J2F2;Q9NY35	Claudin domain-containing protein 1	CLDND1	0	0	0	0	0	0	0	0	0	0	0	0	0	0	0	0	0	0	15404000	1	1	1	15.7	15.7	15.7	10.329	0.0043535	2.2167	93529000	7
A0A0S2Z4G6;P09493;H0YKP3	Tropomyosin alpha-1 chain	TPM1	0	0	0	0	0	0	0	0	0	0	0	0	0	0	0	0	0	93037000	0	12	2	1	32	8.5	3.9	32.726	0	37.411	1362700000	25
A0A0U1RQI5			205320000	255890000	145250000	91918000	0	0	246110000	0	0	180290000	0	101540000	190510000	0	131270000	172460000	159710000	218950000	0	22	2	2	57	10.1	10.1	57.893	0	110.28	2746100000	45
A0A0U1RQI6;E7ERI8;E7EW49		CLASP2	826889984	836080000	834089984	988800000	944440000	929740032	806940032	997030016	1017200000	1020300032	922369984	881489984	906249984	722380032	830259968	896259968	710249984	854600000	1052200000	40	40	1	41.3	41.3	1.7	142.33	0	323.31	18679000000	364
A0A0U1RQK7;A0A0A0MSA7;O43432	Eukaryotic translation initiation factor 4 gamma 3	EIF4G3	0	63291000	60769000	60800000	49725000	65228000	67990000	0	0	0	74532000	61526000	58972000	61947000	62303000	0	115510000	48822000	69948000	13	8	8	8.4	5.6	5.6	195.27	0	10.138	1158400000	45
A0A0U1RQL8			0	0	0	0	0	0	0	0	0	0	0	0	0	0	0	0	0	30365000	0	7	1	1	49.1	7.8	7.8	26.3	0	4.86	264400000	8
F8VSC5;A0A0U1RQQ9;Q6P3W7	SCY1-like protein 2	SCYL2	0	0	0	77730000	82866000	65497000	62901000	0	0	66506000	84925000	67892000	0	0	0	79352000	88298000	0	69461000	5	5	5	10.9	10.9	10.9	77.053	0	10.563	1087800000	39
A0A0U1RR93;A0A0U1RQS4;Q9BYB0	SH3 and multiple ankyrin repeat domains protein 3	SHANK3	0	0	0	0	0	0	0	0	0	0	0	0	0	0	0	0	0	0	671200000	17	17	17	15.8	15.8	15.8	184.32	0	58.955	768680000	24
U3KQA5;A0A0U1RQT7;Q8IXA3;A0A0U1RQY7;U3KQB3;Q9HCP0	Casein kinase I isoform gamma-1	hCG_2004507;CSNK1G1	0	0	0	0	0	0	0	0	0	0	0	0	0	0	0	0	0	0	0	3	1	1	7.8	3.1	3.1	48.586	0.0067941	1.9902	0	1
A0A0U1RQT8;Q8TCZ2;H0Y4H3	CD99 antigen-like protein 2	CD99L2	407689984	385980000	302129984	0	0	309489984	329420000	0	0	294440000	229880000	322750016	294329984	0	328380000	242820000	255980000	0	611430016	4	4	4	42.4	42.4	42.4	18.663	0	62.017	5144200000	52
E7EPU2;A0A0U1RQW6;Q9Y2E4	Disco-interacting protein 2 homolog C	DIP2C	0	0	53007000	55729000	55141000	0	0	0	0	0	0	52005000	58674000	0	0	64429000	0	0	72279000	9	7	6	7.3	4.9	4	168.64	0	6.5346	675810000	39
A0A0U1RR39;A0A1B0GW38;A0A0U1RQX8;P22681	E3 ubiquitin-protein ligase CBL	CBL	0	0	0	20799000	0	0	0	0	0	0	0	0	0	0	0	0	0	0	0	3	3	3	4.8	4.8	4.8	95.096	0.0011871	3.1772	54237000	4
A0A0U1RR30;A0A0U1RRM1;Q8WXI9;Q86YP4	Transcriptional repressor p66-beta;Transcriptional repressor p66-alpha	GATAD2B;GATAD2A	0	0	0	0	0	0	0	0	0	0	0	0	0	0	39217000	0	0	0	0	1	1	1	4.2	4.2	4.2	28.673	0.0012207	3.5608	38987000	3
A0A0U1RR32;A0A0U1RRH7;Q99878;Q96KK5;Q9BTM1;Q16777;Q93077;Q7L7L0;Q6FI13;P20671;P0C0S8;P04908;H0YFX9;A0A3B3IS11	Histone H2A type 1-J;Histone H2A type 1-H;Histone H2A.J;Histone H2A type 2-C;Histone H2A type 1-C;Histone H2A type 3;Histone H2A type 2-A;Histone H2A type 1-D;Histone H2A type 1;Histone H2A type 1-B/E;Histone H2A	HIST1H2AJ;HIST1H2AH;H2AFJ;HIST2H2AC;HIST1H2AC;HIST3H2A;HIST2H2AA3;HIST1H2AD;HIST1H2AG;HIST1H2AB	933030016	1162099968	1308000000	1303299968	1131600000	758289984	897889984	0	1043000000	0	548830016	2034000000	1356300032	1212600064	2084400000	1703399936	2239300096	1094899968	474820000	3	1	1	20.7	11.2	11.2	18.481	0	84.012	23700000000	80
A0A0U1RRB6;Q9Y2D4;J3QT38	Exocyst complex component 6B	EXOC6B	91295000	85503000	86345000	164470000	0	87011000	0	0	0	0	105730000	95145000	87016000	0	0	82793000	0	69146000	89200000	12	12	12	19.4	19.4	19.4	94.685	0	33.095	1283100000	35
F2Z2V1;A0A0U1RRB9;Q96C11;C9J015;A0A0U1RQJ1	FGGY carbohydrate kinase domain-containing protein	FGGY	0	0	0	0	0	0	0	12243000	0	0	0	0	0	0	0	0	0	0	0	4	4	4	14.2	14.2	14.2	54.714	0.0032902	2.3171	27484000	3
A0A0U1RRJ0;A0A0U1RQC5;Q9Y4C0;A0A0A0MR89	Neurexin-3	NRXN3	903830016	779369984	630259968	830560000	653910016	769420032	726809984	527880000	796750016	667590016	503940000	820590016	779529984	754910016	722230016	729240000	540089984	749470016	709830016	25	25	19	20.6	20.6	16.6	173.66	0	85.589	15032000000	341
F6XEV2;A0A0U1RRK1;A0A286YF11;Q9BPX6	Calcium uptake protein 1, mitochondrial	MICU1	0	0	0	0	0	0	0	0	0	0	0	0	0	0	0	0	0	95207000	0	5	5	5	12.6	12.6	12.6	54.578	0	6.0721	292470000	12
A0A0U1RRL8;Q8TB22	Spermatogenesis-associated protein 20	SPATA20	153880000	0	107740000	140010000	141240000	130880000	0	0	177180000	137510000	167610000	201510000	116080000	127080000	0	152360000	88794000	141610000	131410000	10	10	10	15.6	15.6	15.6	88.051	0	12.069	2384600000	74
A0A0U1RRM4;P26599;A6NLN1;K7EKJ7	Polypyrimidine tract-binding protein 1	PTBP1	365169984	456809984	440200000	357950016	435150016	588380032	387169984	140110000	349560000	351880000	203450000	513590016	456200000	518750016	505780000	431870016	501350016	297380000	181160000	14	14	13	42.5	42.5	41.2	62.463	0	194.99	8256000000	157
J3KQ99;A0A140T9Y9;A0A140T9U4;A0A140T9R4;A0A140T9H1;A0A140T9F8;A0A140T9D6;A0A140T914;A0A140T9Y8;A0A140T9U1;A0A140T9J4;A0A140T980;A0A140T909;A0A140T900;A0A140T8Z9;P20036;H0Y6F8;A0A140T9G9;A0A140T9G7;A0A140T9A6;A0A140T992;A0A140T977;A0A140T968;A0A140T961	HLA class II histocompatibility antigen, DP alpha 1 chain	HLA-DPA1	0	0	0	54894000	0	70468000	0	0	0	0	76012000	0	0	175690000	0	0	0	0	0	3	3	2	22	22	16.3	24.059	0	13.184	486660000	10
A0A140T955;A0A140T933;A0A1W2PRT9;A0A140T9I0;A0A140T9X5;A0A140T913;P01892;A0A1W2PPQ2	HLA class I histocompatibility antigen, A-2 alpha chain	HLA-A	0	191080000	0	200300000	0	0	0	271580000	247220000	0	0	0	0	0	0	163920000	0	0	0	13	4	0	50.2	18.1	0	34.288	0	41.168	1276200000	15
O19617;A0A140T921;A2AEA2;A0A140T9H5;A0A140T9U8;P10321;A0A1W2PRU9;A0A140TA05;A0A140T9L3;A0A140T9E1;A0A140T942	HLA class I histocompatibility antigen, Cw-7 alpha chain	HLA-C	0	0	241540000	168790000	0	0	0	68451000	129820000	144870000	47354000	0	0	99719000	134100000	148310000	0	0	0	9	1	1	31.7	4.4	4.4	40.71	0	90.965	1480100000	32
H7C5B5;H7C5D3;H7C4U4;Q0P5T2;A0A140T9G8;Q5SQH8	Uncharacterized protein C6orf136	C6orf136	0	0	0	0	0	0	0	0	0	0	0	0	0	0	0	0	0	20154000	0	1	1	1	42.9	42.9	42.9	3.6132	0.0018006	2.5664	375920000	18
A0A140T9T7;Q03518;A0A0S2Z4R8	Antigen peptide transporter 1	TAP1	0	0	0	0	0	0	0	0	0	0	0	0	0	0	14192000	0	0	0	0	2	2	2	3.1	3.1	3.1	87.175	0.0012174	3.5352	59676000	2
A0A140TA29;A0A0G2JL54;F5GXS0		C4B	0	0	0	0	0	0	0	0	0	0	0	0	0	0	0	129310000	0	0	0	48	1	0	40.6	1.6	0	187.66	0	71.695	375620000	5
A0A140TA86;Q5XKP0;K7EIR2;A0A140TA84	Protein QIL1	QIL1;C19orf70	135760000	168550000	247910000	247600000	191460000	97051000	135720000	0	215500000	129770000	225110000	103090000	213200000	145640000	0	160060000	120240000	156830000	167270000	3	3	3	52.9	52.9	52.9	15.436	0	72.032	3203500000	58
A0A182DWF2;D3YTF8;A0A182DWF3;Q9NNW7;A0A096LPD9;E7EWK1;A0A096LPK7	Thioredoxin reductase 2, mitochondrial	TXNRD2	0	185720000	255830000	289700000	260870000	258920000	223270000	258150000	193840000	350120000	231570000	295129984	159760000	331329984	193530000	139060000	181040000	219150000	184980000	11	10	10	35.8	32.8	32.8	53.567	0	53.611	4680600000	89
A0A1B0GWC4;A0A1B0GTA8;A0A1B0GTM2;P48728;A0A1B0GV07;A0A1B0GU55;A0A1B0GUU7;A0A1B0GTB6;H0Y695;A0A1B0GTV8;A0A1B0GVP5;B3KTU4;A0A1B0GUH1	Aminomethyltransferase, mitochondrial;Aminomethyltransferase	AMT	0	0	52749000	0	0	0	0	0	0	0	0	0	0	0	0	0	0	0	0	2	2	2	10.5	10.5	10.5	28.34	0.0060358	2.1297	237870000	8
A0A1B0GVB2;A0A1B0GTS4;A0A1B0GU53;A0A1B0GTF6;A0A1B0GTA9;A0A1B0GTN8;H0Y476;A0A1C7CYX2;A0A1B0GTX2;O00305;A0A1B0GWF9;A0A1B0GUK4;E7EN11;A0A1B0GXG0;A0A1B0GVU5;A0A1B0GTX8;A0A1B0GTK1;A0A1B0GUI8;A0A1B0GTP5;A0A1B0GVF0;A0A1B0GUU8;E7DBM8;A0A1B0GUW8;A0A1B0GVT6;A0A1B0GTH0;A0A1B0GW63;A0A1B0GV16;A0A1B0GU05;A0A1B0GUM9;A0A1B0GTP6	Voltage-dependent L-type calcium channel subunit beta-4	CACNB4	62000000	72465000	65972000	75069000	75370000	0	0	0	78958000	76520000	84108000	72497000	0	80272000	0	0	0	0	0	8	8	5	23.2	23.2	16.5	43.674	0	7.0153	1096000000	39
A0A1B0GTB0;A0A1B0GTU8;A0A1B0GUT7;A0A1B0GVW0;O75787;A0A1B0GVC7;A0A1B0GWJ8;H7C3E1;B7Z1I9;B7Z413;A0A1B0GVB9;A0A1C7CYW4;H7C240;A0A1B0GWD6;A0A1B0GW13;A0A1B0GVI9;A0A1B0GV60;A0A1B0GU12	Renin receptor	ATP6AP2	0	0	0	0	0	0	0	0	0	17913000	0	0	0	0	0	0	0	0	0	4	4	4	18	18	18	32.905	0	18.319	318830000	23
A0A1B0GTB8;A0A1B0GWC0;A0A1B0GVF3;P23786;A0A1B0GV75	Carnitine O-palmitoyltransferase 2, mitochondrial	CPT2	582259968	540630016	551030016	409030016	564009984	686230016	562040000	829990016	830129984	299140000	517230016	538750016	419990016	615070016	633880000	533350016	538499968	572940032	354849984	20	20	20	43.6	43.6	43.6	71.181	0	207.44	11396000000	199
A0A1B0GTC3;A0A1B0GVH5;Q9C0B1;A0A1B0GUC3;A0A1B0GV98;A0A1B0GTC5;A0A1B0GU26;A0A1B0GTY1	Alpha-ketoglutarate-dependent dioxygenase FTO	FTO	386710016	388280000	342710016	456560000	453040000	377470016	554990016	257820000	446140000	402260000	310720000	426649984	481320000	362929984	258310000	477750016	269940000	249270000	307569984	12	12	12	30	30	30	61.313	0	165.85	8112100000	189
A0A1B0GTF3			0	0	0	0	0	0	0	0	0	0	0	0	0	0	0	0	0	0	105930000	29	1	1	48.7	2.7	2.7	77.018	0	71.226	334140000	9
A0A1B0GTG2;A0A1B0GW77;P49419;A0A1B0GUA1;A0A1B0GW82;A0A1B0GTY9;A0A1B0GTJ4;A0A1B0GV49;A0A0J9YWF7;A0A1B0GUY0	Alpha-aminoadipic semialdehyde dehydrogenase	ALDH7A1	19320999936	17155000320	17404999680	15534999552	18016999424	16424999936	16684000256	12736000000	15939000320	15813999616	15724999680	15838000128	13027999744	19529000960	13224999936	16849000448	18261999616	19196999680	9953800192	28	28	28	64	64	64	58.139	0	323.31	352340000000	1133
A0A1B0GTI6;A0A1B0GV63;A0A1B0GWJ2;A0A1B0GTJ8;A0A1B0GVK1;H0Y7H8;A0A3F2YNW7;Q8NFD5	AT-rich interactive domain-containing protein 1B	ARID1B	0	0	0	0	0	0	0	0	0	0	0	0	0	0	0	0	8884100	0	0	1	1	1	4.2	4.2	4.2	35.218	0.010002	1.8257	37746000	5
A0A1B0GWJ0;A0A1B0GTJ7;P30566;A0A0A6YY92;A0A096LNY6;A0A1B0GWF8;A0A1B0GTG9;A0A096LNY5	Adenylosuccinate lyase	ADSL	107580000	113700000	99330000	120980000	105420000	108790000	100130000	125830000	151810000	88002000	107120000	0	100450000	101940000	128570000	114790000	0	117270000	87896000	8	8	8	29.4	29.4	29.4	54.465	0	23.713	2162100000	61
A0A1B0GTK8;Q5GJ75	Tumor necrosis factor alpha-induced protein 8-like protein 3	TNFAIP8L3	0	0	0	0	0	0	0	0	0	52684000	0	0	0	0	0	0	0	0	0	3	3	3	16.7	16.7	16.7	23.36	0	7.1099	302970000	28
A0A1B0GTL5;Q9BXF6	Rab11 family-interacting protein 5	RAB11FIP5	125640000	180950000	134030000	76387000	156190000	256790000	152030000	0	160220000	175030000	0	221670000	149040000	0	0	159500000	215870000	133250000	528790016	10	10	10	12.6	12.6	12.6	138.41	0	45.925	3291700000	58
E7EMM4;A0A1B0GW68;A0A1B0GUA4;A0A1B0GTM3;A0A1B0GTZ5;Q13510;A0A1B0GUH5;A0A1B0GTP7;A0A1B0GUE3;A0A1B0GUW4;A0A1B0GUG1;A0A1B0GUB3;A0A1B0GVG2;A0A1B0GV06	Acid ceramidase;Acid ceramidase subunit alpha;Acid ceramidase subunit beta	ASAH1	1227800064	1081200000	935009984	1362000000	1230499968	1063400000	1150700032	1497200000	1147000064	1243000064	1195699968	1220499968	1355500032	1113799936	856449984	1099600000	1231299968	1197500032	986009984	14	14	14	45.4	45.4	45.4	41.796	0	138.79	24780000000	206
A0A1B0GTP9;A0A2R8Y5D4;A0A1B0GW76			0	0	0	0	0	0	0	0	0	0	0	674640000	0	0	0	0	0	0	0	40	2	2	72.5	4.4	4.4	67.327	0	4.9676	8399100000	16
E9PBY7;E9PQ61;A0A1B0GTU1;O75152	Zinc finger CCCH domain-containing protein 11A	ZC3H11A	0	0	0	0	0	0	0	0	0	0	0	0	0	0	0	0	0	0	36499000	1	1	1	4.3	4.3	4.3	57.427	0	9.1779	246260000	7
A0A1B0GTU4;P49023;F5GZ78;A0A1B0GU60	Paxillin	PXN	63572000	69940000	78745000	0	0	75136000	101010000	0	0	124350000	0	64000000	41076000	0	82918000	0	73429000	63167000	0	5	5	5	6.8	6.8	6.8	115.9	0	15.056	1047200000	47
A0A3B3ITE1;A0A1B0GTW1;A0A2R8YDH4;Q9UDY2;A0A3B3IRI3;A0A3B3ISZ5;A0A3B3IU51;A0A3B3ISF1;A0A3B3IRV6;A0A3B3IT83;A0A3B3IS03	Tight junction protein ZO-2	TJP2	2444000000	3018899968	2218700032	1332499968	1617600000	1828600064	2052999936	900760000	1062400000	2398700032	1463299968	1770300032	1892099968	1333200000	2293499904	1943100032	1517400064	2059299968	321160000	43	43	43	45.8	45.8	45.8	134.21	0	323.31	36633000000	524
A0A1B0GTW6			0	0	0	0	0	0	0	0	0	0	0	0	0	0	0	0	0	0	132170000	18	2	2	20.2	2.7	2.7	114.93	0.0068027	2.0023	1326000000	11
A0A1B0GW37;A0A1B0GU97;S4R308;K7ESG9;K7EKH0;U3KPY9;K7EJB0;S4R3K4;A0A087WXP2;Q5W0Y9;B1AKN6;C9JWJ8;U3KQE8;A0A1B0GWJ4;A0A0A0MRX8;K7EN08;B1AKN7;A0A1B0GWI9;Q5VW27;B1AKN5;A0A286YEX4;B1AKN8;Q5VW30;A0A2R8Y7V8;Q5VW26;O00712;Q14938;P08651;Q12857	Nuclear factor 1;Nuclear factor 1 B-type;Nuclear factor 1 X-type;Nuclear factor 1 C-type;Nuclear factor 1 A-type	NFIA;NFIX;NFIB;NFIC	0	0	0	0	0	0	0	0	0	0	0	0	11306000	0	0	0	0	0	0	2	2	2	6.6	6.6	6.6	46.404	0.0082019	1.8944	134980000	3
A0A1B0GUA3;Q96EK5	KIF1-binding protein	KIAA1279	302169984	384990016	365940000	347760000	334670016	407920000	329049984	347500000	406409984	350360000	0	266840000	251270000	304380000	298089984	349640000	328209984	390249984	0	18	18	18	37.9	37.9	37.9	74.783	0	69.366	6319800000	138
H3BUF8;A0A1B0GUB1;F6TI76;O95086;Q2TA70;B4DFF3	Battenin	CLN3	0	0	0	0	0	0	0	0	0	0	0	0	0	0	0	0	0	0	27278000	1	1	1	20.8	20.8	20.8	5.9848	0.002878	2.4037	562680000	10
A0A1B0GUI1;Q6GYQ0	Ral GTPase-activating protein subunit alpha-1	RALGAPA1	0	0	0	0	67721000	0	0	0	0	0	0	0	0	64512000	0	0	0	0	0	6	6	6	2.8	2.8	2.8	280.41	0	8.7217	625530000	40
Q5VTI5;A0A1B0GUN5;Q9Y2H5	Pleckstrin homology domain-containing family A member 6	PLEKHA6	49884000	0	0	27512000	38740000	0	0	0	0	30948000	0	0	0	0	43307000	33891000	0	0	65419000	7	7	7	8.2	8.2	8.2	119.29	0	7.4457	756540000	37
A0A1B0GUU9;P01871	Ig mu chain C region	IGHM	327990016	326280000	611729984	719180032	579000000	320150016	224260000	1165799936	540380032	886060032	520420000	289649984	101550000	1189799936	511300000	2039900032	182150000	198460000	109860000	14	14	14	39.9	39.9	39.9	51.923	0	70.539	11771000000	186
A0A1B0GUZ7;Q14156	Protein EFR3 homolog A	EFR3A	40068000	0	32426000	0	0	0	0	0	0	0	0	0	34647000	31612000	31398000	0	0	0	0	4	4	4	8	8	8	96.13	0	11.506	353240000	22
A0A1B0GV05;Q684P5	Rap1 GTPase-activating protein 2	RAP1GAP2	430600000	409080000	349849984	491249984	383150016	392409984	325920000	0	447769984	433350016	475600000	420830016	376249984	284560000	391169984	263810000	388280000	319030016	527700000	15	13	13	24.8	22.7	22.7	85.181	0	280.03	8018500000	139
A0A1B0GV38;P14867;E5RK60;A0A0U1RRB2	Gamma-aminobutyric acid receptor subunit alpha-1	GABRA1	0	0	0	0	0	0	0	274580000	0	0	0	0	0	0	0	0	0	0	0	3	3	2	7.6	7.6	5.1	53.383	0.0016287	2.9248	241810000	4
A0A1B0GV47			879670016	885080000	872230016	1123600000	1151200000	1114700032	951240000	912630016	1028600000	1126599936	1331800064	820280000	957640000	966689984	977139968	816200000	840830016	1007600000	1376600064	31	31	1	32.8	32.8	0.8	184.71	0	323.31	21132000000	372
A0A1B0GV68;M0QYB0		FARP1	0	0	52099000	0	0	0	0	0	0	0	0	0	0	0	0	0	0	0	0	19	2	2	33.1	3.7	3.7	88.1	0	6.9491	70208000	2
A0A1B0GW44;A0A1B0GVD5;A0A1B0GWE8;P07339;A0A1B0GVP3;A0A1B0GV23;H7C469;A0A1B0GU92;A0A1B0GU03;C9JH19	Cathepsin D;Cathepsin D light chain;Cathepsin D heavy chain	CTSD	8348899840	8540599808	7476400128	6990300160	7645899776	6756400128	7748800000	6787800064	7396800000	7071399936	7477499904	7787800064	9212900352	8078600192	7382099968	8653299712	9738099712	8562500096	8168099840	15	15	15	44.2	44.2	44.2	43.688	0	242.59	173610000000	702
A0A1B0GVL3;Q05086;A0A0D9SG77	Ubiquitin-protein ligase E3A	UBE3A	97283000	0	74371000	89273000	79292000	85629000	0	0	92769000	105060000	0	85525000	80024000	74844000	94217000	105700000	0	85375000	99564000	14	14	14	19.9	19.9	19.9	93.543	0	20.415	1675300000	71
A0A1B0GWI0;A0A1B0GVV8;A0A1B0GW50;A0JP08;O60315;E7EUW9;A0A1B0GV02;A0A1X7SC99	Zinc finger E-box-binding homeobox 2	ZEB2	0	0	0	0	0	0	4878600	0	0	0	0	0	0	0	0	0	0	0	0	5	5	5	6.7	6.7	6.7	107	0	4.2861	187480000	12
A0A1B0GWA2;A0A2R8YEL0;O00116	Alkyldihydroxyacetonephosphate synthase, peroxisomal	AGPS	0	0	41800000	62464000	0	0	0	0	0	0	0	65930000	79923000	62364000	60856000	0	54472000	0	0	4	4	4	12	12	12	60.807	0	12.263	763140000	26
F5H8H2;A0A1B0GWC2;Q03426	Mevalonate kinase	MVK	0	0	0	0	0	0	0	0	0	0	0	47330000	58368000	0	29847000	46595000	0	0	0	3	3	3	17.4	17.4	17.4	37.171	0	8.1797	451570000	19
H3BLV5;A0A1B0GWD1;A8K340;O43602	Neuronal migration protein doublecortin	DCX	149050000	103040000	149730000	140540000	136250000	129370000	172300000	176660000	103610000	118350000	30041000	116260000	84074000	91365000	122540000	109400000	181910000	73712000	34830000	8	5	5	29.4	19.7	19.7	40.044	0	125.43	2377100000	67
A0A1B0GWK2;Q674X7	Kazrin	KAZN	0	0	0	0	0	0	0	0	0	51707000	0	57566000	44698000	0	53319000	43774000	0	0	0	3	3	3	5	5	5	96.079	0	16.457	444730000	27
A0A1C7CYX9;Q16555	Dihydropyrimidinase-related protein 2	DPYSL2	179000000512	182539993088	177639997440	171850006528	174420000768	172930007040	186960003072	142889992192	170780000256	185680003072	203699994624	170800005120	169260007424	170979999744	167039991808	151609999360	158609997824	175180005376	229970001920	35	35	30	70.5	70.5	61	73.502	0	323.31	3885700000000	3941
A0A1C7CYZ1;Q8TD08	Mitogen-activated protein kinase 15	MAPK15	0	0	0	0	0	0	0	0	0	0	0	0	0	0	0	0	0	0	1556499968	1	1	1	2.9	2.9	2.9	30.955	0.0058378	2.1487	33468000000	22
A0A1W2PSC5;A0A1W2PPK4;A0A1W2PQY1;A0A1W2PQ52;A0A1W2PQN1;F6W983;A0A1W2PPQ7;A0A1W2PRZ8;A0A1W2PP53;A0A1W2PP57;A0A1W2PPC3;A0A1W2PPS0;A0A1W2PPR6;A0A1W2PNP0;Q969N2	GPI transamidase component PIG-T	PIGT	0	0	0	0	0	0	0	0	0	0	0	0	0	0	0	0	0	0	5327700	1	1	1	11.7	11.7	11.7	14.332	0.00074001	3.7168	123710000	9
A0A1W2PNV4;E9PF58		ARPC1A	1956199936	2243099904	2036600064	2263899904	1864899968	1955399936	1820999936	2360600064	2245700096	1700899968	2632100096	2082499968	2328600064	2099000064	2196199936	1989799936	2014300032	2291000064	2297999872	18	18	0	37.9	37.9	0	75.872	0	323.31	44239000000	322
A0A1W2PNW1;P42226	Signal transducer and activator of transcription 6	STAT6	0	0	13237000	0	0	0	0	0	0	0	0	0	0	0	0	0	0	0	0	5	5	5	9.9	9.9	9.9	76.077	0	4.9809	52294000	10
A0A1W2PNX8;Q9H3U1	Protein unc-45 homolog A	UNC45A	0	0	0	0	0	0	0	0	0	0	0	0	22461000	0	0	0	0	0	0	5	5	5	9.9	9.9	9.9	118.39	0	7.8909	259800000	16
A0A1W2PNY5;A0A1W2PQZ6;A0A1W2PRF0;A0A1W2PRJ0;A0A1W2PPP6;A0A1X7SBS0;A0A1W2PS93;A0A1W2PR08;A0A1W2PRF5;G5E9D4;Q96EB1;E9PPJ9;A0A1W2PNW2;A0A1W2PQA7;A0A1W2PP47	Elongator complex protein 4	ELP4	0	28178000	40920000	36920000	0	0	22730000	0	0	0	0	28835000	27576000	0	0	0	0	103570000	0	2	2	2	9.6	9.6	9.6	42.555	0	17.606	447790000	28
C9JTB6;A0A1W2PQL2;A0A1W2PQ65;A0A1W2PS30;A0A1X7SBW1;A0A1W2PP71;Q96MP8	BTB/POZ domain-containing protein KCTD7	KCTD7	0	0	0	0	0	0	0	0	0	0	0	0	0	0	0	0	0	17688000	0	1	1	1	7.3	7.3	7.3	19.803	0.00049652	3.8234	158990000	14
A0A1W2PPH1;P23368;A0A1W2PQH3;A0A1W2PQT3;A0A1W2PQY8;A0A1W2PQF8;A0A1W2PQ37;A0A1W2PR68	NAD-dependent malic enzyme, mitochondrial	ME2	748899968	806460032	937880000	843070016	897660032	840849984	629320000	749059968	921500032	1121699968	1338899968	819390016	805990016	918600000	882670016	733830016	1036600000	871880000	814129984	22	21	21	63.2	61.5	61.5	61.221	0	182.11	18187000000	221
A0A1W2PPJ5;Q96SW2;J3QT87	Protein cereblon	CRBN	0	0	103410000	112640000	119030000	0	142980000	83340000	137780000	121580000	147000000	0	110160000	0	115270000	84641000	119260000	135820000	174340000	9	9	9	25.3	25.3	25.3	55.781	0	16.586	2224900000	55
A0A1W2PPJ9;Q7RTN6;J3QS66;A0A1W2PS04;A0A1W2PNV7;A0A1W2PPG2;A0A1W2PQF1;A0A1W2PPI1;J3KSA2;A0A1W2PR65;J3QQS3;A0A1W2PRQ6;A0A1W2PQE8;A0A1W2PR00;A0A1W2PP78;A0A1W2PPM8	STE20-related kinase adapter protein alpha	STRADA	0	0	0	0	0	0	0	0	0	0	84241000	0	0	0	0	0	0	0	0	5	5	5	16.2	16.2	16.2	44.928	0.0012013	3.3548	353930000	10
A0A1W2PPS4;A0A1W2PPN5;A0A1W2PQX1;A0A1W2PR49;A0A1W2PQR9;A0A1W2PRN4;A0A1X7SBS5;A0A286YFI6;A0A1X7SBZ8;P18507;A0A1W2PQA6;E5RIG3;A0A1W2PRM8;A0A1W2PRU1;A0A1W2PQ81;A8MWU7;A0A1W2PSF4	Gamma-aminobutyric acid receptor subunit gamma-2	GABRG2	0	0	0	0	0	0	0	0	0	0	0	0	0	0	0	0	0	0	73199000	2	2	2	7.8	7.8	7.8	44.609	0	18.804	81002000	3
A0A1W2PPR8;P01889;F6U0H7;P30461	HLA class I histocompatibility antigen, B-7 alpha chain;HLA class I histocompatibility antigen, B-13 alpha chain	HLA-B	111920000	0	231660000	192020000	0	144360000	0	0	0	156190000	0	0	168480000	205720000	235310000	261980000	178540000	119200000	0	10	2	0	32	9.4	0	40.687	0	79.079	2963500000	33
C9J4M6;A0A1W2PPT5;C9J2Y9;P30876	DNA-directed RNA polymerase;DNA-directed RNA polymerase II subunit RPB2	POLR2B	0	0	0	0	0	0	0	0	0	0	0	0	0	0	0	0	0	21543000	0	3	3	3	2.9	2.9	2.9	121.37	0.0012051	3.3906	277680000	17
A0A1W2PRL9;A0A1W2PPZ5;P23193;E5RIS7	Transcription elongation factor A protein 1	TCEA1	0	75104000	0	0	0	0	71102000	0	0	0	0	0	0	0	0	0	0	0	0	6	6	6	25.4	25.4	25.4	31.63	0	20.584	611100000	33
A0A1W2PQ11;Q02246;A0A1W2PQ86;A0A1B0GTL7;A0A1W2PQJ4	Contactin-2	CNTN2	0	0	0	0	0	0	0	0	0	0	0	0	0	0	0	0	0	0	100620000	8	8	8	8.4	8.4	8.4	118.28	0	6.1041	286240000	19
A0A1X7SBZ2;A0A1W2PQ51;Q92841	Probable ATP-dependent RNA helicase DDX17	DDX17	2036000000	2102200064	1962499968	2081600000	2120199936	2145500032	1941500032	1886400000	2188900096	1734200064	1085699968	2381100032	2438599936	2208100096	2123900032	1978499968	2262500096	1787100032	1098400000	27	27	19	44.9	44.9	33.2	80.253	0	298.2	41064000000	389
A0A1W2PQ75;O15488	Glycogenin-2	GYG2	212570000	119720000	0	131820000	0	132390000	0	0	0	148330000	169690000	0	0	110150000	0	0	0	0	0	6	6	4	22.3	22.3	16.7	47.558	0	6.2802	1888500000	34
A0A1W2PQ90;Q92878;E7EN38	DNA repair protein RAD50	RAD50	84022000	82022000	66004000	58221000	89301000	76651000	59959000	0	98269000	0	71924000	113160000	86009000	93696000	0	103520000	97505000	69083000	0	10	10	10	10.8	10.8	10.8	142.94	0	43.197	1428000000	62
C9JC71;A0A1W2PQB1;H0Y755;M9MML0;P08637	Low affinity immunoglobulin gamma Fc region receptor III-A	FCGR3A	0	0	0	0	0	0	0	0	0	0	0	0	0	0	41420000	0	0	0	0	1	1	1	10.5	10.5	10.5	11.823	0.00098087	3.616	130070000	5
A0A1W2PQS6			197460000	179320000	201420000	194040000	211870000	0	201230000	226740000	200460000	160210000	0	191220000	197660000	199320000	249690000	235670000	230690000	0	160570000	6	2	0	24.4	8.2	0	33.14	0	7.5191	4046800000	61
A0A1W2PQV2;H3BUH9;P23434	Glycine cleavage system H protein, mitochondrial	GCSH	339409984	323289984	470680000	393169984	380169984	302550016	450460000	208340000	326129984	430089984	0	459940000	411740000	426760000	241500000	335040000	376300000	277110016	0	2	2	2	30	30	30	10.999	0	65.345	7227300000	40
F5GYH1;A0A1W2PRM0;A0A1W2PRL5;A0A1W2PR09;Q8NC96;A0A1W2PR27;A0A1W2PPF5;A0A1W2PRQ7;A0A1W2PNT6	Adaptin ear-binding coat-associated protein 1	NECAP1	379620000	311720000	369880000	319969984	383609984	390980000	353560000	311590016	0	300120000	532110016	387940000	315460000	288520000	300969984	281700000	324980000	317030016	727880000	6	6	6	45	45	45	25.948	0	132.57	7451800000	113
A0A1W2PR28;Q5JU85;A0A1W2PRJ5	IQ motif and SEC7 domain-containing protein 2	IQSEC2	0	0	0	0	0	0	0	0	0	0	0	0	0	0	0	0	0	0	176920000	11	7	7	11.4	8.2	8.2	127.98	0	31.485	573270000	16
A0A1W2PRW4;P53816	HRAS-like suppressor 3	PLA2G16	0	0	0	0	0	0	0	0	0	0	0	0	149200000	0	0	0	0	0	0	2	2	2	16.8	16.8	16.8	17.787	0	5.7472	439610000	19
A8MYT4;A0A1W2PS05;Q8NEB9	Phosphatidylinositol 3-kinase;Phosphatidylinositol 3-kinase catalytic subunit type 3	PIK3C3	48966000	53551000	60178000	84309000	66141000	0	0	74489000	56378000	66226000	0	97766000	72102000	60154000	62097000	0	0	63444000	57527000	6	6	6	10.3	10.3	10.3	94.399	0	13.533	1107600000	50
Q5SRN7;A0A1W2PS24;Q5SRN5;P04439;A0A0G2JI36;A0A1W2PSE7;A0A0G2JIF2;A0A0G2JL56;P30455;P30443;A0A1W2PQD0	HLA class I histocompatibility antigen, A-3 alpha chain;HLA class I histocompatibility antigen, A-36 alpha chain;HLA class I histocompatibility antigen, A-1 alpha chain	HLA-A	0	0	0	146520000	72595000	0	0	0	0	0	0	0	0	0	0	0	0	0	0	13	4	1	54.2	18.1	4	34.211	0	53.047	883540000	18
A0A1W2PS43;Q14108;A0A1W2PPX5;A0A1W2PQR6;A0A1W2PQB7;A0A1W2PRS1;A0A1W2PRF6;A0A1W2PPU6	Lysosome membrane protein 2	SCARB2	235360000	223750000	233190000	241820000	234100000	263210000	250530000	234900000	261710000	229380000	200610000	189270000	196390000	223060000	217270000	224780000	174530000	237800000	266720000	8	8	8	21.5	21.5	21.5	53.891	0	28.034	4769500000	98
A0A1X7SBT7;O95502	Neuronal pentraxin receptor	NPTXR	0	0	0	0	0	150100000	124120000	0	168150000	172690000	394180000	117880000	0	70824000	135020000	127830000	87483000	124190000	399169984	10	10	10	35.2	35.2	35.2	52.828	0	153.7	2579700000	56
A0A286YFM6;D6RJF9;A0A286YFI3;A0A286YEX7;A0A286YFC0;A8MWW6;A0A286YFJ6;A0A286YFJ4;A0A286YEN5;A0A286YF85;A0A286YFA6;A0A286YF62;A0A286YEW9;P53779;A0A286YEV3;A0A286YFN2;A0A286YFB6;A0A286YF35;A0A286YF19;A0A286YEQ0;A0A286YEQ7;A0A1P0B7D2;A0A286YFD7;A0A286YES9;A0A286YF97;A0A286YF83;A0A286YF02;A0A286YEY0;A0A286YES0;A0A286YEV8;A0A286YFE2;Q499Y8;D6RCB1	Mitogen-activated protein kinase 10	MAPK10	345510016	423790016	386369984	395960000	403310016	425540000	278700000	0	312470016	369320000	432590016	376769984	369009984	262420000	387089984	298180000	365760000	334520000	801430016	11	11	3	35	35	11.1	42.84	0	18.093	7827100000	112
A0A286YES1;P01860	Ig gamma-3 chain C region	IGHG3	7469400064	3445299968	2588800000	4058299904	4916700160	4847699968	2435300096	4837100032	3966500096	4672399872	3907000064	3119500032	5773400064	6039600128	5804800000	8809700352	2497600000	3729600000	2099000064	14	14	6	44.2	44.2	25.6	49.021	0	142.99	95757000000	408
A0A286YEX2;Q5T7P8	Synaptotagmin-6	SYT6	159390000	148890000	152800000	135970000	124860000	151100000	125870000	165900000	135560000	151060000	0	147080000	149060000	108250000	123390000	0	126530000	0	0	9	9	9	20.8	20.8	20.8	59.198	0	19.15	2358100000	63
A0A286YEY1;P01876	Ig alpha-1 chain C region	IGHA1	6466800128	2225200128	1060400000	2404900096	2535699968	2099299968	1285100032	2098099968	2884900096	2055299968	2061400064	472489984	1293900032	1561100032	2098899968	4171899904	1086700032	1519800064	926300032	12	12	5	46	46	22.4	42.848	0	323.31	46354000000	210
A0A286YEY4;P01859	Ig gamma-2 chain C region	IGHG2	1249299968	602969984	595840000	1156800000	1283200000	685030016	898540032	1760199936	547340032	980739968	695340032	556419968	628209984	1197400064	1686700032	1576700032	544300032	593420032	404030016	11	5	4	37.7	20.5	17	43.805	0	41.942	18787000000	90
A0A286YF22;O43175;A0A2C9F2M7;A0A286YFL2;A0A286YFA2;A0A286YFM8	D-3-phosphoglycerate dehydrogenase	PHGDH	20792999936	20188000256	22157000704	17773000704	21105999872	20262000640	23242000384	22101999616	17838999552	19861999616	13116999680	16792999936	20038000640	22064001024	18385000448	20746999808	24216999936	19960999936	8169800192	26	26	26	54	54	54	55.938	0	323.31	407230000000	1196
A0A286YF37;Q9UK22	F-box only protein 2	FBXO2	12106000384	9963499520	12088999936	7752200192	10215999488	8911800320	10652999680	8674299904	8820700160	9775200256	9439099904	7309000192	8304099840	6756199936	8862900224	9302899712	13765000192	10478000128	7703300096	14	14	14	62.3	62.3	62.3	30.299	0	323.31	196130000000	609
A0A286YF56;Q69YN2	CWF19-like protein 1	CWF19L1	0	16681000	0	0	0	0	0	0	0	0	0	0	0	0	0	0	0	0	0	1	1	1	7.3	7.3	7.3	21.314	0.0067984	1.9974	19193000	1
A0A2C9F2P4;A0A286YFF7;P50897;Q5T0S4;A0A286YFE3;A0A286YFL8	Palmitoyl-protein thioesterase 1	PPT1	2174799872	2112000000	1669200000	2212600064	1753500032	1987100032	2367000064	1876300032	1934000000	1517400064	2130300032	1934700032	2088499968	1815399936	1928999936	2259800064	1983299968	1964199936	1898899968	9	9	9	42	42	42	34.136	0	236.82	41984000000	240
A0A286YFF8;Q7Z3U7;F8VZV1	Protein MON2 homolog	MON2	68837000	67273000	59571000	56911000	58343000	69549000	54131000	76626000	77456000	81035000	76851000	67442000	68476000	64824000	69554000	78932000	71971000	59564000	66736000	11	11	11	8.3	8.3	8.3	190.48	0	14.897	1423700000	59
A0A286YFJ8;P01861	Ig gamma-4 chain C region	IGHG4	173430000	0	0	0	0	0	0	0	0	0	0	0	0	0	0	0	0	0	0	9	3	3	37.4	16.9	16.9	43.831	0	9.8877	198190000	4
A0A2Q2T6B6;G9CGD6;Q8WWN9;E5RGN6;E5RGB6;E5RJQ7	Interactor protein for cytohesin exchange factors 1	CNKSR3;IPCEF1	0	59020000	0	0	0	0	0	0	0	0	0	0	0	0	0	0	0	0	0	2	2	2	6.6	6.6	6.6	45.844	0.001218	3.5358	177370000	10
A0A2Q2TH77;Q08379;A0A1W2PQY5;A0A087WYC0	Golgin subfamily A member 2	GOLGA2	73239000	54106000	43778000	55898000	47094000	46666000	56299000	59591000	0	0	0	0	0	0	0	0	53394000	59781000	0	4	4	4	4.3	4.3	4.3	111.66	0	24.125	708910000	42
A0A2Q2TTZ9;P01594;P01593	Ig kappa chain V-I region AU;Ig kappa chain V-I region AG		0	0	0	0	0	0	0	0	0	121950000	0	0	0	0	0	85661000	0	0	0	2	2	2	31.5	31.5	31.5	11.842	0	85.018	1016000000	19
C9JW07;A0A2Q3DP09;Q7Z3E5	LisH domain-containing protein ARMC9	ARMC9	0	0	0	0	0	0	0	0	0	0	0	0	0	0	11661000	0	0	0	0	1	1	1	9	9	9	19.051	0.0026864	2.5158	11593000	1
A0A2Q3DQE3;Q13555;H0Y6G2	Calcium/calmodulin-dependent protein kinase type II subunit gamma	CAMK2G	124760000	184540000	107000000	109420000	123820000	108500000	134480000	0	0	141740000	0	0	0	0	138150000	0	0	110100000	0	22	2	1	56.7	9.2	3.4	62.164	0	39.166	1769600000	27
A0A2R8Y2F6;P42336	Phosphatidylinositol 4,5-bisphosphate 3-kinase catalytic subunit alpha isoform	PIK3CA	0	0	0	0	0	0	0	0	0	0	0	0	0	0	0	0	0	21270000	0	1	1	1	0.9	0.9	0.9	116.1	0.0098162	1.8384	61516000	14
A0A2R8YEX0;A0A2R8Y362;A0A2R8YD49;Q9H1P3;A0A2R8YG59;A0A2R8Y5R1;A0A2R8Y690;E7ET92;A0A2R8YDU7;A0A2R8YG95;A0A087WTV1;A0A2R8YFT0	Oxysterol-binding protein-related protein 2;Oxysterol-binding protein	OSBPL2	183800000	254020000	195940000	212480000	181260000	178820000	238750000	236360000	174840000	146380000	0	217480000	195680000	175610000	191630000	196860000	141490000	159720000	142400000	11	11	11	38.5	38.5	38.5	47.9	0	28.18	3795800000	95
A0A2R8Y6I1;A0A2R8Y3N3;A0A2R8Y5P7;P49590;B4DQ67;D6RB22	Probable histidine--tRNA ligase, mitochondrial	HARS2	0	0	0	45553000	0	0	0	0	0	0	0	0	0	53898000	0	0	0	46645000	0	11	5	5	22.9	9.6	9.6	49.246	0	4.4584	1388700000	21
A0A2R8Y620;A0A2R8Y7U2;A0A2R8Y600;A0A2R8Y455;Q86VX2	COMM domain-containing protein 7	COMMD7	0	83803000	76997000	0	0	0	0	0	0	0	0	82598000	0	0	0	0	0	0	0	3	3	3	19.8	19.8	19.8	20.151	0.00025439	4.2074	486000000	21
A6NNI4;A0A2R8Y478;G8JLH6;P21926	Tetraspanin;CD9 antigen	CD9	1683299968	2142800000	2100999936	2804000000	1932199936	1819399936	2829199872	2407200000	2731599872	3487699968	2134000000	1830700032	2153499904	1995699968	1519600000	2283200000	2284000000	2321400064	1442499968	5	5	5	29.6	29.6	29.6	17.764	0	251.84	46630000000	144
A0A2R8Y5N9;A0A2R8Y481;A0A2R8YFW8;A0A2R8YGN6;A0A2R8YCL5;A0A2R8Y4I8;A0A2U3TZR0;Q9UBP0;A0A2R8Y7K2	Spastin	SPAST	0	0	0	0	0	0	0	0	0	0	0	0	0	6701300	0	0	0	0	0	2	2	2	10.3	10.3	10.3	40.166	0	4.3531	77556000	6
A0A2R8Y5E4;A0A2R8YFK2;A0A2R8Y6M6;A0A2R8Y4C2;A0A2R8YFS8;A0A2R8Y8C4;A0A2R8Y5C9;A0A2R8Y596;P56945	Breast cancer anti-estrogen resistance protein 1	BCAR1	0	0	0	0	0	0	64588000	0	0	0	0	0	0	0	0	0	0	0	0	3	3	3	5.7	5.7	5.7	77.76	0	5.707	306370000	17
A0A2R8Y4D7;Q96PE2	Rho guanine nucleotide exchange factor 17	ARHGEF17	89281000	0	0	102940000	93042000	68885000	63625000	0	84976000	63174000	0	83599000	54893000	0	0	84912000	100960000	75414000	67484000	6	6	6	7.9	7.9	7.9	114.17	0	29.598	1317500000	37
A0A2R8Y4E6;O95263	High affinity cAMP-specific and IBMX-insensitive 3,5-cyclic phosphodiesterase 8B	PDE8B	0	0	0	0	0	0	0	0	0	0	27724000	0	0	0	0	0	0	0	0	1	1	1	3.3	3.3	3.3	86.349	0.0015938	2.6727	34374000	1
A0A2R8Y4H2;Q9UH03;B1AHR1	Neuronal-specific septin-3	2003-09-01	5399300096	5322299904	4616500224	5422600192	5333700096	4799699968	5803299840	5301600256	5616799744	4373300224	7810200064	5591900160	5325400064	5419899904	4962200064	4634599936	4567099904	5180599808	8028299776	19	19	12	22.8	22.8	13.4	92.367	0	323.31	114950000000	407
A0A2R8Y6N2;A0A2R8YCY0;A0A2R8Y5T6;A0A2R8Y4J9;O95452	Gap junction beta-6 protein	GJB6	0	0	0	0	0	0	0	0	0	0	0	0	0	0	0	0	0	0	37228000	1	1	1	33.3	33.3	33.3	5.059	0.0011868	3.1756	312780000	9
E9PGF5;E9PF55;A0A2R8Y4T1;Q9HBL0;A0A087WWW7;H0Y4U1	Tensin-1	TNS1	242310000	214230000	186400000	195740000	157730000	154620000	178120000	226250000	173830000	155990000	0	203940000	217320000	204130000	204560000	278430016	186080000	180300000	0	16	16	15	14.1	14.1	13.4	183.22	0	39.154	3559200000	76
A0A2R8Y765;J3QKS7;A0A2R8Y7U4;A0A2U3TZQ7;A0A2R8Y7I9;A0A2R8Y4T4;A0A2R8Y855;B4DGM3;Q969G3;H7C048;K7EMQ8;A0A2R8YES3;J3QR61	SWI/SNF-related matrix-associated actin-dependent regulator of chromatin subfamily E member 1	SMARCE1	0	0	0	0	0	0	0	0	0	108600000	0	0	0	0	0	0	0	0	0	4	3	3	14.4	11.9	11.9	32.319	0.00025355	4.1489	653580000	12
A0A2R8Y4W2;A0A2R8YE63;Q12929;H0YFG1	Epidermal growth factor receptor kinase substrate 8	EPS8	0	0	0	0	0	0	0	0	0	35712000	0	0	0	0	0	0	0	0	0	2	2	2	4.1	4.1	4.1	92.75	0.0011874	3.1828	172070000	5
B1ALS0;A0A2R8Y507;A0A2R8YE50;A0A2R8YH74		PRKG1	0	0	0	0	0	55914000	0	0	0	0	0	0	0	0	0	0	0	0	0	9	3	3	41.7	13.8	13.8	35.486	0.0016313	2.9401	352550000	7
A0A2R8Y804;A0A2R8Y543;B4DGU4;A0A2R8YCH5;A0A2R8Y5A3;P35222;A0A2R8Y7Z0;A0A2R8Y5C3;A0A2R8Y750;A0A2R8Y5Z1;A0A2R8Y6G0	Catenin beta-1	CTNNB1	5818299904	6355100160	5956899840	6458899968	6820800000	6233699840	4825600000	7716700160	5660700160	6362800128	5466800128	6473800192	6383499776	6038900224	7120999936	6184500224	6457999872	6379100160	5621899776	32	32	27	61.7	61.7	55.7	77.206	0	323.31	129810000000	816
A0A2R8Y544;Q9BR61	Acyl-CoA-binding domain-containing protein 6	ACBD6	0	0	0	0	0	0	0	0	0	0	0	0	0	0	0	0	0	0	27820000	3	3	3	10.6	10.6	10.6	28.129	0.0028818	2.4196	266500000	16
A0A2R8Y566;Q9P260;A0A075B785	LisH domain and HEAT repeat-containing protein KIAA1468	KIAA1468	371120000	359870016	434800000	477740000	419100000	457089984	430590016	515660000	465209984	439680000	465980000	463520000	414230016	318609984	366120000	465160000	266720000	326870016	500489984	25	25	25	29.7	29.7	29.7	134.59	0	80.316	8888300000	238
H0YH87;A0A2R8Y7P6;A0A2R8YDM9;F8VQP2;F8WB06;V9GY86;A0A2R8Y5A6;Q99700	Ataxin-2	ATXN2	0	47156000	0	0	0	0	0	0	0	44872000	0	0	0	0	75770000	0	0	0	0	7	7	7	10.8	10.8	10.8	90.166	0	8.6272	498250000	26
A0A2R8Y5F1;A0A2R8YGU4;X5D2U8;H3BMQ0;A0A2R8YDZ2;A0A2R8Y7X5;A0A2R8YDR3;A0A2R8Y7C8;A0A2R8YGD6;P49815;A0A2R8Y6C9	Tuberin	TSC2	0	0	0	0	0	0	0	0	0	0	19082000	0	0	0	0	0	0	0	0	3	3	3	4.3	4.3	4.3	193.03	0.00098401	3.6566	916700000	3
A0A2R8Y5H3;A0A2R8Y7Q9;A0A2R8YEK8;A0A2R8Y5S9;Q9Y5P4;A0A2R8YFI2;A0A2R8YEA4;A0A2U3TZL3;A0A2R8YE18;A0A2R8Y7C5;A0A2R8YCI0	Collagen type IV alpha-3-binding protein	COL4A3BP	0	0	0	27799000	0	0	0	0	0	0	0	0	0	0	0	0	0	0	0	5	5	5	13.8	13.8	13.8	59.269	0	8.7706	312320000	11
A0A2R8Y5H9;Q8IVT5;A0A2R8Y4X0;A0A0A0MQW1	Kinase suppressor of Ras 1	KSR1	0	0	0	0	0	0	0	0	0	0	0	38779000	0	0	0	0	0	0	0	3	3	3	3.7	3.7	3.7	103.09	0.0016256	2.9125	143470000	7
A0A2R8YFV7;A0A2R8Y5N2;A0A2R8Y5S3;Q92574;A0A2R8Y6S1	Hamartin	TSC1	0	0	0	0	256330000	0	0	0	0	0	0	0	0	0	0	0	0	0	206360000	8	8	8	8.8	8.8	8.8	129.27	0	9.1296	965180000	15
A0A2R8YHI9;A0A2R8Y5Q8;Q15813;A0A2R8YFL4;A0A2U3TZJ6;A0A2R8Y4V6;A0A2R8Y7E7;A0A2R8YER9;A0A2R8Y809;A0A2R8Y784;A0A2R8YFM3;A0A2R8Y6Q1	Tubulin-specific chaperone E	TBCE	135680000	255000000	102500000	265000000	215580000	0	235420000	0	182960000	238170000	0	186220000	80340000	133030000	32925000	174280000	78009000	154450000	0	15	15	14	43.5	43.5	42.1	58.386	0	64.883	2929300000	57
A0A2R8Y5S7;P35241;A0A2R8Y7M3	Radixin	RDX	1920700032	2110300032	2165900032	1873500032	1991900032	1661100032	1985500032	1691600000	1450899968	2187099904	1233600000	1644899968	1749799936	1665799936	2055200000	1700700032	1975399936	1859900032	1050700032	32	19	19	52.4	35.9	35.9	69.335	0	221.22	38311000000	322
A0A2R8Y5V9;A0A2R8YH90;A0A2R8YGX3			0	0	0	0	0	0	0	0	0	0	0	0	0	0	0	0	104200000	0	0	15	2	1	47.2	11.7	6.5	28.609	0.00049456	3.7453	841090000	18
A0A2R8Y602			40327000	0	39799000	0	0	0	37007000	0	44565000	46036000	0	0	38907000	0	0	0	0	0	0	7	1	0	31.7	3.4	0	43.351	0.0015891	2.649	589670000	28
A0A2R8Y611			0	0	0	0	0	0	0	0	0	0	0	0	0	0	0	0	0	0	60793000	20	1	1	28.1	1.9	1.9	106.19	0	45.453	176030000	13
A6NFF4;A0A2R8Y6D7;Q9NS61	Kv channel-interacting protein 2	KCNIP2	0	0	0	0	0	0	0	0	0	0	0	35046000	0	0	0	0	0	0	0	1	1	1	4.9	4.9	4.9	21.508	0	6.3253	110800000	3
A0A2R8Y6F3;Q9P2P5;A0A2R8YE75	E3 ubiquitin-protein ligase HECW2	HECW2	0	0	0	0	0	0	0	0	0	0	0	0	0	0	0	0	0	0	33857000	5	5	5	4.1	4.1	4.1	176.6	0.0012005	3.3408	148820000	5
A0A2R8Y6J3;P46777	60S ribosomal protein L5	RPL5	209390000	127650000	153400000	183330000	191550000	202570000	149750000	0	91352000	323500000	171080000	100770000	130770000	130530000	89987000	179970000	0	191810000	150910000	8	8	8	40.8	40.8	40.8	27.045	0	39.295	3196800000	84
A0A2R8YFH0;E9PHA6;A0A2R8Y6P0;A0A2R8YG02;P43246;A0A2R8Y7S8	DNA mismatch repair protein Msh2	MSH2	0	0	0	25974000	0	0	0	0	0	17187000	0	0	17534000	0	14368000	0	0	0	0	4	4	4	6.4	6.4	6.4	102.86	0	4.7167	643570000	22
A0A2R8Y6X0;Q9H2P0	Activity-dependent neuroprotector homeobox protein	ADNP	0	0	0	0	0	0	0	0	0	0	0	0	0	0	0	0	0	23099000	0	2	2	2	2.6	2.6	2.6	97.225	0.00097991	3.6011	344490000	12
A0A2R8YFN7;A0A2R8Y6Z0;O15034	RIMS-binding protein 2	RIMBP2	0	0	0	0	0	0	0	0	0	0	0	0	0	0	0	0	0	0	116760000	4	4	4	10.7	10.7	10.7	88.941	0	8.5343	227410000	9
A0A2R8Y700;A0A2R8Y7A1;A0A2R8YED7;Q8WXI2;A0A2R8Y5S6;A0A2R8Y622;A0A2R8YGJ7;A0A2U3TZH5;A0A2R8Y7K8;A0A2R8YFM1;A0A2R8Y5R2;A0A2R8YDB6;A0A2R8YE65	Connector enhancer of kinase suppressor of ras 2	CNKSR2	0	0	0	0	0	22428000	0	0	0	0	0	0	0	0	0	0	0	0	0	9	9	9	11.9	11.9	11.9	108.41	0	18.965	447160000	18
A0A2R8Y793			0	130280000	0	103030000	0	0	0	0	0	0	96180000	0	82984000	0	63736000	0	0	54424000	0	21	1	1	79.9	3.2	3.2	34.141	0.0026804	2.4751	1186300000	20
A0A2R8Y7R9;Q13136	Liprin-alpha-1	PPFIA1	0	0	123980000	0	0	124810000	0	0	0	125550000	0	0	0	118840000	0	0	0	0	0	12	9	8	14.6	11.9	10.9	138.52	0	9.6367	959920000	24
A0A2R8Y811;P62263;E5RH77	40S ribosomal protein S14	RPS14	189140000	245360000	244960000	186930000	0	189920000	0	0	190980000	199420000	180380000	178450000	156150000	177290000	207820000	0	0	0	0	4	4	4	36.7	36.7	36.7	16.159	0	8.7254	3038100000	31
A0A2R8Y851;P62273	40S ribosomal protein S29	RPS29	0	0	0	73779000	0	0	0	0	0	0	0	0	0	0	0	0	0	0	0	1	1	1	12.6	12.6	12.6	10.256	0.0014065	3.0267	96196000	1
A0A2R8Y891;P08237;F8VZI0	ATP-dependent 6-phosphofructokinase, muscle type	PFKM	11729999872	12814999552	12597999616	13240000512	12830000128	13365999616	12058999808	12312999936	13681999872	12629999616	11932999680	12977000448	12336000000	11994999808	12040999936	10396000256	11427999744	10668000256	11669999616	35	35	32	53	53	49.9	96.907	0	323.31	267240000000	1217
H7C560;A0A2U3TZI2;A0A2R8Y8E0;P15056;H7C4S5;A0A2R8Y492;H7C155;A0A2R8YDP5;P04049	Serine/threonine-protein kinase B-raf;RAF proto-oncogene serine/threonine-protein kinase	BRAF;RAF1	0	0	66236000	77628000	88790000	95835000	0	0	97371000	94769000	128220000	107920000	75765000	0	72262000	0	0	65835000	159550000	7	7	7	10	10	10	84.578	0	10.68	1496400000	53
A0A2R8YD50;P51659;E7EWE5;G5E9S2;E7ET17;A0A2R8Y7L2;E7ER27;E7EPL9	Peroxisomal multifunctional enzyme type 2;(3R)-hydroxyacyl-CoA dehydrogenase;Enoyl-CoA hydratase 2	HSD17B4	2227099904	2015299968	2536499968	2186500096	2555899904	2259099904	2033299968	2800100096	2422299904	2219000064	1913699968	2241600000	2315399936	2635899904	2376399872	2093900032	2639699968	2198599936	1645600000	26	26	26	55	55	55	76.837	0	323.31	46993000000	475
A0A2R8YD58;E7EU96;P68400;A0A2R8Y5A0;A0A2R8YF43;A0A2R8YFU2;A0A2R8YDP2;Q8NEV1;A0A2R8Y4D6;A0A2R8Y4H0	Casein kinase II subunit alpha;Casein kinase II subunit alpha 3	CSNK2A1;CSNK2A3	1306700032	1433500032	1321699968	1410700032	1386200064	1319500032	1116899968	1409100032	1640899968	975320000	1454400000	1328099968	1250499968	1121699968	1288499968	1082499968	1352400000	1354400000	1023100032	17	17	17	57.4	57.4	57.4	44.418	0	195	26948000000	271
A0A2R8YD85;Q96BY6;A0A2R8Y5U0	Dedicator of cytokinesis protein 10	DOCK10	0	0	0	0	55296000	0	0	0	0	0	0	0	0	0	0	0	0	0	0	4	4	4	2.3	2.3	2.3	251.31	0	5.4882	186300000	9
A0A2R8YDD5;P30531;A0A2R8YCM3;A0A2R8Y867;A0A2R8Y4I3;A0A2R8YF74;B7Z3C5	Sodium- and chloride-dependent GABA transporter 1;Transporter	SLC6A1	0	0	0	0	0	0	0	0	0	36625000	0	0	0	0	0	0	0	0	0	4	4	4	9.5	9.5	9.5	68.04	0.0012243	3.5959	137860000	3
A0A2R8YDQ9;Q9P2R7;A0A2R8Y6Y7;Q5T9Q5	Succinyl-CoA ligase [ADP-forming] subunit beta, mitochondrial	SUCLA2	4196199936	3735300096	3650099968	4795100160	4584900096	3700999936	3054799872	6193200128	4426200064	3959600128	6369200128	5262000128	3666500096	4318700032	3750899968	3857499904	4989899776	4419299840	4978100224	25	25	25	68.1	68.1	68.1	43.841	0	231.51	90978000000	400
A0A2R8YEA7			0	79389000	62306000	0	0	71758000	0	0	0	0	0	0	0	0	44173000	0	0	0	0	8	1	1	74.5	14.6	14.6	17.471	0	5.2009	450660000	13
F5GX51;A0A2R8YEE0;Q9Y4F9;F5H029;A0A2R8Y7B3;B7Z6U4;A0A2R8YF77	Protein FAM65B	FAM65B	0	0	0	0	0	0	0	0	0	0	0	0	6679300	0	0	0	0	0	0	2	2	2	2.1	2.1	2.1	112.72	0.0080017	1.903	250470000	4
A0A2R8YEI5;P52757	Beta-chimaerin	CHN2	0	0	0	0	0	0	0	0	0	0	0	0	0	0	0	0	0	83742000	0	3	3	3	6.4	6.4	6.4	62.44	0.0015942	2.6755	273970000	11
A0A2R8YEM3;E7EQV9;P61313;E7EX53;A0A2R8Y738;E7ENU7	Ribosomal protein L15;60S ribosomal protein L15	RPL15	44278000	0	0	37315000	0	0	0	0	0	0	31083000	0	0	0	61927000	0	0	0	65438000	5	5	5	34.3	34.3	34.3	19.968	0	4.5605	423750000	22
A0A2R8YF87;Q96AX1;H3BMM5	Vacuolar protein sorting-associated protein 33A	VPS33A	152940000	122130000	106280000	189420000	153980000	204570000	107290000	212320000	223050000	108400000	149630000	145340000	167260000	150980000	125930000	210160000	149440000	164200000	132220000	10	10	10	19.3	19.3	19.3	71.695	0	37.031	3290400000	130
A0A2R8YFB7;Q5QJ74;E9PNS0	Tubulin-specific chaperone cofactor E-like protein	TBCEL	0	104410000	0	0	80677000	0	0	0	84277000	66247000	0	0	0	0	59028000	70305000	108180000	77538000	0	6	6	6	21.4	21.4	21.4	54.125	0	24.598	944470000	22
G3V196;A0A2R8YFB8;P59190;G3V562	Ras-related protein Rab-15	RAB15	0	0	0	0	0	0	0	0	0	0	0	0	0	0	0	0	0	0	83320000	3	2	2	19.4	14.8	14.8	27.151	0	5.6372	120490000	7
A0A2R8YFG2;Q96T66;D6REC8;D6R975;D6RGH7;D6RHV4;A0A2R8YE08;A0A2R8Y594;A0A2R8YGL3;A0A2R8YEU0	Nicotinamide/nicotinic acid mononucleotide adenylyltransferase 3	NMNAT3	0	0	0	0	0	0	0	0	0	0	0	0	28130000	0	0	0	0	0	0	2	2	2	6.6	6.6	6.6	39.296	0.0058303	2.1427	31200000	5
A0A2R8YFH5;Q15437;Q5QPE2	Protein transport protein Sec23B	SEC23B	0	0	0	0	96785000	0	0	0	0	0	0	0	0	0	0	0	0	0	0	7	4	4	11.7	6.9	6.9	84.472	0	9.7773	1160500000	21
A0A2R8YFN3;A1Z1Q3	O-acetyl-ADP-ribose deacetylase MACROD2	MACROD2	142590000	144270000	97357000	118250000	115540000	142530000	142220000	0	124770000	140740000	96327000	151650000	144060000	0	106810000	114040000	0	107250000	105240000	6	6	6	21	21	21	50.451	0	206.93	2328500000	43
A0A2R8YG42;Q14155;B1ALK7;E7EUY6;E9PDQ5	Rho guanine nucleotide exchange factor 7	ARHGEF7	618750016	579489984	495620000	634600000	542590016	522180000	639379968	367529984	512209984	538190016	585800000	656920000	685230016	624320000	534390016	720860032	644600000	575390016	917070016	24	24	20	37.2	37.2	32.8	97.152	0	249.47	12751000000	187
A0A2R8YGD1;O14773;A0A2R8Y7U1;A0A2R8YD45	Tripeptidyl-peptidase 1	TPP1	3729400064	3274099968	3713499904	4162599936	3584999936	3692000000	4648900096	5611899904	4777900032	3247200000	3953100032	4880099840	4887699968	4608200192	4143699968	4297200128	5185299968	4175699968	3807399936	8	8	8	30.2	30.2	30.2	50.889	0	190.02	86618000000	276
A0A2R8YGD3;Q9Y4G8;A0A2R8Y661	Rap guanine nucleotide exchange factor 2	RAPGEF2	104190000	147170000	132690000	183300000	183200000	209450000	131110000	0	129950000	138140000	167580000	108770000	171020000	156940000	150980000	112240000	144280000	155520000	273220000	16	16	16	15.7	15.7	15.7	188.31	0	135.97	3173600000	104
A0A2R8YGH5;H7C1E4;P61966	AP-1 complex subunit sigma-1A	AP1S1	0	0	0	0	0	0	0	0	0	0	61497000	0	0	0	0	0	0	0	0	4	4	3	25.5	25.5	20.4	18.602	0	30.835	347040000	9
A0A2U3TZH3;Q05639	Elongation factor 1-alpha 2	EEF1A2	3479600128	2610899968	3123099904	3859699968	2751500032	3382400000	2982899968	3450700032	3497200128	3252300032	2947300096	2886700032	3236000000	2714899968	2727399936	2268100096	3380900096	2543600128	4557300224	21	13	13	57.7	37.1	37.1	54.34	0	323.31	67895000000	292
A0A2U3TZH6;P11171;A0A3B3ITP0;A0A2R8Y7Y3;Q4VB86;A0A2R8YD30;A0A2R8YFR9;A0A2R8Y6G5;A0A2R8Y570;A0A2R8Y5G2;A0A2R8Y5Z6;A0A3B3IU06;A0A2R8Y6D0;A0A2R8Y420;A0A2R8Y7N0;A0A3B3IUD6;A0A2R8YCW8;A0A2R8Y6T6;A0A1B0GWG0	Protein 4.1	EPB41	0	0	0	39220000	58738000	0	0	0	0	65235000	0	0	0	0	0	0	0	0	0	8	4	1	12	6.9	1.9	94.059	0	8.6874	558430000	21
A0A2U3U055;A0A2U3TZI3;Q01814;H0Y7S3;A0A2R8Y4R4	Plasma membrane calcium-transporting ATPase 2	ATP2B2	71399000	0	0	0	0	0	98576000	0	0	101190000	93352000	0	0	0	0	0	0	0	335480000	15	9	9	17.7	10.9	10.9	128.08	0	14.37	1158800000	33
E9PNW4;A0A2U3TZL5;E9PR17;P13987;H0YET2	CD59 glycoprotein	CD59	1602000000	1662200064	1778099968	1485200000	2295699968	2078099968	3135899904	2433799936	2407800064	1928999936	1608499968	1163800064	1399500032	2069200000	2085600000	1344999936	1593200000	1931500032	1691200000	4	4	4	29.6	29.6	29.6	11.985	0	34.534	39489000000	73
A0A2U3TZM4;A0A2U3TZN6			0	0	0	0	0	0	0	0	0	0	0	0	0	0	0	0	0	0	28598000	32	1	0	43.6	1.8	0	101.51	0.0014178	3.1411	365870000	11
A0A2U3TZV9;Q3V6T2;A0A2R8Y4X4;A0A2R8YG73;A0A2R8Y7B1;A0A087WXD9;A0A2R8YG52	Girdin	CCDC88A	212940000	304560000	273310016	265970000	218000000	151170000	223400000	0	188760000	155320000	0	198330000	161420000	161160000	134000000	160320000	117800000	187570000	0	24	24	2	16.4	16.4	1.8	207.88	0	62.467	3584700000	120
A0A2U3TZY2;H0YGM0;Q9H078;F5H392	Caseinolytic peptidase B protein homolog	CLPB	115230000	0	0	0	0	100140000	0	0	0	0	0	92017000	0	0	91607000	0	0	0	0	10	10	3	22.5	22.5	5.3	76.852	0	10.184	1276000000	25
A0A384DVU0;Q8IY17	Neuropathy target esterase	PNPLA6	0	0	0	59178000	91521000	0	0	0	0	0	79333000	0	0	98034000	0	0	83279000	0	0	6	6	6	5.1	5.1	5.1	149.92	0	10.257	558680000	17
A0A3B3IRI2;P17812;B4E1E0;A0A3B3IRQ8;A0A3B3ITF6;A0A3B3ITB8	CTP synthase 1;CTP synthase	CTPS1	509809984	447440000	432700000	468520000	469300000	433840000	401340000	518390016	484300000	388360000	370929984	500729984	427369984	371300000	401190016	415809984	429200000	421500000	290200000	15	15	13	40.2	40.2	35.6	63.723	0	90.061	9043600000	174
A0A3B3IRW2;A0A3B3IRK6;Q13724;A0A3B3IS52;C9J8D4	Mannosyl-oligosaccharide glucosidase	MOGS	0	0	0	0	38943000	0	0	0	0	0	0	0	0	0	61156000	0	0	0	58026000	4	4	4	11.2	11.2	11.2	62.248	0	5.4001	294250000	20
A0A3B3IRM0;O75165	DnaJ homolog subfamily C member 13	DNAJC13	0	0	0	0	0	0	0	0	0	0	0	0	0	0	0	0	0	0	17567000	1	1	1	1.9	1.9	1.9	70.871	0.0030749	2.3267	102890000	11
A0A3B3IRM5;P46439;Q5T8R1	Glutathione S-transferase Mu 5	GSTM5	707920000	495780000	444520000	249510000	971120000	464380000	731550016	831449984	301060000	305720000	323520000	918809984	304910016	102140000	443569984	320300000	412769984	271550016	504660000	15	7	7	77.2	40.2	40.2	22.445	0	34.692	9653300000	95
A0A3B3IRN5;Q06828	Fibromodulin	FMOD	464089984	266390000	0	0	114590000	0	0	151200000	0	195860000	1085100032	151880000	0	0	470910016	228850000	0	697030016	0	6	6	6	29.6	29.6	29.6	32.768	0	92.641	4564100000	68
F5H345;A0A3B3IRR1;A0A3F2YNY7;P08397	Porphobilinogen deaminase	HMBS	0	60755000	0	0	0	0	0	0	0	0	0	0	0	91488000	61898000	0	0	0	0	3	3	3	15.8	15.8	15.8	35.761	0	22.529	747990000	24
C9J3L8;C9J5W0;A0A3B3IRT8;E9PAL7;C9IZQ1;P43307	Translocon-associated protein subunit alpha	SSR1	0	0	0	0	0	0	0	0	0	0	0	0	0	0	83670000	0	0	0	0	3	3	3	12.8	12.8	12.8	29.573	0.0030885	2.3662	259230000	8
A0A3B3IRU2;A0A3B3ISH1			0	0	0	0	0	0	0	0	0	0	0	0	34611000	0	0	0	0	0	0	3	1	1	52.1	27.4	27.4	8.0444	0.0011862	3.1719	123690000	4
A0A3B3IRY9;O15079	Syntaphilin	SNPH	108580000	156560000	115040000	123890000	128250000	111970000	123790000	0	102830000	112840000	89620000	117190000	95585000	122750000	110030000	106190000	125800000	91957000	237400000	9	9	7	27.5	27.5	24.1	56.836	0	49.906	2478900000	70
A0A3B3IRZ4;A0A2R8Y7T6;A0A087WWK8;Q6DN90;A0A3B3IU98;A0A0C4DGT3;A0A2R8Y695	IQ motif and SEC7 domain-containing protein 1	IQSEC1	144620000	136560000	71543000	362980000	159620000	204840000	158500000	89700000	174870000	162050000	610830016	210810000	243780000	195880000	125330000	191470000	199440000	260860000	865190016	18	18	14	17.8	17.8	14.8	136.11	0	120.12	5199000000	125
B4DKB2;A0A3B3ISF9;P42892	Endothelin-converting enzyme 1	ECE1	0	0	0	0	0	0	0	0	0	0	0	0	0	0	0	0	19167000	0	0	1	1	1	3.3	3.3	3.3	83.573	0	9.2664	154600000	8
A0A3B3ISG5;P14735	Insulin-degrading enzyme	IDE	0	0	50616000	59573000	0	0	0	90344000	0	0	0	0	0	0	62019000	65514000	0	0	0	3	3	3	3.1	3.1	3.1	117.94	0	5.4582	696840000	33
A0A3B3ITJ2;A0A3B3ISM6;P10746;A0A3B3IS76;A0A087WUV7;A0A3B3IUC8;A0A3B3ISX6;A0A3B3ISL9;Q5T3L9	Uroporphyrinogen-III synthase	UROS	0	0	0	0	0	0	0	0	0	0	0	0	0	0	0	0	0	0	36046000	4	4	4	23.8	23.8	23.8	28.741	0	26.676	510230000	13
A0A3B3ISP1;Q92625	Ankyrin repeat and SAM domain-containing protein 1A	ANKS1A	34676000	33825000	50773000	37216000	29942000	39748000	29266000	54035000	40194000	35955000	0	29850000	0	24353000	33217000	31821000	0	26580000	0	7	7	7	7.5	7.5	7.5	129.9	0	13.102	601370000	54
A0A3B3ITU4;F5H2D0;A0A3B3ISR2;B4DPQ0;P00736	Complement C1r subcomponent;Complement C1r subcomponent heavy chain;Complement C1r subcomponent light chain	C1R	0	42899000	0	0	40973000	0	0	0	0	0	0	0	0	32866000	46426000	0	0	0	0	4	4	4	12.5	12.5	12.5	39.779	0	6.1884	473730000	22
A0A3B3ISS6;Q14956	Transmembrane glycoprotein NMB	GPNMB	0	0	0	0	0	0	0	0	0	0	0	0	0	0	70706000	0	0	0	0	1	1	1	3.1	3.1	3.1	65.941	0.0011956	3.3002	140810000	5
A0A3B3ISS9;P01241;P01242	Somatotropin;Growth hormone variant	GH1;GH2	10469999616	540689984	0	2386200064	0	0	0	0	0	0	0	21035999232	0	0	980600000	84037000	0	538259968	0	11	11	10	47.4	47.4	45.2	35.349	0	301.09	38909000000	108
C9J3Y4;B9ZVM7;Q6LCR0;E7ENI6;E9PDL4;A0A3B3IST8;Q05084;C9IZC7;F8WET5;Q6LCT9;C9J8Y3	Islet cell autoantigen 1	ICA1;ICAp69	0	0	0	0	0	0	0	0	0	0	0	0	0	0	0	0	0	0	30293000	2	2	2	11.1	11.1	11.1	18.941	0.0037167	2.282	245090000	18
A0A3B3ISV3;P02462	Collagen alpha-1(IV) chain;Arresten	COL4A1	1181299968	1527399936	522150016	846060032	1229500032	1119299968	885529984	623129984	842060032	773910016	460670016	961249984	1522700032	1055500032	563880000	1326300032	371160000	776560000	437190016	6	6	6	24.4	24.4	24.4	39.731	0	228.59	18851000000	129
A0A3B3ISV4;Q8N0U8	Vitamin K epoxide reductase complex subunit 1-like protein 1	VKORC1L1	0	0	0	0	0	0	0	0	0	0	0	0	0	0	0	0	30261000	0	0	1	1	1	4.9	4.9	4.9	23.499	0.0067955	1.994	233370000	14
A0A3B3ISV5;Q8N9N7;H3BSW0	Leucine-rich repeat-containing protein 57	LRRC57	256170000	230550000	329720000	333220000	296329984	325590016	390569984	346289984	253830000	0	280430016	255200000	241550000	250460000	271620000	242660000	268529984	0	403260000	6	6	6	33.3	33.3	33.3	28.572	0	14.123	5548800000	40
A0A3B3IU40;A0A3B3IT28;A0A3F2YNW9;A0A3B3IUA1;A0A3B3ITE5;A0A3B3ITF7;A0A3B3ITW6;Q12756;F8W8V9;A0A3B3ITK3	Kinesin-like protein KIF1A;Kinesin-like protein	KIF1A	704499968	695520000	607230016	791550016	789840000	784990016	662129984	910329984	737630016	840470016	868000000	753840000	627310016	667310016	701820032	698300032	630680000	726460032	828300032	38	38	37	32.4	32.4	31.6	191.9	0	235.12	15627000000	375
A0A3B3IT47;Q9Y2I8	WD repeat-containing protein 37	WDR37	533760000	546750016	491580000	544390016	561470016	539569984	573859968	660960000	595209984	439089984	636780032	526800000	514640000	502270016	554680000	416960000	512060000	485820000	819150016	17	17	17	44.3	44.3	44.3	63.833	0	78.03	11559000000	154
A0A3B3ITE3;Q96CW5	Gamma-tubulin complex component 3	TUBGCP3	0	0	0	0	0	0	0	0	0	0	0	0	0	0	0	0	0	20806000	0	1	1	1	1.8	1.8	1.8	68.446	0.0026786	2.4681	183860000	13
H0Y3A3;A0A3B3ITG3;Q5VWQ8	Disabled homolog 2-interacting protein	DAB2IP	0	0	42704000	0	0	39562000	0	0	0	0	0	0	0	0	54520000	0	0	0	0	7	3	3	7.1	3.6	3.6	118.06	0.0068129	2.0222	255430000	10
A0A3B3ITH3;Q9P2X3	Protein IMPACT	IMPACT	163960000	111850000	186620000	173370000	187290000	184490000	184450000	0	146410000	189680000	122950000	206110000	145810000	182810000	0	127890000	158980000	177770000	113170000	9	9	9	37.7	37.7	37.7	37.452	0	49.417	3239200000	77
A0A3B3ITP4;Q495G5;Q8IVH4;D6RIS5	Methylmalonic aciduria type A protein, mitochondrial	MMAA	0	0	0	0	49958000	36878000	0	0	0	0	49804000	0	55397000	0	0	0	0	0	0	4	4	4	13.6	13.6	13.6	44.22	0	4.806	402630000	24
A0A3B3ITT1;Q6IQ22	Ras-related protein Rab-12	RAB12	120780000	143300000	0	0	0	91878000	0	0	125860000	103310000	98009000	128950000	110840000	122480000	103490000	116500000	119710000	117640000	146380000	8	8	8	26.5	26.5	26.5	36.315	0	26.927	2021900000	53
E9PN17;A0A3B3ITX4;O75964	ATP synthase subunit g, mitochondrial	ATP5L	1019299968	857009984	1390499968	1939100032	959049984	574680000	815240000	737480000	1380800000	1344600064	1828199936	974569984	1356000000	1079900032	311070016	1029400000	821420032	1258400000	1008899968	6	6	6	64.5	64.5	64.5	8.4518	0	33.386	23160000000	158
A0A3B3IU48;Q8NFP4	MAM domain-containing glycosylphosphatidylinositol anchor protein 1	MDGA1	0	0	0	0	0	0	0	0	0	0	0	0	0	0	0	0	0	23757000	0	3	3	3	4.4	4.4	4.4	107.85	0.0016066	2.7573	73882000	7
A0A3B3IU55;Q8WXE9	Stonin-2	STON2	232020000	220200000	225530000	181960000	248510000	176990000	250720000	261460000	251530000	162530000	176080000	133690000	193470000	315009984	240740000	286649984	258600000	311689984	141790000	10	10	10	13.5	13.5	13.5	108.96	0	18.914	4593500000	98
F8W717;A0A3B3IU69;O00423;G3V500;G3V3N9	Echinoderm microtubule-associated protein-like 1	EML1	0	0	41685000	0	0	0	0	0	0	0	0	0	0	0	0	0	0	0	0	6	5	5	8.2	7.2	7.2	88.716	0	5.6743	316500000	13
A0A3B3IU88;Q96EK9	Protein KTI12 homolog	KTI12	0	18760000	0	0	0	0	0	0	0	0	0	0	0	0	0	0	0	0	0	1	1	1	8.3	8.3	8.3	23.747	0.0016018	2.7277	21584000	1
A0A3B3IUB1;Q13144;A0A3B3ISX3;A0A3B3ITG6	Translation initiation factor eIF-2B subunit epsilon	EIF2B5	0	0	0	0	0	35387000	0	0	0	0	0	0	0	0	0	0	0	0	0	5	5	5	8.6	8.6	8.6	81.222	0.0014121	3.0887	299580000	11
A0A3B3IUC0;Q9Y287	Integral membrane protein 2B;BRI2, membrane form;BRI2 intracellular domain;BRI2C, soluble form;Bri23 peptide	ITM2B	0	68736000	0	58579000	60057000	64112000	0	0	0	0	0	49519000	57490000	0	55336000	0	0	43087000	0	4	4	4	33.8	33.8	33.8	24.2	0	11.391	882280000	26
A0A3B3IUC1			0	0	0	0	0	0	0	0	0	0	0	0	5935800	0	0	0	0	0	0	1	1	1	22.2	22.2	22.2	9.1686	0.00050025	3.9391	6583800	1
X6RGP5;A0A3F2YNX0;A0A3F2YNZ0;F1T0I1;O15027;A0A0C4DH09	Protein transport protein Sec16A	SEC16A	0	0	0	0	0	0	0	0	0	0	0	0	23702000	31202000	36071000	42579000	0	0	0	4	4	4	5.3	5.3	5.3	115.22	0	8.4562	277190000	16
R4GNF8;A0A3F2YNX7;Q7L5Y1	Mitochondrial enolase superfamily member 1	ENOSF1	0	0	0	0	0	0	0	36159000	0	0	0	0	0	0	0	0	0	0	0	1	1	1	17.3	17.3	17.3	11.072	0.0012019	3.3656	62354000	4
A0A3F2YNY6;O75400	Pre-mRNA-processing factor 40 homolog A	PRPF40A	0	63955000	0	0	0	0	0	0	0	0	0	0	0	0	0	0	0	0	0	2	2	2	2.6	2.6	2.6	112.4	0.00049591	3.7912	361360000	8
A0AVT1	Ubiquitin-like modifier-activating enzyme 6	UBA6	969500032	909590016	919249984	995289984	1035800000	942590016	928979968	1009800000	1042200000	866430016	835980032	819089984	816369984	873529984	908540032	885320000	981249984	988700032	667430016	33	33	33	45.5	45.5	45.5	117.97	0	92.077	19095000000	346
A0MZ66	Shootin-1	KIAA1598	280520000	323150016	315460000	381200000	348289984	341160000	318790016	0	361460000	434580000	313009984	350590016	291969984	315350016	251340000	227520000	411390016	334270016	348769984	18	18	18	29.6	29.6	29.6	71.639	0	44.082	6687200000	118
A1L0T0;M0R026;E9PJS0	Acetolactate synthase-like protein	ILVBL	221310000	243060000	207460000	205890000	307480000	203970000	195650000	129460000	230000000	223640000	178910000	223150000	234640000	224400000	187370000	220430000	222040000	240640000	185800000	11	11	11	32.1	32.1	32.1	67.867	0	71.851	4505300000	117
A1X283;G3V144;A0A1B0GUF2	SH3 and PX domain-containing protein 2B	SH3PXD2B	0	0	0	0	0	16885000	0	0	0	0	0	0	0	0	0	0	0	0	0	4	3	3	5.2	4.3	4.3	101.58	0.006028	2.1171	197270000	4
A2A2V1;P04156;X6RKS3	Major prion protein	PRNP	1341699968	1546300032	1461699968	1057100032	1290800000	1461100032	1814200064	1020200000	1278599936	1565600000	1540000000	1074499968	1139299968	1214099968	1135200000	1317200000	1058899968	1329799936	2588300032	7	7	7	35.7	35.7	35.7	27.278	0	91.345	29172000000	167
A2A3Z5;Q8IV20	Laccase domain-containing protein 1	LACC1	0	0	0	0	0	0	0	0	0	0	0	0	0	0	0	0	0	6536000	0	1	1	1	7.3	7.3	7.3	18.668	0.01	1.8257	47302000	9
A2AVK2;Q5VSF9;Q05586	Glutamate receptor ionotropic, NMDA 1	GRIN1	0	0	0	0	0	13879000	0	0	0	0	0	0	0	0	0	0	0	0	0	2	2	2	5.6	5.6	5.6	40.033	0.0064157	2.0609	65318000	6
A2IDC6;Q13084;Q4TT37	39S ribosomal protein L28, mitochondrial	MRPL28	0	0	0	0	0	34614000	19036000	0	0	0	32237000	0	0	26995000	0	0	0	0	0	3	3	3	17.9	17.9	17.9	28.506	0.00025426	4.2013	249000000	19
A2RQR6;Q96EI5;D6RD44	Transcription elongation factor A protein-like 4	TCEAL4	0	0	0	0	0	0	12810000	0	0	0	0	0	0	0	0	0	0	0	0	3	3	2	15.6	15.6	10.8	21.54	0.0012189	3.5503	48962000	5
H0Y5G7;A2RRP1	Neuroblastoma-amplified sequence	NBAS	0	0	0	0	0	0	0	0	55251000	0	52843000	0	65970000	48383000	0	77231000	0	0	47163000	7	7	7	6.3	6.3	6.3	160.41	0	11.226	923350000	39
B7ZLP8;A2RTX5	Probable threonine--tRNA ligase 2, cytoplasmic	TARSL2	127560000	172910000	147600000	125670000	115190000	154560000	115930000	0	132340000	180020000	112360000	111460000	99974000	95263000	0	121680000	136760000	111160000	114200000	10	8	8	16.1	14	14	88.743	0	26.509	2451000000	84
Q69YM1;A2RU67	Uncharacterized protein KIAA1467	DKFZp762C0813;KIAA1467	0	0	0	0	0	0	0	0	0	0	0	0	0	0	0	0	0	0	51937000	1	1	1	4	4	4	35.153	0.0011885	3.1934	727860000	17
A3KMH1	von Willebrand factor A domain-containing protein 8	VWA8	0	0	0	0	47478000	0	0	0	0	0	0	0	0	0	0	0	0	0	0	6	6	6	4.6	4.6	4.6	214.82	0	10.644	318950000	12
A4D126	Isoprenoid synthase domain-containing protein	ISPD	0	0	27609000	0	0	0	0	0	0	0	0	0	0	0	0	0	0	0	0	6	6	6	14.6	14.6	14.6	49.872	0	6.9256	247450000	16
B8ZZQ8;A4D161	Protein FAM221A	FAM221A	0	0	0	0	0	0	0	0	0	18665000	0	0	0	0	0	0	0	0	0	1	1	1	11.2	11.2	11.2	26.341	0.0015769	2.5785	20057000	1
C9J1X0;A4D1P6	WD repeat-containing protein 91	WDR91	62507000	63397000	74242000	0	0	0	64382000	77741000	69496000	0	0	65886000	58548000	0	71336000	88589000	63210000	0	53284000	8	8	8	12.1	12.1	12.1	79.239	0	27.681	1057000000	58
A5A3E0	POTE ankyrin domain family member F	POTEF	0	0	0	0	0	0	0	0	0	0	0	0	0	47842000	0	0	0	0	0	10	2	2	12.8	4.8	4.8	121.44	0	5.0915	54303000	4
F5H4Q5;A5D8V6	Vacuolar protein sorting-associated protein 37C	VPS37C	0	5591300	0	0	0	0	0	0	0	0	0	0	0	0	0	0	0	0	0	2	2	2	20.3	20.3	20.3	17.143	0.0016302	2.9313	6433200	4
A5PKW4;A0A1B0GUT6	PH and SEC7 domain-containing protein 1	PSD	0	0	0	0	0	0	0	0	0	0	0	0	0	0	0	0	0	0	107720000	4	4	4	7.6	7.6	7.6	109.54	0	24.043	166890000	5
D6RH12;A5PLL1	Ankyrin repeat domain-containing protein 34B	ANKRD34B	0	0	0	0	0	0	0	0	0	0	67629000	0	0	0	0	0	0	0	0	1	1	1	88.2	88.2	88.2	1.811	0.0030756	2.3278	212560000	3
A5YKK6	CCR4-NOT transcription complex subunit 1	CNOT1	0	0	0	0	0	0	0	0	0	0	0	0	0	0	0	0	35510000	0	0	3	3	3	1.3	1.3	1.3	266.94	0.0016148	2.8184	169050000	13
A5YM72	Carnosine synthase 1	CARNS1	167850000	272360000	0	137130000	209460000	169500000	233560000	199240000	212980000	295180000	0	183260000	86786000	0	0	0	0	148200000	0	11	11	11	19.6	19.6	19.6	88.483	0	36.957	2746300000	69
A6NC58;A6NL54;A6NHN7;A6NHB5;Q14202	Zinc finger MYM-type protein 3	ZMYM3	0	0	0	0	0	0	0	0	0	14006000	0	0	0	0	0	0	0	0	0	1	1	1	5.7	5.7	5.7	36.216	0	4.3487	15051000	1
H3BTL1;Q9GZQ8;A6NCE7	Microtubule-associated proteins 1A/1B light chain 3B;Microtubule-associated proteins 1A/1B light chain 3 beta 2	MAP1LC3B;MAP1LC3B2	0	0	0	0	0	0	0	0	0	0	862579968	0	0	0	0	0	0	0	0	3	1	1	37.3	18.7	18.7	9.0115	0.00098184	3.6241	16338000000	52
A6NCS6	Uncharacterized protein C2orf72	C2orf72	0	45460000	0	25780000	0	0	0	0	0	0	0	0	0	0	0	0	0	0	0	3	3	3	12.5	12.5	12.5	30.48	0	6.057	377550000	16
A6NDG6	Phosphoglycolate phosphatase	PGP	353940000	322969984	281609984	331769984	314870016	354190016	379680000	303580000	340400000	305360000	403910016	331809984	287560000	265930000	241850000	277409984	291580000	305249984	435300000	12	12	12	53	53	53	34.006	0	85.99	6819500000	129
A6NE02	BTB/POZ domain-containing protein 17	BTBD17	0	0	0	0	0	0	0	0	0	0	0	0	0	0	0	0	0	15223000	0	3	3	3	8.2	8.2	8.2	52.47	0.0037158	2.2779	73478000	7
A6NEM2;P51610	Host cell factor 1;HCF N-terminal chain 1;HCF N-terminal chain 2;HCF N-terminal chain 3;HCF N-terminal chain 4;HCF N-terminal chain 5;HCF N-terminal chain 6;HCF C-terminal chain 1;HCF C-terminal chain 2;HCF C-terminal chain 3;HCF C-terminal chain 4;HCF C-terminal chain 5;HCF C-terminal chain 6	HCFC1	112980000	124990000	86583000	86496000	101670000	105520000	89126000	0	0	0	0	98854000	137260000	102660000	108700000	104640000	102380000	70322000	0	12	12	12	7.9	7.9	7.9	213.47	0	28.294	1683900000	54
A6NFQ9;F8W8I8;A0A087X142		2008-09-01	0	0	0	0	0	0	0	0	0	0	0	0	0	0	0	0	0	72645000	0	23	1	1	58	5	5	50.927	0	8.5256	538870000	9
A6NFX8;Q9UKK9;A6NJU6;A6NCQ0	ADP-sugar pyrophosphatase	NUDT5	772899968	644110016	732659968	524870016	618129984	627539968	717400000	709510016	626620032	599560000	497550016	547280000	548300032	553510016	771800000	547529984	610179968	547849984	389900000	12	12	12	59.9	59.9	59.9	25.895	0	35.469	12579000000	186
K7EIJ0;K7ENL2;A6NG10;K7EMC9;Q969T9;K7EIN1;K7ESN4	WW domain-binding protein 2	WBP2	516920000	462590016	457169984	568009984	439200000	483710016	516600000	0	467569984	545820032	729379968	488129984	490040000	652569984	569020032	536310016	463790016	510390016	772430016	6	6	6	30.5	30.5	30.5	18.224	0	10.53	10795000000	62
A6NGJ0;P51808;F2Z328	Dynein light chain Tctex-type 3	DYNLT3	220810000	227590000	309729984	309409984	268120000	214070000	242440000	0	253100000	250770000	318089984	178480000	208440000	0	0	203720000	232500000	302390016	0	4	4	4	55.9	55.9	55.9	16.979	0	52.602	4543900000	50
A6NGN9	IgLON family member 5	IGLON5	0	0	0	0	0	0	0	0	0	0	0	0	0	0	0	0	0	0	87921000	4	3	3	13.4	11	11	36.794	0.002885	2.4277	116590000	3
A6NHL2	Tubulin alpha chain-like 3	TUBAL3	0	5919300096	0	0	7094099968	8622000128	6981100032	0	0	6166499840	0	0	0	0	0	0	0	0	0	5	1	1	10.3	3.8	3.8	49.908	0	11.572	113670000000	80
J3KTL8;A6NHR9	Structural maintenance of chromosomes flexible hinge domain-containing protein 1	SMCHD1	0	0	0	0	0	0	0	0	0	0	0	0	0	0	28074000	0	0	0	0	2	2	2	1.5	1.5	1.5	155.65	0.0016055	2.7497	199370000	14
A6NHX0	GATS-like protein 2	GATSL2	124370000	116050000	119960000	135140000	124250000	127200000	143000000	0	175600000	161560000	161440000	136300000	121650000	144910000	156350000	135520000	0	129960000	146010000	6	6	6	29.2	29.2	29.2	36.056	0	34.216	2739100000	81
A6NIH7	Protein unc-119 homolog B	UNC119B	0	90215000	84984000	0	0	0	94709000	0	0	0	0	88768000	100950000	0	80480000	0	109050000	0	0	5	5	4	38.6	38.6	35.1	28.136	0	11.819	921210000	20
A6NIZ0;Q9GZM8;J3KRK9;J3QL85;Q9NXR1	Nuclear distribution protein nudE-like 1;Nuclear distribution protein nudE homolog 1	NDEL1;NDE1	171020000	152870000	108190000	194410000	103090000	127320000	104410000	108850000	116140000	122250000	158490000	101170000	135700000	98516000	127120000	83483000	0	104870000	237200000	6	6	6	25.7	25.7	25.7	30.638	0	17.199	2636200000	54
E9PRJ8;H0YDL9;H0YDJ9;A6NMH8;P60033;E9PJK1;E9PIF1	Tetraspanin;CD81 antigen	CD81	3500400128	3643399936	4742099968	4087300096	4376300032	2836400128	3605299968	4198700032	3568900096	4788199936	3415899904	3279200000	3489499904	3671699968	3018200064	2691399936	4322100224	4729500160	2985200128	5	5	5	39.7	39.7	39.7	22.516	0	323.31	80641000000	210
A6NML8;K4DI95;C9J6U3;O60879	Protein diaphanous homolog 2	DIAPH2	0	0	0	0	0	0	0	0	0	0	0	0	0	0	0	0	0	0	14768000	2	2	2	1.7	1.7	1.7	124.85	0.0071882	1.9558	35018000	5
A6NMN0;P46020;A6NIT2	Phosphorylase b kinase regulatory subunit alpha, skeletal muscle isoform	PHKA1	0	211940000	213540000	269000000	245790000	283649984	309820000	364260000	260650000	264270000	0	173770000	215760000	367440000	281480000	286320000	297880000	338920000	0	14	14	12	15.5	15.5	14.1	139.05	0	23.487	4938000000	64
A6NNK5;Q12888	Tumor suppressor p53-binding protein 1	TP53BP1	0	0	0	0	0	0	0	0	0	0	0	0	0	56561000	0	0	68747000	0	0	7	7	7	4.9	4.9	4.9	209.02	0	21.028	326190000	12
A6NP16;E7ERM3;Q4VCS5	Angiomotin	AMOT	0	0	0	0	0	0	42985000	0	0	0	0	0	0	0	0	0	0	0	0	3	3	3	5.2	5.2	5.2	68.392	0.0014188	3.1458	154440000	9
A6PW57;Q99755	Phosphatidylinositol 4-phosphate 5-kinase type-1 alpha	PIP5K1A	0	0	0	0	0	0	0	0	0	0	0	0	0	0	0	0	0	22262000	0	5	1	1	11.3	3.6	3.6	61.257	0	27.144	781220000	16
A6QRJ0;P49184	Deoxyribonuclease-1-like 1	DNASE1L1	0	0	0	0	0	0	0	0	0	0	0	0	0	0	0	0	0	0	13136000	1	1	1	13	13	13	23.609	0.0015819	2.6121	52494000	2
A6XGL0;A0A087WUA6	YjeF N-terminal domain-containing protein 3	YJEFN3	0	0	0	0	0	0	0	0	0	0	0	0	0	0	30039000	0	0	0	0	4	2	2	14.7	7.4	7.4	32.585	0.0028831	2.4198	210410000	9
G3V174;A7KAX9	Rho GTPase-activating protein 32	ARHGAP32	0	0	0	0	0	0	0	0	0	0	0	0	0	0	0	0	0	0	46243000	3	3	3	3.8	3.8	3.8	104.57	0.0014131	3.099	707960000	13
A8K878;P55145	Mesencephalic astrocyte-derived neurotrophic factor	MANF	0	0	0	0	75015000	0	0	0	0	77628000	0	68255000	0	0	0	0	0	0	0	6	6	6	28.1	28.1	28.1	21.143	0	7.4162	719000000	25
A8K968			92275000	108960000	123410000	0	0	209480000	211230000	0	0	173840000	0	0	0	0	112670000	0	0	0	0	42	2	1	66.3	4.2	2	84.711	0	69.88	1534100000	28
A8MQB8;G3V0J0;R9WNI0;Q06787;Q8IXW7;A0A087WXI3;A0A087WY29	Fragile X mental retardation protein 1	FMR1	113230000	110760000	137940000	78849000	0	113300000	85473000	0	0	106580000	0	0	0	100470000	157730000	103370000	102400000	91209000	0	9	9	7	18	18	13.4	65.821	0	20.27	1505700000	46
A8MTY9;O14972;A8MY26	Down syndrome critical region protein 3	DSCR3	85816000	80272000	79906000	77102000	92226000	74528000	84607000	93536000	92592000	88384000	85595000	92674000	93327000	0	92542000	0	0	87059000	63189000	6	6	6	38.6	38.6	38.6	27.958	0	28.502	1650500000	48
A8MUA9;A8MU27;Q6EEV6;P61956;P55854	Small ubiquitin-related modifier 4;Small ubiquitin-related modifier 2;Small ubiquitin-related modifier 3	SUMO3;SUMO4;SUMO2	0	0	0	0	0	0	0	0	0	0	0	0	0	0	0	0	0	0	512920000	1	1	1	8.9	8.9	8.9	15.317	0	10.083	10181000000	13
A8MUD9;P18124	60S ribosomal protein L7	RPL7	0	0	0	0	0	0	0	0	0	0	22865000	0	0	0	0	0	0	0	0	2	2	2	15.4	15.4	15.4	24.433	0.00049554	3.7822	139350000	4
A8MUM1;Q53HC9;C9J0U9;C9JVR6;D3YTH5	Protein TSSC1	TSSC1	370089984	396200000	353740000	395049984	396400000	338790016	405009984	470960000	437809984	375950016	308129984	356209984	353560000	317340000	325609984	366260000	341590016	347150016	320230016	10	10	10	32.1	32.1	32.1	46.319	0	31.216	7634800000	135
A8MVW0	Protein FAM171A2	FAM171A2	0	0	0	0	0	0	0	0	0	0	0	0	0	0	0	0	0	0	58884000	3	2	2	4.4	3.3	3.3	87.434	0	7.2779	65161000	3
Q49AN9;F5H013;P62308;A8MWD9	Small nuclear ribonucleoprotein G;Putative small nuclear ribonucleoprotein G-like protein 15	SNRPG;SNRPGP15	0	0	0	0	0	0	0	0	0	0	0	0	0	0	0	0	0	37646000	0	1	1	1	18.8	18.8	18.8	7.1013	0.0030715	2.3205	672970000	20
A8MXB7;Q9Y343	Sorting nexin-24	SNX24	23415000	0	24635000	0	0	0	0	0	0	0	0	0	0	0	0	28174000	24239000	0	0	2	2	2	9.9	9.9	9.9	23.728	0.0035019	2.2957	321070000	31
F5GYS3;A8MXU7;Q92934	Bcl2-associated agonist of cell death	BAD	0	0	0	0	0	0	0	0	0	0	0	0	0	0	0	0	0	30669000	0	1	1	1	10.2	10.2	10.2	16.649	0.0017994	2.5544	396560000	13
A8MXV4	Nucleoside diphosphate-linked moiety X motif 19, mitochondrial	NUDT19	0	0	0	34959000	0	0	0	0	0	0	43070000	43969000	0	0	0	0	0	0	0	2	2	2	6.9	6.9	6.9	42.233	0	5.1625	299920000	7
A8MYV2;Q9NQ29;B8ZZ10	Putative RNA-binding protein Luc7-like 1	LUC7L	0	0	0	0	0	0	0	0	0	12596000	0	0	0	0	0	0	0	0	0	5	1	1	20.6	3.3	3.3	32.447	0.0067912	1.9887	32683000	11
A8MZF9;P55039	Developmentally-regulated GTP-binding protein 2	DRG2	0	0	0	0	44555000	0	0	57731000	0	27339000	42588000	37010000	0	0	36724000	0	0	43009000	0	3	3	3	11.4	11.4	11.4	38.129	0	11.902	417550000	23
A8MZH3;J3QL64;P02686;E9PJ72;H7BYR8;C9J6H1;E9PMR5;H0YF02;H0YEA2;J3QKL5;J3QQK6	Myelin basic protein	MBP	32048001024	61837000704	14460000256	51311001600	31740000256	24750999552	60955000832	12759000064	22993999872	76743000064	39890001920	34543001600	29839998976	32356999168	15898000384	24234999808	14385999872	54727999488	29549000704	12	12	12	49.2	49.2	49.2	19.73	0	174.11	829380000000	710
H0Y2N6;J3QQI9;B0QY36;H0Y645;B0QY35;B0QY34;H7BYT1;P48730;P49674	Casein kinase I isoform delta;Casein kinase I isoform epsilon	CSNK1D;CSNK1E	0	0	0	0	0	0	0	0	0	0	0	11697000	0	0	0	0	0	0	0	2	2	2	22.5	22.5	22.5	13.677	0.0067825	1.9818	25238000	2
B0QY89;Q9Y262;B0QY90	Eukaryotic translation initiation factor 3 subunit L	EIF3L	330030016	285320000	340990016	298340000	321240000	307240000	251200000	320920000	348609984	306089984	338020000	326750016	342580000	357630016	346220000	355030016	336720000	352590016	274809984	21	21	21	42.5	42.5	42.5	70.901	0	143.22	6669100000	185
B0QYF7;Q8WVH6;F2Z2F1;B0QYF8;P02144	Myoglobin	MB	0	0	0	0	0	0	0	0	0	0	0	0	0	0	0	0	0	49803000	0	1	1	1	18.9	18.9	18.9	8.0683	0.0014068	3.0299	92648000	6
B0QYK0;Q01844;A0A0D9SFL3;C9JGE3;H7BY36	RNA-binding protein EWS	EWSR1	228610000	207600000	178970000	150110000	138820000	223020000	216720000	0	0	163300000	0	171180000	236370000	216670000	238140000	239960000	177130000	176660000	118360000	4	4	4	11.7	11.7	11.7	64.929	0	184.46	3469800000	54
H3BQQ9;B0QYN7;P63279;H3BPC4	SUMO-conjugating enzyme UBC9	UBE2I	0	230120000	271820000	0	239550000	297009984	198350000	0	236860000	0	161210000	0	171190000	206680000	216330000	0	304929984	312169984	0	7	7	7	70.1	70.1	70.1	15.516	0	11.137	3908700000	40
F2Z2V0;B0QZ18;Q99829;A6PVH9;E7ENH5;Q5JX56;Q5JX58;Q5JX59;Q5JX60;Q5JX44;Q5JX45;Q5JX55	Copine-1	CPNE1	473120000	370089984	398409984	419790016	457929984	492110016	273860000	338289984	327000000	486820000	0	248320000	335689984	452710016	503080000	487060000	440200000	479070016	334540000	12	12	12	30.2	30.2	30.2	58.634	0	149.81	7955200000	97
B0YIW2;P02656	Apolipoprotein C-III	APOC3	0	0	0	0	0	0	0	0	0	0	0	0	0	0	0	173070000	0	0	0	2	2	2	23.1	23.1	23.1	12.815	0	135.56	257740000	3
B0YIW6;P48444	Coatomer subunit delta	ARCN1	550780032	521000000	573750016	633160000	557529984	524310016	535540000	565340032	571030016	581960000	460200000	484990016	482640000	581840000	615699968	536720000	542880000	544099968	425710016	17	17	17	36.6	36.6	36.6	61.626	0	43.12	11303000000	215
B1AH87;P30536	Translocator protein	TSPO	0	0	0	0	0	0	0	0	24097000	0	0	0	0	0	0	0	0	0	0	2	2	2	29	29	29	11.896	0.0015956	2.6855	132880000	6
B1AHA8;P09601	Heme oxygenase 1	HMOX1	0	0	0	0	0	0	0	0	0	0	0	0	0	57292000	29094000	0	0	0	0	2	2	2	20.3	20.3	20.3	21.583	0	7.5456	93868000	5
B1AK87;B1AK88		CAPZB	4193900032	4185100032	4159899904	3944999936	4123599872	3943300096	4405400064	4118599936	4127699968	4537399808	4162099968	3571200000	3803099904	4051000064	4055000064	3825700096	4448999936	3781299968	4091699968	20	20	4	68.8	68.8	6.2	29.295	0	273.15	87226000000	555
B1AKD8;Q5TZA2;A0A087WW81	Rootletin	CROCC	0	0	0	401449984	0	0	1081200000	0	0	607820032	0	0	0	0	0	0	0	0	0	3	3	3	2.7	2.7	2.7	149.06	0.0035065	2.3057	13887000000	23
B1AKG0;Q03591	Complement factor H-related protein 1	CFHR1	0	0	0	0	0	0	0	0	0	0	0	0	0	0	0	50944000	0	0	0	4	2	2	15.1	7.7	7.7	30.858	0.0012028	3.3724	82059000	3
F5H7V1;B1AKJ5;O43847;G3V1R5	Nardilysin	NRD1	0	0	0	0	0	80770000	0	0	0	0	0	0	0	0	0	89861000	0	0	0	3	3	3	3.4	3.4	3.4	108.71	0.0014061	3.0266	276930000	8
B1AKV2;B1AKV6;B1AKV3;Q9NVA1	Ubiquinol-cytochrome-c reductase complex assembly factor 1	UQCC1	0	0	0	0	0	0	0	0	0	0	0	0	0	0	0	0	0	0	21949000	1	1	1	4.1	4.1	4.1	25.49	0.0094123	1.8432	407660000	17
B1AKY9;P50993;H0Y7C1	Sodium/potassium-transporting ATPase subunit alpha-2	ATP1A2	1901799936	1450499968	2205400064	1284000000	1054499968	1627699968	1684400000	1501100032	1715100032	1886400000	1114700032	1449299968	1055600000	1955399936	1713500032	1376999936	1117500032	1277600000	1770400000	42	26	24	48	29.9	27.8	110.86	0	113.86	31832000000	269
H0Y6Y8;B1AL05;Q8N983;H0YBU8	39S ribosomal protein L43, mitochondrial	MRPL43	0	583529984	0	0	533900000	0	0	0	0	0	0	0	0	0	0	0	0	0	0	3	3	3	17.2	17.2	17.2	18.657	0.00073946	3.7032	3810400000	12
B1ALA9;P60891;A0A2R8Y7H4	Ribose-phosphate pyrophosphokinase 1	PRPS1	3571500032	3528699904	3893799936	3509100032	3478700032	3263099904	3891399936	3951600128	3783399936	3497100032	3522299904	3525900032	3296600064	3024800000	3357100032	3494099968	3083699968	3370299904	2462700032	13	13	6	61.1	61.1	27.4	31.392	0	187.28	74152000000	468
B1ALY0;C9JZH4		PALM2-AKAP2;PALM2	0	0	0	0	0	0	0	0	0	0	0	0	0	0	0	0	0	0	3813300	8	1	1	23.1	3	3	47.626	0.0015996	2.7108	157050000	16
B1AMB1;B1AMB2;Q9BPZ7	Target of rapamycin complex 2 subunit MAPKAP1	MAPKAP1	0	0	0	0	0	0	0	0	0	0	0	0	0	0	0	0	0	22736000	0	1	1	1	15.1	15.1	15.1	10.36	0.0016136	2.8096	145650000	7
B1AMS2;Q14141	Septin-6	2006-09-01	1247800064	1143699968	1428199936	1558000000	1584999936	1414099968	1651200000	1873500032	1573200000	1323600000	1484199936	1311399936	1318400000	1144800000	1042000000	1118899968	1002800000	1090300032	1968800000	18	9	9	47.1	32.5	32.5	49.303	0	323.31	28527000000	179
B1AN99;P35030	Trypsin-3	PRSS3	0	0	0	0	0	0	0	0	0	0	0	0	0	0	0	0	35560000	0	0	1	1	1	7.3	7.3	7.3	19.288	0.0011982	3.3117	321070000	11
B1ANR0;Q13310;H0Y5F5	Polyadenylate-binding protein;Polyadenylate-binding protein 4	PABPC4	0	0	0	0	0	0	0	0	0	0	0	0	0	104100000	0	105480000	0	0	0	14	6	5	26.7	11.5	10.1	67.97	0	5.2365	598330000	18
H3BLV0;B1AP13;H7BY55;P08174	Complement decay-accelerating factor	CD55	135910000	288640000	433060000	305470016	148740000	333360000	1007100032	413820000	345790016	107170000	0	140110000	112300000	122800000	154550000	187770000	0	149040000	0	7	7	7	25.8	25.8	25.8	35.695	0	32.051	4927800000	67
B1APG0;B1APF7		PRKACB	0	0	0	0	0	0	0	0	0	0	0	0	0	0	0	0	0	0	24321000	8	1	1	52.9	7.8	7.8	23.869	0.0015791	2.5986	100740000	4
B2R5W2;G3V4C1;G3V2Q1;P07910;G3V4W0;B4DY08;G3V576;G3V2D6;G3V5V7	Heterogeneous nuclear ribonucleoproteins C1/C2	HNRNPC	6485799936	6753699840	4983900160	5005499904	4583000064	4680000000	5896500224	4673999872	5495699968	4968000000	2504100096	5789199872	5710600192	4124400128	5046799872	5892299776	6682599936	4587899904	2727000064	15	15	15	41	41	41	31.948	0	77.812	105860000000	312
F5H5N2;B4DNC9;B3KQ30;Q9H1K1	Iron-sulfur cluster assembly enzyme ISCU, mitochondrial	ISCU	0	119490000	0	0	113930000	111010000	109470000	0	0	0	0	134820000	106890000	0	0	0	101170000	0	0	4	4	4	34.4	34.4	34.4	16.64	0	5.5958	1574600000	29
B3KS98;O15372;A0A087WZK9;E5RJT0	Eukaryotic translation initiation factor 3 subunit H	EIF3H	312470016	258680000	335990016	191090000	265860000	245670000	225560000	0	195170000	230390000	145810000	299289984	229720000	301670016	314440000	243170000	312710016	252870000	0	10	10	10	34.4	34.4	34.4	41.581	0	101.37	4852400000	89
M0QZP4;B3KSI3;M0QZ10;M0QXF9;O15382	Branched-chain-amino-acid aminotransferase;Branched-chain-amino-acid aminotransferase, mitochondrial	BCAT2	0	0	0	0	26727000	0	0	0	0	0	0	0	0	0	0	0	0	0	0	5	5	5	19.8	19.8	19.8	34.897	0	13.106	301040000	13
C9J0A2;B3KVD8;Q8TBG9;C9J976	Synaptoporin	SYNPR	0	0	0	0	0	0	0	0	0	0	0	0	0	0	0	0	0	140680000	0	2	2	2	11.9	11.9	11.9	22.137	0	10.582	1620800000	13
B3KVK2		GNB1	0	133710000	120310000	132540000	156770000	0	137750000	196090000	134500000	0	152630000	0	0	0	0	0	0	0	0	7	1	1	61.7	10.8	10.8	25.935	0	34.357	1997100000	31
B3KY94;O14735	CDP-diacylglycerol--inositol 3-phosphatidyltransferase	CDIPT	0	0	80397000	0	0	0	0	113960000	0	0	0	90125000	124540000	0	117130000	73322000	0	94791000	0	4	4	4	19.8	19.8	19.8	25.946	0	4.673	1304100000	39
B4DDD6		DBNL	0	0	0	0	0	0	0	0	0	0	0	0	0	0	0	0	0	0	52436000	12	1	1	41.1	3.2	3.2	45.746	0	13.155	852950000	17
B4DDG0;B4E171;P41732	Tetraspanin;Tetraspanin-7	TSPAN7	0	0	0	0	0	0	0	0	0	89308000	0	0	0	0	0	0	0	0	0	3	3	3	12.8	12.8	12.8	29.351	0	33.463	667140000	16
B4DDK6;O14925;Q5SRD1	Mitochondrial import inner membrane translocase subunit Tim23;Putative mitochondrial import inner membrane translocase subunit Tim23B	TIMM23B;TIMM23	0	0	0	0	0	0	0	0	0	0	0	0	0	43173000	0	0	0	0	0	1	1	1	12.1	12.1	12.1	14.6	0.00049517	3.7715	335460000	7
B4DGL8;O75027;A0A2R8Y473;A0A087WW65	ATP-binding cassette sub-family B member 7, mitochondrial	ABCB7	0	0	56925000	0	0	49679000	0	0	0	0	0	0	0	0	0	0	0	57528000	38993000	5	5	5	10.4	10.4	10.4	77.12	0	6.2088	527200000	27
B4DHE8;Q96DH6;B4DM51	RNA-binding protein Musashi homolog 2	MSI2	536320000	460190016	491640000	375870016	495880000	464910016	533240000	470420000	459060000	473100000	281209984	498740000	544529984	492120000	521569984	452440000	565299968	500540000	187280000	8	8	2	32.1	32.1	7.7	34.812	0	31.603	9557300000	93
B4DIW9;O15084	Serine/threonine-protein phosphatase 6 regulatory ankyrin repeat subunit A	ANKRD28	0	0	0	0	0	0	0	0	0	0	30073000	0	0	0	0	0	0	0	0	4	3	3	8.7	6.1	6.1	77.746	0.0012045	3.384	54601000	7
B4DIZ1;Q8TAM6	Ermin	ERMN	0	242830000	0	166740000	203730000	171430000	148110000	0	125200000	267420000	141570000	168320000	188930000	120150000	0	0	0	221900000	161710000	7	7	7	28	28	28	30.476	0	30.344	2809800000	65
B4DJV2;O75390;A0A0C4DGI3	Citrate synthase;Citrate synthase, mitochondrial	CS	8287200256	8779200512	7836800000	10686999552	8573100032	8827899904	6044499968	10583000064	9358999552	8110900224	12142999552	10823999488	8677799936	9102499840	7660599808	7742300160	8885000192	8040699904	10188999680	21	21	20	60.7	60.7	58.7	50.431	0	323.31	203540000000	615
B4DK72;Q01064	Calcium/calmodulin-dependent 3,5-cyclic nucleotide phosphodiesterase 1B	PDE1B	2928600064	1229600000	1062300032	1226899968	979240000	1396099968	717529984	0	855390016	875150016	1208800000	1374899968	1255100032	1188000000	1299800064	1020200000	1458300032	1418200064	2230000128	13	12	12	37.8	34.9	34.9	56.623	0	85.633	23697000000	103
B4DKD2;O75078;K7EKA8	Disintegrin and metalloproteinase domain-containing protein 11	ADAM11	0	0	0	0	0	0	0	0	0	0	0	0	0	0	0	0	0	0	93417000	2	2	2	5.3	5.3	5.3	61.563	0.00050013	3.9343	271620000	7
B4DKF8;A0A087X1Z0;A0A087WXD8		PSD3	1066899968	1038899968	944099968	1086899968	968860032	1073699968	1117799936	474780000	842800000	768110016	1065400000	1001600000	1121799936	898809984	1098400000	631859968	991560000	697840000	2626700032	14	14	2	35.9	35.9	5.9	42.465	0	240.73	21601000000	213
B4DKY1;P49589	Cysteine--tRNA ligase, cytoplasmic	CARS	561040000	568099968	683740032	759280000	801560000	663699968	550179968	684630016	765299968	679960000	683369984	518200000	624169984	649209984	647779968	620550016	454660000	552300032	561510016	26	26	26	44.2	44.2	44.2	84.277	0	238.66	13245000000	234
B4DLN1;P52815	39S ribosomal protein L12, mitochondrial	MRPL12	0	0	107530000	106050000	0	0	0	0	0	0	0	132300000	0	109290000	82820000	93282000	0	0	106010000	5	5	5	19.9	19.9	19.9	48.099	0	15.005	1555700000	33
B4DLR8;P15559;H3BNV2;H3BRK3	NAD(P)H dehydrogenase [quinone] 1	NQO1	0	722659968	0	1440300032	685609984	1440499968	572860032	850339968	973590016	651480000	722680000	1654899968	592819968	1027600000	924860032	736940032	604129984	485249984	504990016	8	8	8	44.6	44.6	44.6	22.793	0	250.5	16292000000	113
B4DR12;K7EIM7;K7EPJ5;O60291;K7ERA1;K7EJN3	E3 ubiquitin-protein ligase MGRN1	MGRN1	0	0	0	67543000	0	0	0	0	0	0	0	0	0	0	0	0	0	0	0	4	4	4	17.5	17.5	17.5	36.181	0	8.9843	138390000	10
B4DR80;H0Y630;Q9Y6E0;Q5JV98	Serine/threonine-protein kinase 24;Serine/threonine-protein kinase 24 36 kDa subunit;Serine/threonine-protein kinase 24 12 kDa subunit	STK24	384369984	458540000	323360000	341320000	0	427470016	379900000	396860000	442729984	298900000	374289984	368710016	365310016	0	354460000	473700000	0	376660000	359200000	7	7	4	21.8	21.8	14.1	45.835	0	16.058	6811100000	55
J3QS39;J3QTR3;F5H6Q2;F5GYU3;F5H2Z3;F5H265;B4DV12;F5H388;F5H747;F5GXK7;J3QKN0;Q5PY61;Q96C32;P62987;P62979;P0CG47;P0CG48;M0R1V7;Q49A90;M0R1M6;M0R2S1;A0A2R8Y422;J3QSA3;F5GZ39	Ubiquitin-60S ribosomal protein L40;Ubiquitin;60S ribosomal protein L40;Ubiquitin-40S ribosomal protein S27a;Ubiquitin;40S ribosomal protein S27a;Polyubiquitin-B;Ubiquitin;Polyubiquitin-C;Ubiquitin	UBB;RPS27A;UBC;UBA52	12183000064	11383000064	16910000128	14188000256	10851999744	10106999808	9682100224	9196300288	9437899776	19129999360	10467000320	10483000320	13018999808	10264000512	9368000512	13824000000	13502000128	11648000000	9747500032	5	5	5	50.5	50.5	50.5	10.469	0	143.37	246570000000	346
B4DWG0;O95199	RCC1 and BTB domain-containing protein 2	RCBTB2	0	0	0	0	0	0	0	0	0	0	0	0	0	0	82284000	0	0	0	0	2	2	2	4.3	4.3	4.3	60.974	0	11.538	472900000	9
E7EU85;E9PFF5;B4DXZ6;P51114	Fragile X mental retardation syndrome-related protein 1	FXR1	0	0	0	0	0	72563000	0	0	0	0	0	0	0	0	0	0	0	0	0	5	3	3	16.1	12.6	12.6	50.99	0	6.7365	498840000	14
B4DY09;Q12905	Interleukin enhancer-binding factor 2	ILF2	1457500032	1580999936	1573500032	1603000064	1469799936	1453400064	1080199936	1779800064	1766899968	1323299968	1019100032	1971299968	1864700032	1504999936	1500999936	1801100032	1503699968	1449500032	837619968	18	18	18	67.6	67.6	67.6	38.91	0	183.91	31643000000	298
B4DZG7;P40616;F8VYN9	ADP-ribosylation factor-like protein 1	ARL1	64998000	39034000	50044000	55295000	0	84846000	117950000	0	0	0	0	37841000	51526000	0	0	0	0	63806000	51041000	3	3	3	28.1	28.1	28.1	15.443	0	76.631	935690000	27
B4E0K5;Q16539	Mitogen-activated protein kinase 14	MAPK14	0	0	0	0	0	0	30969000	0	0	0	0	0	0	0	0	0	0	0	0	7	7	7	31.8	31.8	31.8	32.357	0	8.7788	332280000	17
B4E0T2;P50542	Peroxisomal targeting signal 1 receptor	PEX5	0	0	0	0	0	0	0	0	0	0	0	0	37988000	0	0	0	0	0	0	5	5	5	12.9	12.9	12.9	73.182	0	11.153	407920000	18
Q8NBY1;B4E0Y9;Q9P289;C9JDH9;C9J6L2;C9JCC0;C9J232;H7C279;O00506	Serine/threonine-protein kinase 26;Serine/threonine-protein kinase 25	STK26;STK25	0	0	0	0	0	0	0	0	0	0	0	0	0	0	0	0	0	18869000	0	4	1	1	12	3.8	3.8	43.867	0.0012066	3.4228	182610000	11
B4E1Z4;P00751;E7ETN3;H7C5H1;A0A0G2JH38	Complement factor B;Complement factor B Ba fragment;Complement factor B Bb fragment	CFB	0	0	0	145560000	167600000	0	0	0	293940000	0	131790000	0	0	0	0	187330000	0	110640000	0	8	8	8	7.7	7.7	7.7	140.94	0	10.67	1297200000	32
B5MBZ0;Q9HC35	Echinoderm microtubule-associated protein-like 4	EML4	0	0	0	0	0	0	0	0	0	12777000	0	0	0	0	0	0	0	0	0	4	4	4	3.7	3.7	3.7	110.18	0.00098063	3.6142	155990000	14
B5MC35;B5MD16;B5MCA1;Q96G28	Cilia- and flagella-associated protein 36	CFAP36	0	0	0	0	0	0	0	0	0	0	0	0	0	0	0	25641000	0	0	0	1	1	1	6.9	6.9	6.9	24.971	0.0012086	3.4449	336970000	10
G5E9F5;B5MC53;B5MCF8;P39210	Protein Mpv17	MPV17	84085000	74579000	61911000	76793000	143490000	0	48783000	0	0	0	76460000	0	0	99784000	0	61121000	0	0	122500000	1	1	1	20.4	20.4	20.4	12.958	0	44.082	1306400000	27
B5MCA4;P16422;C9JKY3	Epithelial cell adhesion molecule	EPCAM	0	112370000	78252000	92346000	56214000	84098000	108910000	0	104280000	0	0	0	0	0	0	0	0	0	0	4	4	4	20.5	20.5	20.5	37.893	0	16.632	773010000	18
B5MCB4		MECP2	0	0	0	0	89339000	92417000	0	0	0	90580000	0	0	0	0	0	0	0	0	0	3	3	1	34.2	34.2	12.5	20.011	0	40.429	492800000	15
B5MCD5;B5MBY2;Q9Y6T7	Diacylglycerol kinase;Diacylglycerol kinase beta	DGKB	237040000	169880000	241760000	310230016	268769984	229090000	274180000	0	230860000	283249984	286809984	234910000	230030000	143870000	218120000	176130000	177150000	211580000	351360000	10	10	10	19.7	19.7	19.7	89.626	0	30.357	4789500000	109
B5MCD7;O43759;A2A283;F8WCE4	Synaptogyrin-1	SYNGR1	640160000	495560000	506200000	409110016	412380000	485520000	456470016	533840000	625270016	534100000	977059968	468120000	493000000	481440000	435860000	522150016	401940000	553609984	1734700032	3	3	3	20.1	20.1	20.1	18.465	0	22.64	12311000000	64
B5MCN0;Q8NHH9;C9JQQ5	Atlastin-2	ATL2	0	0	0	0	0	47603000	46971000	0	0	0	0	0	25250000	0	0	0	0	0	46971000	4	3	3	13.1	10.4	10.4	47.4	0	6.0412	402940000	18
B5MCS3;B5MCU6;B5MCQ6;Q96DB2;E7ETT9	Histone deacetylase 11	HDAC11	0	0	0	0	0	0	0	0	0	87287000	0	0	0	0	0	0	0	0	0	3	3	3	28.2	28.2	28.2	20.391	0	9.6694	428110000	12
B5MCX3;C9J2Q4;H7C2Y0		2002-09-01	18776999936	19018000384	17782999040	15660999680	16670999552	17333999616	20167000064	17144000512	16174999552	17542000640	13564999680	14862999552	16200999936	20039999488	18729000960	16200999936	19836999680	16394999808	10307000320	22	22	0	74.1	74.1	0	36.94	0	323.31	361700000000	766
B5MCZ9;Q16769	Glutaminyl-peptide cyclotransferase	QPCT	51348000	0	0	0	0	0	0	0	0	0	0	0	0	0	0	0	0	0	0	3	3	3	14.1	14.1	14.1	32.107	0	8.283	478910000	21
B5MD17;J3KS05;P83916;K7ELA4;C9JWS9	Chromobox protein homolog 1	CBX1	0	128910000	163120000	0	173080000	190460000	224050000	0	163730000	142260000	0	153480000	223340000	103980000	100620000	0	169110000	0	152860000	4	3	3	43.5	33.9	33.9	19.325	0	84.421	2668000000	39
B5MDF5;P62826;J3KQE5;F5H018;H0YFC6	GTP-binding nuclear protein Ran	RAN	4623300096	4540700160	4987899904	5285799936	4681299968	4539299840	4780800000	5205300224	5915400192	4483400192	5456699904	4733599744	5271799808	4149600000	4811500032	5149000192	4760300032	4780100096	4598099968	8	8	8	38.2	38.2	38.2	26.224	0	323.31	100580000000	319
B5MDL5;P53778	Mitogen-activated protein kinase 12	MAPK12	0	25605000	54502000	31717000	50011000	0	0	0	0	55033000	0	0	0	0	0	0	0	0	0	2	2	2	10.5	10.5	10.5	31.836	0	25.136	529720000	19
Q99613;B5ME19	Eukaryotic translation initiation factor 3 subunit C;Eukaryotic translation initiation factor 3 subunit C-like protein	EIF3C;EIF3CL	351409984	350540000	326689984	401769984	304520000	309310016	326670016	229260000	329969984	364720000	316270016	449489984	353860000	301780000	390390016	432649984	301529984	354030016	283689984	16	16	16	21.6	21.6	21.6	105.34	0	159.41	7077600000	149
E7EW69;B5ME97;Q9P0V9;E7EX04	Septin-10	2010-09-01	488350016	608129984	485980000	431630016	493750016	434340000	686369984	519360000	398230016	615529984	369230016	546579968	403710016	585840000	464600000	539110016	537299968	599900032	182130000	14	13	13	49.3	45.1	45.1	52.145	0	260.91	10227000000	125
B5MED8;Q96PQ0	VPS10 domain-containing receptor SorCS2	SORCS2	91148000	98984000	89321000	58959000	99389000	77396000	88987000	176290000	108620000	121150000	0	0	92310000	105730000	0	180390000	73120000	0	58395000	12	12	12	13.4	13.4	13.4	110.59	0	26.682	1779500000	79
H7C298;B6ZDN3;M0R2J8;H0Y2Q8		DCDC1	0	0	0	0	0	0	0	0	0	0	0	0	0	0	0	0	0	0	42791000	2	2	2	3.4	3.4	3.4	92.173	0.0060345	2.1288	415840000	6
B7WPG3;C9IYN3;D6W592;Q8WVV9	Heterogeneous nuclear ribonucleoprotein L-like	HNRNPLL;HNRPLL	110330000	146880000	143120000	184410000	150210000	305089984	114580000	0	149430000	90327000	0	180170000	156980000	173560000	121940000	266490000	366760000	106080000	104690000	12	11	11	37	35.6	35.6	56.45	0	41.804	3184000000	84
B7WPL0;Q9NVN3;F8VY51	Synembryn-B	RIC8B	0	0	55780000	0	46094000	0	60431000	0	0	0	0	0	0	0	0	0	0	0	0	4	3	3	9.1	6.6	6.6	63.493	0.0016107	2.7886	296070000	8
F8W9A8;B7WPL9;Q6PFW1	Inositol hexakisphosphate and diphosphoinositol-pentakisphosphate kinase 1	PPIP5K1	0	41319000	55925000	0	0	0	0	0	0	55748000	0	52673000	42799000	0	0	52043000	0	0	0	6	6	3	5.7	5.7	2.8	156.65	0	8.3349	475630000	27
B7Z278;Q8WZA2;E9PB94	Rap guanine nucleotide exchange factor 4	RAPGEF4	0	0	0	0	0	0	0	0	0	0	0	47105000	0	0	0	0	0	0	83701000	7	7	7	10.4	10.4	10.4	90.973	0	6.9678	410520000	21
B7Z2T4;E9PN83;Q15700;A0A3B3ISW2;A0A3B3ITF1;F8VYC1;B5MCC5	Disks large homolog 2	DLG2	749379968	835059968	702019968	785980032	753320000	698550016	682720000	704800000	797539968	724169984	1030899968	875459968	981809984	666390016	721880000	657790016	640790016	702209984	1244499968	26	23	5	39.6	35.2	8	94.999	0	323.31	16620000000	242
F8W1R0;B7Z493;E9PJX4;F8VWL3;Q96M96	FYVE, RhoGEF and PH domain-containing protein 4	FGD4	130240000	0	136790000	0	0	0	0	0	119600000	0	0	104100000	0	0	0	0	0	0	0	8	8	8	16.3	16.3	16.3	76.691	0	14.158	876570000	31
H7C2W9;C9JU56;B7Z4E3;B7Z4C8;P62899	60S ribosomal protein L31	RPL31	0	0	0	0	0	0	0	0	0	0	0	0	0	0	0	0	0	0	90460000	1	1	1	13	13	13	12.701	0.001799	2.5535	1080600000	19
F5GZ08;B7Z4G8;P51693;S4R3U6;K7EQJ4	Amyloid-like protein 1;C30	APLP1	104790000	117570000	142430000	167970000	169920000	113330000	130150000	175690000	148400000	92436000	147580000	155610000	103660000	143240000	89838000	164140000	109650000	126240000	162220000	5	5	5	11.9	11.9	11.9	68.49	0	47.943	2842400000	67
B7Z4M1	Reticulon	RTN3	787169984	894300032	605400000	832449984	941379968	1060400000	817820032	631409984	917480000	597260032	1205400064	618880000	832249984	550729984	610329984	599870016	503649984	719139968	1158800000	2	1	1	43.9	12.2	12.2	12.747	0	32.444	16448000000	61
B7Z4W5;Q16773	Kynurenine--oxoglutarate transaminase 1	CCBL1	334660000	306470016	285040000	276020000	243580000	323430016	310969984	315209984	301560000	273740000	378369984	224850000	231100000	320569984	230930000	348529984	267610000	408540000	131140000	11	11	11	32.6	32.6	32.6	57.668	0	46.656	6111000000	127
B7Z524;H0YDX7;J3QT46;Q9Y450;H0YES5	HBS1-like protein	HBS1L	0	0	58697000	0	0	0	0	0	0	0	0	0	0	0	0	0	0	0	0	6	6	6	16.9	16.9	16.9	56.961	0	16.502	522130000	20
B7Z589;P48067	Transporter;Sodium- and chloride-dependent glycine transporter 1	SLC6A9	0	0	98866000	0	0	0	0	0	0	0	0	0	0	0	0	0	0	0	0	3	3	3	7.9	7.9	7.9	58.36	0.0012201	3.5547	290050000	13
B7Z5N5;Q15796;H3BVD1;K7EJX0;P84022;O15198	Mothers against decapentaplegic homolog;Mothers against decapentaplegic homolog 2;Mothers against decapentaplegic homolog 3;Mothers against decapentaplegic homolog 9	SMAD2;SMAD3;SMAD9	0	71849000	87493000	74657000	0	77792000	0	0	0	0	0	0	81234000	0	71962000	0	0	84474000	0	4	4	3	14.2	14.2	11.6	48.669	0	8.2294	965070000	25
B7Z613		GPM6B	1777200000	2282200064	1423900032	1859900032	1998899968	1341500032	1606000000	0	1699699968	2907899904	2278799872	1623600000	1751900032	2470899968	1836899968	1567299968	1470800000	1899200000	3357700096	8	8	6	27.5	27.5	17.2	33.272	0	114.58	40034000000	118
B7Z637;Q8IUR7;G5E9V7;G5E9V6;C9J8P8;C9JAA7;C9JBY2	Armadillo repeat-containing protein 8	ARMC8	0	0	0	0	0	0	0	0	0	0	0	0	68696000	0	0	0	0	0	0	6	6	6	15.2	15.2	15.2	67.185	0	12.7	441720000	18
B7Z647;A0A3B3IS17;A0A3B3ISQ5;B9EGL1;P78352;A0A3B3ISR0;B7Z3U2;A0A3B3IU19	Disks large homolog 4	DLG4	1340000000	1294700032	1280300032	1797900032	1550800000	1431100032	1334300032	1475600000	1656300032	1283299968	3111600128	1846099968	1662099968	1352300032	1222400000	1194599936	1320899968	1353500032	4165900032	32	32	28	53.8	53.8	47.1	73.871	0	323.31	35335000000	378
B7Z7F3;Q9H6Z4	Ran-binding protein 3	RANBP3	137310000	180100000	145560000	0	90564000	128580000	117940000	0	0	127740000	0	83272000	125680000	0	0	0	0	0	0	8	8	8	24.1	24.1	24.1	52.894	0	106.86	1432500000	49
B7Z7P8;P62495	Eukaryotic peptide chain release factor subunit 1	ETF1	377769984	378920000	442400000	400529984	417880000	405569984	461190016	436830016	406030016	434110016	357870016	304409984	374750016	380980000	393670016	257210000	402860000	403129984	257070000	11	11	11	38.3	38.3	38.3	47.475	0	118.58	7922900000	122
F8W6W4;B7Z8E5;Q14722;A0A087X1P8	Voltage-gated potassium channel subunit beta-1	KCNAB1	0	0	0	0	0	0	0	0	0	0	0	0	0	0	0	0	0	0	23664000	3	1	1	14.8	7.8	7.8	41.449	0	5.4906	26186000	1
B7Z9I1;Q5T4U5;P11310	Medium-chain specific acyl-CoA dehydrogenase, mitochondrial	ACADM	772590016	809289984	887750016	784819968	706760000	823110016	790809984	965520000	1010099968	746060032	776480000	807790016	710200000	967230016	942240000	774739968	878579968	865320000	471800000	12	12	12	40.8	40.8	40.8	42.426	0	323.31	16757000000	169
B7ZC38;Q9NR46	Endophilin-B2	SH3GLB2	1647000064	1922599936	2031000064	2324900096	2229900032	2188900096	2105100032	2651899904	2438200064	2093400064	3406500096	2021400064	1792300032	1696400000	1722400000	1817400064	1548999936	1772400000	4087600128	17	17	1	47	47	6	44.361	0	160.97	45412000000	325
B7ZC39		SH3GLB2	0	0	0	115810000	0	0	0	0	0	0	0	0	0	0	0	0	0	0	132210000	17	1	1	48.1	4.3	4.3	41.668	0.00025387	4.1659	508670000	10
B7ZKJ8;Q14624;H7C0L5	Inter-alpha-trypsin inhibitor heavy chain H4;70 kDa inter-alpha-trypsin inhibitor heavy chain H4;35 kDa inter-alpha-trypsin inhibitor heavy chain H4	ITIH4	90663000	95601000	81878000	116770000	0	0	0	0	141370000	125200000	97850000	103870000	101770000	55716000	0	182090000	0	93016000	0	10	10	9	14.2	14.2	13.2	103.88	0	31.294	1450000000	52
B7ZKW8;Q6JBY9	CapZ-interacting protein	RCSD1	0	0	0	0	0	0	0	0	0	0	0	0	0	0	0	0	30101000	0	0	1	1	1	4.1	4.1	4.1	41.261	0.0028806	2.415	137300000	5
B7ZL14;Q96RU3;H0Y7W6	Formin-binding protein 1	FNBP1	71057000	76967000	90884000	0	83148000	98349000	81346000	51963000	0	81767000	84007000	59800000	79349000	88598000	53998000	0	0	0	86445000	7	7	7	14.9	14.9	14.9	64.071	0	31.991	1241600000	52
B7ZLH2		LMX1B	0	0	0	0	0	0	0	0	0	0	0	0	67902000	0	0	0	0	0	0	1	1	1	8.6	8.6	8.6	42.572	0.0088272	1.8856	75315000	1
Q5VT82;B7ZM79;Q9HC56	Protocadherin-9	PCDH9	0	81733000	120800000	108970000	100590000	77691000	67340000	0	0	0	0	65239000	82538000	89543000	0	89523000	87787000	85338000	113630000	5	5	5	6	6	6	113.71	0	8.2041	1490200000	40
B7ZM87;O75044;A0A075B7B5;A0A286YEY3;P0DMP2;P0DJJ0	SLIT-ROBO Rho GTPase-activating protein 2;SLIT-ROBO Rho GTPase-activating protein 2B;SLIT-ROBO Rho GTPase-activating protein 2C	SRGAP2;SRGAP2B;SRGAP2C	159380000	209890000	189880000	259500000	251460000	222270000	174360000	193910000	226270000	256980000	346089984	230290000	216560000	216640000	196760000	200670000	198710000	198770000	251770000	17	17	15	21.5	21.5	19.3	120.74	0	53.768	4711000000	111
C9JEL3;B9A044;B8ZZ50;O60573	Eukaryotic translation initiation factor 4E type 2	EIF4E2	0	0	0	0	0	0	0	0	0	0	0	0	0	79298000	0	0	0	0	0	3	3	3	23.5	23.5	23.5	24.602	0	5.845	182070000	4
Q4KMX1;B8ZZ84;Q86VH4	Leucine-rich repeat transmembrane neuronal protein 4	LRRTM4	0	0	0	0	0	0	0	0	0	0	0	0	0	0	0	0	0	0	16652000	1	1	1	2.1	2.1	2.1	59.223	0.0028979	2.4583	18427000	1
B8ZZF2;Q8N9V3	WD repeat, SAM and U-box domain-containing protein 1	WDSUB1	0	0	0	0	0	0	0	0	0	0	0	0	0	0	0	0	0	7943600	0	1	1	1	2.6	2.6	2.6	47.567	0.0039233	2.2291	85753000	8
B8ZZF8;Q9Y4Y9	U6 snRNA-associated Sm-like protein LSm5	LSM5	0	0	0	67252000	0	0	0	0	0	0	0	0	0	0	0	0	0	0	0	1	1	1	29.7	29.7	29.7	7.0202	0	12.055	395110000	15
B8ZZJ0;B9A032;B8ZZN6;P63165;G2XKQ0	Small ubiquitin-related modifier 1;Small ubiquitin-related modifier	SUMO1	0	0	0	0	0	0	0	0	0	0	0	0	0	0	0	0	0	46555000	0	2	2	2	48.3	48.3	48.3	6.6846	0	7.0916	671040000	13
B8ZZQ6;P06454;B8ZZA1;B8ZZW7;H7C2N1	Prothymosin alpha;Prothymosin alpha, N-terminally processed;Thymosin alpha-1	PTMA	101550000	58858000	100930000	0	26835000	0	58645000	0	0	48583000	0	91426000	0	0	49142000	114480000	0	0	0	4	4	4	35.5	35.5	35.5	11.758	0	24.115	975880000	40
H0YHF1;B8ZZX2;B8ZZV9;Q9H8M1;Q96MF6	Coenzyme Q-binding protein COQ10 homolog B, mitochondrial;Coenzyme Q-binding protein COQ10 homolog A, mitochondrial	COQ10A;COQ10B	0	0	0	0	0	0	0	0	0	0	0	0	0	0	0	0	0	0	16661000	1	1	1	6.5	6.5	6.5	17.434	0	5.0626	511150000	20
B8ZZW5;Q8NBF6;H7C0I1;A0A1W2PRP5	Late secretory pathway protein AVL9 homolog	AVL9	120790000	122070000	147570000	133610000	263040000	152830000	139250000	0	133500000	0	221920000	109830000	110390000	0	0	100090000	0	145300000	216540000	13	13	13	23.8	23.8	23.8	69.8	0	36.891	2622300000	87
F5GXK4;B9A071;Q9P2M4	TBC1 domain family member 14	TBC1D14	0	0	0	0	0	10878000	0	0	0	0	0	0	0	0	0	0	0	0	0	1	1	1	6.2	6.2	6.2	40.82	0.0015887	2.6485	13735000	1
C9JD32;B9ZVP7;J3KT29;P62829	60S ribosomal protein L23	RPL23	92229000	115850000	123410000	111390000	138480000	114130000	164580000	0	0	83007000	105270000	111450000	97227000	109330000	148680000	0	0	0	151360000	2	2	2	38.5	38.5	38.5	9.6694	0	9.8212	2129500000	47
B9ZVT1;Q8IXT5	RNA-binding protein 12B	RBM12B	43069000	45941000	0	48020000	0	42599000	40951000	0	39381000	43101000	0	42701000	45118000	0	0	0	37275000	0	0	4	4	4	5	5	5	102.7	0	7.1292	644490000	42
C9IYV2;Q96NX5	Calcium/calmodulin-dependent protein kinase type 1G	CAMK1G	0	0	0	0	0	0	0	0	0	0	0	0	0	0	0	0	0	0	17399000	1	1	1	5.7	5.7	5.7	27.841	0.0015873	2.6408	79313000	3
C9J069	Uncharacterized protein C9orf172	C9orf172	0	78518000	0	51307000	61986000	83172000	0	0	0	0	98585000	65554000	62788000	0	60944000	0	52656000	0	119320000	8	8	8	10.9	10.9	10.9	106.65	0	11.836	1255300000	36
C9J0K6;P30626;B4DHQ6	Sorcin	SRI	6866100224	7832500224	8544699904	6405899776	7114299904	6919900160	8853099520	8339100160	7016800256	7363999744	5710700032	7352999936	5679300096	7935000064	6745399808	6595899904	7808399872	7433900032	4905200128	13	13	13	85.2	85.2	85.2	17.605	0	189.55	151180000000	366
F8WCD5;C9JPV7;C9JXQ0;C9J0V6;C9JHT0;C9JRZ2;C9JHW1;E7ESB6;I1E4Y6;Q6Y7W6	PERQ amino acid-rich with GYF domain-containing protein 2	GIGYF2	0	0	0	0	17016000	0	0	0	0	0	0	0	0	0	0	0	0	0	0	3	3	3	52.2	52.2	52.2	10.429	0	14.929	280660000	17
C9J164;C9K0J5;Q70E73	Ras-associated and pleckstrin homology domains-containing protein 1	RAPH1	0	0	0	0	0	12528000	0	0	0	0	0	0	0	0	0	0	0	0	0	1	1	1	2.9	2.9	2.9	67.176	0.0015949	2.6777	39887000	2
C9J236;C9JS27;Q7L592;C9JP36	NADH dehydrogenase [ubiquinone] complex I, assembly factor 7	NDUFAF7	0	0	0	0	41456000	0	0	0	0	0	0	0	0	0	0	0	0	0	0	5	5	5	31.7	31.7	31.7	25.414	0	7.3789	290500000	18
E7EW28;C9J240;Q6U841;F8WDX9	Anion exchange protein;Sodium-driven chloride bicarbonate exchanger	SLC4A10	0	0	0	0	0	0	0	0	36804000	70577000	0	0	0	42610000	0	0	0	0	70646000	8	7	7	9.7	8.8	8.8	118.84	0	8.5181	395080000	23
C9J2C0;Q9NY65	Tubulin alpha-8 chain	TUBA8	2692100096	2508999936	3006799872	3116000000	2686799872	3833299968	2289700096	3020999936	2279200000	2236900096	1238000000	2997700096	2590200064	1834899968	2202899968	2012300032	2662099968	2105500032	1410499968	25	8	8	64	28.1	28.1	51.984	0	138.28	54567000000	304
G5E9D8;C9J2H1;Q86UX2;A0A096LP62	Inter-alpha-trypsin inhibitor heavy chain H5	ITIH5	0	0	0	0	0	0	0	0	0	0	0	0	0	0	0	34485000	0	0	0	5	5	5	9.1	9.1	9.1	78.437	0.00049505	3.7714	305990000	8
C9J2Q2;Q8N5M1	ATP synthase mitochondrial F1 complex assembly factor 2	ATPAF2	97219000	86520000	89709000	82663000	0	70606000	0	93331000	96206000	0	66416000	93446000	93441000	94625000	71356000	0	59867000	80649000	0	4	4	4	28.8	28.8	28.8	23.152	0	41.258	1448200000	47
C9J3E7;E5RJ75;E5RFE1		DYNC1I1	0	0	0	0	0	0	0	0	0	0	0	0	0	0	0	0	0	0	56744000	5	1	1	52.6	23.3	23.3	13.091	0	12.303	367520000	11
C9J3F6;Q92609	TBC1 domain family member 5	TBC1D5	43368000	0	0	0	0	0	0	0	0	35926000	0	0	0	0	0	0	0	0	0	3	3	3	7.4	7.4	7.4	67.534	0	9.2724	212070000	18
C9JRH2;C9J3R0;C9JMJ4;C9JQZ4;C9JW69;P18754	Regulator of chromosome condensation	RCC1	0	0	0	38637000	0	0	0	0	0	0	0	0	0	53323000	0	0	0	0	0	3	3	3	15.2	15.2	15.2	24.465	0.00025189	4.0692	345220000	20
C9J406;H7C463		IMMT	0	210780000	233750000	216430000	273929984	218080000	222590000	0	0	0	0	242770000	197640000	0	205860000	0	0	0	0	33	2	0	61.6	8	0	73.253	0	30.956	2912600000	33
C9J4L5;C9JBT4;H7C3I0;E7EWP8;C9J896;P16220	Cyclic AMP-responsive element-binding protein 1	CREB1	0	0	0	0	0	0	0	0	0	0	0	0	0	0	0	0	32059000	0	0	1	1	1	10.7	10.7	10.7	14.082	0.0071836	1.9391	56101000	5
C9J5H8		NCDN	0	0	0	0	0	0	0	0	0	0	0	0	0	0	0	0	0	0	144210000	12	1	1	63.1	5.7	5.7	26.367	0.0015848	2.625	1937500000	13
C9J5N1;Q9BTE6;K7EQ85	Alanyl-tRNA editing protein Aarsd1	PTGES3L-AARSD1;AARSD1	143270000	166760000	167290000	143390000	128930000	136790000	160390000	0	121600000	139910000	133040000	159660000	154700000	159490000	0	0	129510000	135120000	170690000	10	10	10	29.1	29.1	29.1	55.065	0	24.399	2731400000	86
C9J5P6;P29475	Nitric oxide synthase;Nitric oxide synthase, brain	NOS1	1115500032	847640000	786870016	1029699968	772150016	746860032	746030016	596920000	674329984	694600000	354070016	919760000	1012099968	885139968	848360000	570739968	942550016	626209984	45995000	38	38	38	35.3	35.3	35.3	161.02	0	127.16	15592000000	348
C9J6P4;Q7Z2W4	Zinc finger CCCH-type antiviral protein 1	ZC3HAV1	138080000	115650000	132510000	165460000	119580000	140160000	108220000	191380000	114410000	104930000	0	128260000	92955000	106190000	125460000	0	0	126810000	0	15	15	14	19.4	19.4	18.7	114.08	0	39.021	2117100000	59
C9J715;Q9Y2I1	Nischarin	NISCH	94939000	72908000	95891000	116490000	79629000	85494000	89136000	0	0	56648000	86758000	0	79636000	89755000	0	0	73995000	104410000	0	8	8	8	21.3	21.3	21.3	64.079	0	17.374	1602300000	48
F8W6L0;E7ERK1;F5GXT2;O43374;C9J798;H0YB35	Ras GTPase-activating protein 4;Putative Ras GTPase-activating protein 4B	RASA4B;RASA4	0	0	0	0	7537700	0	0	0	0	0	0	0	0	0	0	0	0	0	0	3	3	3	6	6	6	82.211	0.0041376	2.2183	72134000	7
C9J7K9;O15162;H7C5I5;C9J9P4	Phospholipid scramblase 1	PLSCR1	0	0	90745000	0	0	0	0	0	0	0	0	0	0	0	0	0	0	0	0	4	4	4	16.1	16.1	16.1	34.217	0	4.8005	450070000	10
F8WBE2;C9J8K7;E9PHG5;Q6UW02	Cytochrome P450 20A1	CYP20A1	0	0	0	0	0	0	0	0	0	8043300	0	0	0	0	0	0	0	0	0	1	1	1	6.7	6.7	6.7	23.323	0.0047753	2.1797	33490000	3
C9JGY5;F8WE44;C9JXZ7;C9JTT7;C9J8M3;C9JZI1;P35249	Replication factor C subunit 4	RFC4	0	17024000	0	0	0	0	0	0	0	0	0	0	0	0	0	0	0	0	0	1	1	1	21.1	21.1	21.1	10.088	0.0099875	1.8152	19587000	1
C9J8T6;Q14061	Cytochrome c oxidase copper chaperone	COX17	0	0	0	0	0	0	0	0	0	0	0	0	0	0	0	0	0	0	35410000	1	1	1	16.3	16.3	16.3	10.853	0	12.372	426130000	13
C9JA33		PALM2	0	0	0	60195000	0	73162000	64163000	0	0	0	0	0	0	0	0	0	0	0	73954000	8	8	0	26.8	26.8	0	41.924	0	10.522	840530000	34
C9JA93		TBC1D15	0	0	0	0	0	0	0	79291000	0	0	0	0	0	0	0	0	0	0	0	7	1	1	30.9	7.2	7.2	32.136	0	5.5176	345830000	12
C9JAW5;C9JNU6;Q9Y241	HIG1 domain family member 1A, mitochondrial	HIGD1A	0	0	0	168720000	138230000	0	123450000	123610000	141480000	93449000	163860000	169420000	0	0	0	0	72736000	123460000	103080000	3	3	3	59	59	59	8.8131	0	85.362	1934700000	42
H7C585;C9JAX1;Q16595;A0A2R8Y5A1	Frataxin, mitochondrial;Frataxin intermediate form;Frataxin(56-210);Frataxin(78-210);Frataxin mature form	FXN	0	0	0	0	0	0	0	0	0	0	0	82473000	0	0	0	0	0	0	0	2	2	2	21.3	21.3	21.3	11.901	0.0062272	2.0955	222000000	10
C9JBG0;C9JY26;Q9BZG1;J3QLC6;Q96PJ7;E7ES60	Ras-related protein Rab-34	RAB34	0	0	25073000	0	0	0	0	0	0	0	0	0	0	0	0	0	0	0	0	2	2	2	14.3	14.3	14.3	23.74	0.0028799	2.409	41748000	3
C9JBI3;P78330	Phosphoserine phosphatase	PSPH	140650000	171640000	210050000	144330000	142840000	177330000	198060000	168400000	255280000	194030000	0	168080000	171030000	180650000	0	225960000	140880000	153040000	0	8	8	8	41.2	41.2	41.2	20.745	0	8.0835	3220900000	44
C9JEU5;C9JC84;P02679	Fibrinogen gamma chain	FGG	2825900032	2514500096	2724900096	3598400000	4830099968	3920999936	1272499968	1620999936	5237300224	8039600128	3341700096	1881799936	3297100032	2069600000	5467400192	4574199808	1148199936	3510099968	2545999872	20	20	20	58.7	58.7	58.7	50.322	0	323.31	71969000000	396
E9PNC7;E9PQX9;C9JCC6;Q14919	Dr1-associated corepressor	DRAP1	0	0	0	0	0	0	0	0	0	0	0	0	0	0	0	0	0	13123000	0	2	2	2	14.2	14.2	14.2	16.561	0.0030735	2.3257	269210000	17
C9JRA9;C9JCM6;C9JUD2;C9JWU9;C9JSW2;C9JW74;Q5EB52	Mesoderm-specific transcript homolog protein	MEST	0	0	0	0	0	0	0	0	0	0	0	0	0	0	0	0	0	0	18686000	1	1	1	11.9	11.9	11.9	18.537	0	5.8374	139480000	7
C9JPK3;C9K0E4;C9JCY1;C9JQS3;E9PFI2;Q9Y2K9	Syntaxin-binding protein 5-like	STXBP5L	0	0	0	0	0	0	0	0	0	0	91824000	52267000	0	0	0	0	0	0	69790000	4	4	4	5.7	5.7	5.7	111.74	0	10.09	404080000	21
C9JDZ2;Q9NVQ4	Fas apoptotic inhibitory molecule 1	FAIM	0	40334000	40250000	0	0	0	0	0	0	0	0	0	0	0	0	0	0	0	0	2	2	2	21.9	21.9	21.9	14.661	0	8.3844	286730000	14
C9JE17;Q96JN2;C9JU31;C9IYI5	Coiled-coil domain-containing protein 136	CCDC136	0	43835000	0	0	0	0	0	0	43406000	0	0	0	0	0	0	0	0	40369000	0	5	5	5	12.8	12.8	12.8	59.805	0	12.401	355520000	20
C9JE82;C9JVC9;Q9NY47	Voltage-dependent calcium channel subunit alpha-2/delta-2;Voltage-dependent calcium channel subunit alpha-2-2;Voltage-dependent calcium channel subunit delta-2	CACNA2D2	159140000	125340000	91641000	107920000	0	0	102940000	0	138130000	131150000	0	122260000	103990000	131690000	127140000	129450000	115140000	133630000	0	15	13	13	15.8	14.2	14.2	129.21	0	46.334	2031900000	71
C9JPM9;C9JEE2;Q86UE6	Leucine-rich repeat transmembrane neuronal protein 1	LRRTM1	0	0	0	0	0	0	0	0	0	0	0	0	0	0	0	0	0	0	22572000	1	1	1	7.1	7.1	7.1	20.674	0.0067897	1.9885	92839000	5
C9JG97;C9JEH3;Q13685;H7C0R2;C9JTS3	Angio-associated migratory cell protein	AAMP	64401000	122440000	0	57453000	61216000	76751000	72981000	0	64415000	70534000	48595000	0	72948000	70939000	61515000	64938000	94909000	89457000	0	4	4	4	12.3	12.3	12.3	44.693	0	11.28	1539000000	44
C9JEJ2;P49585;C9J050;Q9Y5K3;H7C1T3	Choline-phosphate cytidylyltransferase A;Choline-phosphate cytidylyltransferase B	PCYT1A;PCYT1B	88935000	83761000	90473000	97510000	70003000	75200000	100270000	0	76965000	110230000	0	0	87057000	109370000	108960000	96663000	112410000	82053000	0	5	5	5	20	20	20	43.263	0	20.201	1575500000	62
C9JEX3;Q13614	Myotubularin-related protein 2	MTMR2	0	0	0	0	0	0	0	0	0	0	0	0	0	0	0	0	0	0	55254000	4	4	4	7.4	7.4	7.4	64.49	0.00050075	3.9503	134640000	19
C9JF17;P05090	Apolipoprotein D	APOD	1346599936	1396600064	1174700032	1265600000	1488000000	1154800000	1323200000	1126300032	1353699968	1903200000	1472499968	769030016	1420499968	3262299904	1413100032	1236600064	1513200000	1832000000	1674499968	7	7	7	30.7	30.7	30.7	24.158	0	57.841	31964000000	155
C9JFE4;Q13098;A0A096LP07;A0A096LPJ3;A8K070	COP9 signalosome complex subunit 1	GPS1	1003500032	1022200000	1025699968	1077600000	1018600000	995420032	815209984	982990016	1026200000	964300032	1071100032	948310016	1038800000	972659968	968960000	903820032	1034099968	867110016	978769984	16	16	16	41.2	41.2	41.2	53.371	0	146.9	20376000000	246
C9JFR7;P99999	Cytochrome c	CYCS	4500199936	5012299776	4905399808	4945999872	4233799936	3710700032	4993800192	4369999872	4860499968	4213799936	4479200256	6229600256	5502799872	4764700160	3518299904	3537600000	4344600064	4424999936	4689800192	7	7	6	58.4	58.4	47.5	11.333	0	185.33	100560000000	294
C9JFZ1;J3KQV8;O43426;J3KPK1;A0A0D9SGJ6;C9JW66	Synaptojanin-1	SYNJ1	1974599936	1793699968	1866899968	3011300096	2458400000	2002099968	1255600000	2450899968	1989400064	2066899968	3982000128	3153900032	2923000064	1898899968	2593200128	2321900032	2264000000	2394200064	4252100096	44	44	44	43	43	43	149.3	0	323.31	51325000000	582
F5GZZ9;C9JHR8;Q86VB7	Scavenger receptor cysteine-rich type 1 protein M130;Soluble CD163	CD163	0	0	0	0	0	0	0	0	0	0	28990000	0	0	147170000	965660032	0	0	0	0	13	13	13	18	18	18	120.32	0	85.985	1237400000	21
C9JIF9;P13798;H7C393;H7C1U0	Acylamino-acid-releasing enzyme	APEH	1592700032	1435399936	1616199936	1360199936	1408499968	1399500032	1614499968	1504400000	1533799936	1456199936	1346400000	1484199936	1315699968	1282000000	1552499968	1459699968	1432000000	1450300032	1235299968	18	18	18	37.6	37.6	37.6	81.673	0	236.88	30152000000	353
C9JIJ6;B8ZZA8		GLS	0	0	0	0	0	0	0	0	0	0	0	0	0	0	0	0	0	0	0	5	1	1	45.1	9.8	9.8	17.951	0.0030905	2.3666	0	1
C9JIZ6;P07602;Q5BJH1	Prosaposin;Saposin-A;Saposin-B-Val;Saposin-B;Saposin-C;Saposin-D	PSAP	1856300032	1883399936	1449600000	1588800000	1572600064	1463500032	1680899968	1725400064	1497699968	1557600000	1593299968	1717900032	2062700032	1767600000	1177299968	1807299968	1799900032	1570899968	1528800000	10	10	10	20.9	20.9	20.9	58.44	0	23.585	34004000000	124
C9JJN9;Q8N3P4	Vacuolar protein sorting-associated protein 8 homolog	VPS8	0	0	0	0	0	0	0	0	0	0	0	0	35401000	0	0	0	0	0	0	4	4	4	3.2	3.2	3.2	161.8	0.0002524	4.1013	124590000	9
C9JJX6;E9PDC3;O00192	Armadillo repeat protein deleted in velo-cardio-facial syndrome	ARVCF	216350000	164840000	259740000	148720000	213150000	192920000	215990000	266750000	177640000	181090000	150200000	197120000	190550000	208420000	172080000	202720000	195770000	212360000	109660000	17	17	17	30.6	30.6	30.6	96.827	0	49.167	4033100000	143
C9JLF4;Q9NVH0	Exonuclease 3-5 domain-containing protein 2	EXD2	0	0	0	0	0	0	0	0	0	0	0	0	0	0	0	0	0	14458000	0	1	1	1	11.4	11.4	11.4	12.421	0.0064048	2.0567	132440000	12
C9JLU1;P52434	DNA-directed RNA polymerases I, II, and III subunit RPABC3	POLR2H	0	41656000	0	0	0	0	0	0	0	0	0	0	0	0	0	0	0	0	0	3	3	3	27.7	27.7	27.7	16.925	0	4.5928	436650000	13
C9JME2;Q9Y4F1	FERM, RhoGEF and pleckstrin domain-containing protein 1	FARP1	1073900032	822649984	1087600000	1200300032	1175600000	1001200000	1016200000	1216300032	1276400000	1018099968	1378700032	1151200000	1257400064	1389900032	1363500032	1023400000	976489984	1469299968	822060032	28	28	11	34.2	34.2	12.4	122.09	0	301.45	23996000000	314
C9JNZ1;C9JVG3;C9JWG0;C9JQU9;C9JUW1;C9JTZ5		UGP2	0	0	0	0	0	0	0	0	0	0	0	0	0	0	0	0	0	0	87297000	11	1	1	61.3	6.1	6.1	24.235	0	20.308	1798600000	22
C9JQ00		TUBA4A	339220000	197630000	269689984	243360000	187360000	211330000	220220000	0	249140000	323120000	301030016	190130000	393940000	222420000	311310016	315209984	0	348380000	399600000	11	2	2	78.9	17.2	17.2	19.808	0	57.379	5431900000	46
C9JQD4;O43447;H0YEL5	Peptidyl-prolyl cis-trans isomerase;Peptidyl-prolyl cis-trans isomerase H	PPIH	32245000	97098000	74601000	76392000	66183000	126210000	96691000	0	87027000	80308000	70585000	82127000	78645000	76760000	0	86839000	200100000	60701000	201380000	4	4	4	29.2	29.2	29.2	15.8	0	12.065	1809000000	63
E9PDR0;C9JQS9;P05166;E7EX59;E7ETT1;F8WBI9;E7ETT4;E7EUY3;E9PEC3;E7ENC1	Propionyl-CoA carboxylase beta chain, mitochondrial	PCCB	676800000	584510016	543000000	603590016	738729984	595889984	516860000	660019968	545299968	579369984	760000000	778209984	580540032	756620032	592129984	605870016	648470016	631310016	650300032	20	20	20	49.8	49.8	49.8	59.403	0	145.39	13150000000	204
C9JRL4		MDH1	312710016	81905000	120300000	907489984	564169984	1709699968	691000000	0	77210000	0	530720000	160930000	216850000	0	20378000	0	61954000	415760000	180200000	5	1	1	59.7	16.8	16.8	12.973	0	323.31	13472000000	65
C9JRZ6;Q9NX63;F8WAR4;A0A286YEX5	MICOS complex subunit MIC19	CHCHD3	963180032	862060032	855960000	897000000	690630016	962540032	975670016	1118800000	971830016	768230016	1117400064	923729984	1128099968	1028200000	1069699968	801790016	991619968	835990016	1041200000	8	8	8	28.4	28.4	28.4	26.753	0	56.313	19493000000	145
C9JTE0;Q16653;A0A0G2JHM8;Q5SSB8;A0A0G2JIQ0;A0A140T9L1;A0A0G2JJE4;A0A0G2JI49;A0A0G2JIU9;A0A0G2JHA9;A0A0G2JKI0;A0A0G2JHB7	Myelin-oligodendrocyte glycoprotein	MOG	1368099968	1962499968	768419968	1682800000	1173500032	1239500032	2291200000	567329984	1339699968	3486299904	1519100032	881840000	856030016	1458300032	775230016	1018700032	652960000	2039100032	1312400000	11	11	11	39.7	39.7	39.7	23.868	0	236.27	29832000000	190
C9JTE9;Q9UHQ4;C9IYK6;H7C5E2;C9JGJ9;B7Z2L0;H0Y7N8;F8WB99	B-cell receptor-associated protein 29	BCAP29	91864000	91055000	103790000	111980000	112020000	71671000	90855000	0	108150000	123310000	96997000	0	0	83854000	107570000	0	0	101320000	237250000	7	7	7	29.6	29.6	29.6	26.953	0	10.229	1769000000	45
C9JTN7;F8W8I6;P31483;H7BY49	Nucleolysin TIA-1 isoform p40	TIA1	0	9638900	0	0	11272000	0	0	0	0	0	0	0	0	0	0	0	0	0	0	5	2	2	25.6	9.8	9.8	31.624	0	13.328	126980000	20
H3BTP4;H3BQ59;C9JTU8;E9PFW9;Q9Y602;J3KPG9;Q9Y600	Cysteine sulfinic acid decarboxylase	CSAD	0	0	0	0	0	0	0	0	0	0	0	0	0	0	0	0	15048000	0	0	1	1	1	13.2	13.2	13.2	14.377	0.0064034	2.0554	29894000	2
C9JV77;P02765	Alpha-2-HS-glycoprotein;Alpha-2-HS-glycoprotein chain A;Alpha-2-HS-glycoprotein chain B	AHSG	0	158110000	106760000	168520000	173590000	169580000	0	0	136590000	173370000	0	0	125410000	119340000	201270000	386310016	0	76439000	0	5	5	5	28.5	28.5	28.5	39.411	0	123.8	2607600000	37
C9JVE2;Q96GG9;C9J8R4	DCN1-like protein;DCN1-like protein 1	DCUN1D1	0	180090000	190820000	201650000	183240000	180960000	192480000	201540000	192920000	172120000	182130000	200510000	180630000	186440000	211420000	182520000	188300000	213190000	189620000	5	5	5	26.2	26.2	26.2	28.305	0	62.071	3819500000	67
C9JVN9;Q9H9P8	L-2-hydroxyglutarate dehydrogenase, mitochondrial	L2HGDH	0	86335000	65964000	105280000	0	88245000	72704000	0	101040000	0	79649000	112390000	65091000	84824000	74088000	85358000	90265000	72162000	62554000	8	8	5	26.1	26.1	15	48.475	0	15.665	1625200000	61
C9JWV4;G5E9Q8;Q9H9Q4;H7C0G7	Non-homologous end-joining factor 1	NHEJ1	0	0	0	0	0	33244000	0	0	0	0	0	0	0	0	0	0	0	0	0	3	3	3	20.1	20.1	20.1	25.946	0	5.6562	253850000	9
C9JY79;Q9H254;M0QZQ3	Spectrin beta chain, non-erythrocytic 4	SPTBN4	0	131830000	0	215830000	141980000	163770000	132560000	0	173270000	0	154910000	167050000	158900000	139270000	170620000	146120000	0	171520000	227500000	22	19	19	12.2	11.1	11.1	289.06	0	66.912	2920300000	85
C9JYN0;A0A0U1RQT9		SYPL1	0	0	0	0	0	171960000	169300000	0	0	233060000	126090000	0	0	0	0	181950000	0	0	0	2	2	1	9.8	9.8	4.9	24.784	0	6.293	2276900000	43
C9JYY6;Q92823;F8W775;A0A087X2B3	Neuronal cell adhesion molecule	NRCAM	5727300096	5324000256	4153200128	4714399744	4601999872	4722500096	4444100096	4855300096	4556199936	4927099904	7321800192	4950400000	5147700224	4760800256	4906200064	5287099904	4246099968	5442599936	8281500160	38	38	38	42	42	42	133.81	0	323.31	107990000000	653
C9JZB0;Q9BT40	Inositol polyphosphate 5-phosphatase K	INPP5K	0	0	0	0	0	0	0	0	0	0	0	0	0	0	0	0	0	0	27223000	1	1	1	4.4	4.4	4.4	26.723	0.0030796	2.3395	230500000	13
H7C4M9;C9JZG9;C9JZY6;P62256	Ubiquitin-conjugating enzyme E2 H	UBE2H	50386000	48282000	0	0	0	0	0	0	0	0	0	0	42669000	0	0	0	0	0	0	3	3	3	64.5	64.5	64.5	7.0801	0	8.6043	854980000	23
C9JZR2;O60716	Catenin delta-1	CTNND1	651870016	717689984	715459968	744769984	692220032	765369984	810350016	768969984	842200000	610369984	571889984	681800000	631420032	667230016	790080000	751440000	652510016	638889984	523140000	24	24	24	38.5	38.5	38.5	104.85	0	264.33	14457000000	269
D3DPN2;O75056	Syndecan;Syndecan-3	SDC3	0	128830000	208300000	0	0	0	0	0	0	0	0	0	0	0	140140000	0	0	0	0	2	2	2	8.6	8.6	8.6	39.635	0	75.135	1007100000	24
D3DQV9;H0Y3P2;P78344	Eukaryotic translation initiation factor 4 gamma 2	EIF4G2	394600000	351460000	362280000	396529984	409720000	394040000	250450000	406609984	478440000	401089984	343380000	395560000	409960000	365500000	426569984	415820000	453289984	412470016	299160000	18	18	18	25.1	25.1	25.1	102.33	0	202.8	8007500000	178
D3DSM0;P05107;J3KNI6	Integrin beta;Integrin beta-2	ITGB2	138700000	76482000	90842000	82299000	94446000	0	87194000	0	0	121350000	88180000	0	0	113880000	158270000	0	0	88126000	0	5	5	5	9.7	9.7	9.7	78.354	0	11.453	1524700000	50
D3DTX6;Q96SB3	Neurabin-2	PPP1R9B	609880000	695350016	448150016	572849984	469380000	514769984	493340000	221540000	469220000	436160000	418360000	568440000	475280000	426150016	470540000	349040000	504960000	239360000	564179968	14	14	13	23.3	23.3	22	89.333	0	88.334	9840500000	151
F6U1T9;D3YTA9;P63098;H7BYZ3	Calcineurin subunit B type 1	PPP3R1	493049984	593139968	546220032	559960000	541200000	491710016	588579968	421070016	276790016	441600000	723550016	693169984	596460032	477060000	501860000	485830016	546760000	525180000	1009500032	10	10	10	71.9	71.9	71.9	18.208	0	84.969	11588000000	119
D4Q8H0;C9J3F7;Q9NYL2	Mitogen-activated protein kinase kinase kinase MLT	pk;ZAK	0	0	0	0	0	0	0	0	0	0	0	0	0	0	0	0	0	42385000	0	3	3	3	8.4	8.4	8.4	51.582	0	5.1424	198470000	14
D6R938;Q13557	Calcium/calmodulin-dependent protein kinase type II subunit delta	CAMK2D	0	0	0	178290000	0	100290000	0	0	0	0	0	0	0	0	0	0	0	0	0	19	1	1	52	6	6	56.298	0	27.511	1125600000	19
D6R9A6;P26583	High mobility group protein B2	HMGB2	101930000	119270000	61773000	100440000	0	82146000	143390000	0	0	72120000	0	136130000	0	0	0	0	0	0	0	3	2	2	29.1	20.1	20.1	15.404	0.00025291	4.1278	1147000000	24
D6RF72;D6R9S7;D6R9M9;D6RHE3;D6RDB0;D6R9X6;Q96GZ6	Solute carrier family 41 member 3	SLC41A3	0	0	0	0	0	0	0	0	0	0	0	0	0	0	11642000	0	0	0	0	1	1	1	9.4	9.4	9.4	14.87	0.0064103	2.0584	44436000	4
D6R9P3;D6RD18;D6RBZ0;Q99729	Heterogeneous nuclear ribonucleoprotein A/B	HNRNPAB	542560000	474200000	412780000	516750016	419150016	470520000	519080000	0	522880000	419489984	377240000	432070016	584969984	525480000	539059968	477400000	479609984	451910016	165250000	7	7	7	28.9	28.9	28.9	30.302	0	48.223	9318400000	111
D6RAF6;H0YAI4;Q96PM5	RING finger and CHY zinc finger domain-containing protein 1	RCHY1	0	0	0	10977000	8614100	0	0	0	0	0	0	0	0	0	0	0	0	0	0	1	1	1	12.1	12.1	12.1	12.389	0.0060306	2.1231	39805000	6
D6RFM7;D6RAP6;Q9UJX5	Anaphase-promoting complex subunit 4	ANAPC4	0	0	0	0	0	0	0	0	0	0	0	0	0	0	0	0	0	0	7476500	1	1	1	19.3	19.3	19.3	9.7085	0.0012222	3.5743	87298000	8
D6RAS9;O14827	Ras-specific guanine nucleotide-releasing factor 2	RASGRF2	0	0	0	0	0	0	0	0	0	0	0	0	0	0	0	0	0	0	145100000	6	6	6	7	7	7	130.7	0	10.633	160570000	6
D6RG13;D6RAT0;P61247;D6RB09;D6RED7;D6RAS7;H0Y8L7;E9PFI5;D6R9B6;H0Y9Y4	40S ribosomal protein S3a	RPS3A	368329984	312480000	309009984	359800000	357760000	331009984	391110016	0	298809984	473400000	306880000	301420000	228180000	300129984	306529984	0	297780000	384500000	318140000	6	6	6	33.2	33.2	33.2	25.608	0	12.038	6584300000	65
D6RB01;Q9Y6X4	Soluble lamin-associated protein of 75 kDa	FAM169A	436560000	641529984	545630016	469420000	465729984	552870016	591769984	259220000	416169984	441529984	0	464320000	432940000	312649984	469329984	355209984	489230016	322000000	222440000	17	17	17	43.6	43.6	43.6	68.054	0	323.31	8696400000	144
D6RBV2;Q12907;D6RIU4;D6RDX1	Vesicular integral-membrane protein VIP36	LMAN2	0	0	53779000	0	0	0	0	0	0	0	0	53892000	0	0	71020000	0	0	0	45155000	5	5	5	21.8	21.8	21.8	36.543	0	5.6045	691450000	16
D6RC65;D6RBA8		CTNND2	0	0	0	0	0	0	0	0	0	0	0	0	0	0	0	0	0	0	60596000	6	1	1	42.1	5.7	5.7	22.666	0.0030762	2.3297	132070000	5
D6RCD0;Q8NBQ5	Estradiol 17-beta-dehydrogenase 11	HSD17B11	0	0	16341000	0	0	0	0	0	0	0	0	0	0	0	0	0	0	0	0	3	3	3	14.1	14.1	14.1	28.102	0	9.6804	35339000	4
D6RCM8;O95379;E5RIJ3	Tumor necrosis factor alpha-induced protein 8	TNFAIP8	0	0	0	0	0	0	0	0	0	0	0	0	0	0	0	0	0	27485000	0	2	2	2	17	17	17	23.257	0	13.125	206560000	6
D6RD17;P01591;D6RHJ6;C9JA05	Immunoglobulin J chain	JCHAIN;IGJ	59069000	0	0	0	0	0	0	0	0	0	0	0	0	54375000	0	146610000	0	0	0	4	4	4	28.7	28.7	28.7	18.02	0.00025208	4.0882	426680000	16
D6RD42;E9PFJ4;D6RHX6;E2QRH6;H0Y8L5;E9PCK9;Q5VWP3	Muscular LMNA-interacting protein	MLIP	0	0	0	0	0	0	0	0	0	0	0	0	0	0	0	0	0	0	24339000	2	2	2	31.7	31.7	31.7	12.966	0.0026882	2.5211	109420000	2
H0Y9Y1;D6RDG3;P20290	Transcription factor BTF3	BTF3	0	99032000	71818000	89953000	0	205180000	250240000	0	0	103480000	0	89270000	72805000	97290000	172830000	0	211530000	88273000	66105000	3	3	3	55.8	55.8	55.8	9.3894	0	91.283	2087900000	38
D6RE00;Q9NYF3	Protein FAM53C	FAM53C	0	0	0	0	0	0	0	0	0	0	0	0	0	0	0	0	0	0	6351200	1	1	1	9.6	9.6	9.6	12.323	0.0060384	2.1322	19409000	4
D6RGI3;D6RER5;Q9NVA2;D6RDU5	Septin-11	2011-09-01	11509000192	11347999744	11827000320	9771700224	10860000256	10952999936	12378000384	10695000064	10615000064	11157000192	12266999808	11322000384	11056000000	12487000064	11832999936	10458999808	12007999488	10842000384	15082000384	23	20	8	60.2	52.2	22.4	49.005	0	323.31	239770000000	639
D6REX3;O94979;H7BXG7;D6RHZ5	Protein transport protein Sec31A	SEC31A	372569984	374220000	413529984	397950016	405640000	357700000	426240000	269470016	383590016	517340000	220650000	342480000	337040000	358220000	403430016	434630016	367020000	364180000	362009984	23	23	23	25.5	25.5	25.5	136.22	0	81.412	7806700000	182
D6REZ0		RAP1GDS1	0	0	0	0	0	0	0	0	0	0	0	0	0	0	0	0	0	56937000	0	8	2	2	64.6	6.3	6.3	16.86	0.0015851	2.627	617210000	8
D6RF35;P02774;D6RBJ7	Vitamin D-binding protein	GC	364289984	201720000	228420000	458120000	262840000	313049984	0	0	430769984	337350016	181880000	170370000	262860000	122430000	0	676160000	0	0	0	12	12	11	35.3	35.3	30.7	53.02	0	77.889	5126800000	91
D6RFN0;Q9BT78;D6RAX7;D6RD63	COP9 signalosome complex subunit 4	COPS4	1679900032	1566499968	1491000064	1515800064	1505900032	1565900032	1671100032	1803900032	1858400000	1623100032	1587200000	1541500032	1525799936	1298800000	1484099968	1546899968	1572899968	1480600064	1555500032	21	21	21	64.8	64.8	64.8	49.684	0	163.17	32463000000	298
D6RIE3;D6RGV5;H0UI06;P14406;D6R9C3	Cytochrome c oxidase subunit 7A2, mitochondrial	COX7A2	0	0	0	0	0	0	0	0	0	0	0	0	0	109190000	0	0	0	0	0	2	2	2	25.3	25.3	25.3	10.264	0.002681	2.4782	1068800000	16
D6RHZ7		RAP1GDS1	0	0	0	0	0	0	0	0	0	0	0	0	0	0	0	0	0	0	216600000	5	1	1	54.1	22.1	22.1	13.225	0	35.093	3752200000	19
D6RI11;O14810;D6RAG3	Complexin-1	CPLX1	0	0	115010000	95130000	0	0	0	0	0	149270000	0	0	0	0	0	0	0	0	135640000	4	4	4	40.7	40.7	40.7	12.525	0	45.998	1236200000	26
D6RJA0;Q8WTS6	Histone-lysine N-methyltransferase SETD7	SETD7	0	137250000	190180000	119630000	0	143980000	146540000	0	164630000	161040000	119520000	177290000	0	136670000	156610000	184730000	144480000	137040000	0	4	4	4	17.7	17.7	17.7	40.127	0	6.8054	2771300000	53
E9PCZ3;D6RJC3;E7EQN9;O15327;E9PG59;E9PHC0	Type II inositol 3,4-bisphosphate 4-phosphatase	INPP4B	0	0	0	0	0	0	0	0	0	0	0	0	0	0	0	0	0	0	13633000	2	2	2	3.8	3.8	3.8	78.154	0	5.7784	231830000	11
D6RJG0;Q9Y6N8	Cadherin-10	CDH10	0	0	0	0	0	0	0	0	0	0	0	0	0	0	0	0	0	0	41491000	4	4	3	10.6	10.6	8.3	49.317	0.001637	2.988	74825000	9
E3W994;J3KR49;O75122	CLIP-associating protein 2	CLASP2	0	0	0	0	0	0	0	0	0	0	0	0	0	0	0	0	58540000	0	0	40	1	1	41.9	1.3	1.3	138.86	0	7.4446	129310000	8
E5G745;G5E9X4;Q9UI32	Glutaminase liver isoform, mitochondrial	GLS2	0	0	0	0	0	0	0	0	0	0	0	0	0	0	0	0	0	0	12572000	1	1	1	5.4	5.4	5.4	31.199	0.0012107	3.4645	74792000	4
E5KLJ9		OPA1	0	0	0	0	0	0	0	0	0	0	0	0	0	0	0	0	36649000	0	0	45	1	0	53	1.3	0	113.68	0.0030817	2.3438	290220000	10
E5RFP6;E5RK27		VDAC3	0	160010000	175480000	187250000	197560000	172680000	0	0	0	163320000	257510000	0	165950000	149830000	152350000	0	0	130340000	237400000	7	1	1	59.7	14.9	14.9	14.672	0	204.66	3172200000	47
E5RFR1;P01210	Proenkephalin-A;Synenkephalin;Met-enkephalin;PENK(114-133);PENK(143-183);Met-enkephalin-Arg-Gly-Leu;Leu-enkephalin;PENK(237-258);Met-enkephalin-Arg-Phe	PENK	0	0	0	0	0	0	0	0	0	0	0	0	0	0	36396000	0	0	0	0	2	2	2	30.5	30.5	30.5	11.779	0.0082036	1.8975	183690000	4
H0YBX2;G5EA19;U3KQS5;E5RG17;Q6P1N9;E5RG62;E5RK70;E5RGF2;A0A0D9SGD3	Putative deoxyribonuclease TATDN1	TATDN1	41547000	0	0	0	0	0	0	0	0	0	0	0	0	0	0	0	0	0	0	3	3	3	15.8	15.8	15.8	22.558	0.0016022	2.7299	464090000	13
E5RGN3;E5RIM7;O00244	Copper transport protein ATOX1	ATOX1	0	0	125870000	0	0	0	0	0	0	0	0	0	0	0	0	0	0	0	0	2	2	2	42.4	42.4	42.4	6.3304	0.001221	3.5646	221770000	5
E5RGQ3;Q9H446;E5RGS5	RWD domain-containing protein 1	RWDD1	0	0	0	0	0	0	0	0	0	0	0	0	0	33705000	0	0	0	0	0	3	3	3	48.6	48.6	48.6	8.5618	0	4.5715	139240000	13
E5RGS4;O60925	Prefoldin subunit 1	PFDN1	0	0	0	0	0	0	0	0	0	0	0	366409984	0	0	0	0	0	0	229820000	5	5	5	53.8	53.8	53.8	13.466	0	6.8222	1919100000	22
E5RGX5;Q93045	Stathmin;Stathmin-2	STMN2	357920000	421209984	0	469640000	354060000	385780000	429520000	0	450110016	519320000	650240000	0	430780000	298590016	0	0	0	360220000	830040000	3	2	2	17.3	11.9	11.9	19.574	0	9.6592	8283400000	35
E5RHG8;Q15369;R4GMY8	Transcription elongation factor B polypeptide 1	TCEB1	304920000	337860000	396369984	408600000	376920000	0	451729984	330460000	294860000	444120000	340390016	304350016	298030016	390980000	252110000	0	304600000	354680000	299340000	3	3	3	51.7	51.7	51.7	9.9601	0	58.501	6496600000	57
E5RHK8;E5RIK2		DNM3	0	0	0	0	0	0	0	0	0	0	0	0	0	0	0	0	76142000	0	0	35	1	1	57.1	1.4	1.4	72.889	0.0094201	1.8501	1418600000	7
E5RJB8;E5RHU3;E7ESK6;E9PBI9;P34741	Syndecan;Syndecan-2	SDC2	0	0	25350000	0	0	0	0	0	0	0	0	0	0	0	0	0	0	0	0	1	1	1	10.9	10.9	10.9	14.905	0.0067969	1.9946	45131000	2
E5RHW4;O94905	Erlin-2	ERLIN2	1897799936	1884800000	1785699968	1926400000	2219500032	1692700032	1750899968	2248100096	2095000064	1988700032	1617100032	2221499904	1753100032	2201900032	1856300032	1926300032	2240300032	2123100032	1005699968	18	18	16	69.5	69.5	66	37.725	0	314.57	39698000000	246
E5RI99;P62888;A0A0B4J213	60S ribosomal protein L30	RPL30	336630016	342830016	390289984	363680000	383710016	298920000	360110016	400310016	297310016	286380000	281769984	310220000	323400000	298820000	337920000	223010000	0	0	390740000	3	3	3	41.2	41.2	41.2	12.656	0	168.52	6258500000	55
E5RIA2;E7EUF1;Q13822	Ectonucleotide pyrophosphatase/phosphodiesterase family member 2	ENPP2	0	0	0	0	0	0	0	0	0	0	0	0	0	0	0	0	32750000	0	0	2	2	2	4.8	4.8	4.8	57.724	0.0088254	1.8838	238390000	9
E5RIC9		GYG2	0	0	0	0	0	0	0	0	0	0	0	0	0	0	0	0	0	7039900	0	3	1	1	38	20.4	20.4	15.353	0	12.424	15230000	2
E5RIW3;E5RJD8;O75347;E5RHG6	Tubulin-specific chaperone A	TBCA	493430016	424769984	672600000	554030016	462260000	458470016	621360000	367000000	546569984	737180032	434470016	728579968	628310016	537030016	512910016	613689984	412100000	512160000	357860000	12	12	12	70.2	70.2	70.2	10.08	0	94.899	11189000000	153
E5RJL1;Q99884	Transporter;Sodium-dependent proline transporter	SLC6A7	0	0	0	0	0	0	0	0	0	0	0	0	0	0	0	0	0	0	74477000	2	2	2	3.3	3.3	3.3	73.871	0.0014111	3.0728	82416000	3
E5RK69	Annexin	ANXA6	0	0	0	0	0	0	0	0	0	0	0	0	0	0	0	0	0	120650000	0	27	1	1	59.1	3	3	51.776	0	10.203	1851700000	17
E7EM64;Q7L5N1	COP9 signalosome complex subunit 6	COPS6	1123399936	1114099968	1124400000	1222700032	1212099968	984780032	1147900032	1246599936	1095699968	1070000000	1041299968	1041699968	1076300032	1132000000	1116199936	1074300032	1218700032	1027400000	1032000000	13	13	13	55.8	55.8	55.8	36.064	0	204.15	23012000000	235
E7EM72;E7EWQ4;O75912;E9PFX6;A0A087WV00	Diacylglycerol kinase;Diacylglycerol kinase iota	DGKI	0	0	0	37221000	0	0	0	0	0	0	0	0	0	0	0	0	0	0	0	4	4	3	6	6	4.6	115.05	0	11.213	273390000	13
E7EM93;Q9BQG2	Peroxisomal NADH pyrophosphatase NUDT12	NUDT12	0	0	0	0	0	0	263600000	0	214040000	0	0	0	0	0	0	0	0	0	0	4	4	4	11.3	11.3	11.3	50.051	0	13.369	1043300000	14
E7EMC7;Q13501;E9PFW8;C9JRJ8;E3W990	Sequestosome-1	SQSTM1	86307000	60781000	43222000	77073000	63972000	0	0	54112000	0	94781000	0	47635000	56011000	0	81626000	72421000	0	0	136150000	5	5	5	20.1	20.1	20.1	41.013	0	323.31	1301300000	44
E7EMG9;P33241;C9JU59;E9PBD8	Lymphocyte-specific protein 1	LSP1	0	0	0	0	0	0	0	0	0	0	0	0	0	0	89468000	0	0	0	0	3	3	3	22.5	22.5	22.5	30.613	0	42.165	194480000	8
E7EMR3;E7ES20;E7ENK1;E7ESV6;E7EUP0;E7EX52;E7EN28;E9PBG4;E7EW95;E7EVD6;E7ETE3;E7EUW2;Q9HAR2	Latrophilin-3	ADGRL3;LPHN3	93336000	95082000	107150000	0	89743000	140950000	140420000	179900000	128930000	109160000	181380000	94747000	79654000	136420000	0	121910000	0	131870000	196470000	13	13	13	15.9	15.9	15.9	138.13	0	32.418	2319200000	68
G3V2V8;J3KMY5;G3V3E8;E7EMS2;G3V3D1;P61916;H0YIZ1	Epididymal secretory protein E1	NPC2	0	123370000	126700000	111840000	142320000	0	140440000	0	0	0	114220000	0	0	173170000	0	0	0	0	0	4	4	4	47.5	47.5	47.5	13.078	0	55.361	1802900000	34
E7EMZ9;E9PBC6;O95359;Q4VXL4;D6RAA5;Q4VXL8	Transforming acidic coiled-coil-containing protein 2	TACC2	0	616120000	0	0	0	0	0	0	0	0	0	0	0	0	0	0	0	0	0	4	3	3	1.7	1.3	1.3	296.74	0.0015909	2.6622	3394600000	7
E7EU94;E7ESX0;E7EN72;E7EVX8;Q8WWY3	U4/U6 small nuclear ribonucleoprotein Prp31	PRPF31	79683000	0	0	0	118140000	0	0	0	0	109230000	0	0	48631000	134920000	89323000	0	0	0	0	4	4	4	22.7	22.7	22.7	28.858	0	8.628	1143300000	23
H7C226;E7EQB5;E7ESK4;E7ENI1;P22888	Lutropin-choriogonadotropic hormone receptor	LHCGR	229930000	0	0	0	0	0	0	0	0	0	0	0	0	0	0	0	0	0	0	1	1	1	6.3	6.3	6.3	19.768	0.0071791	1.9365	2218800000	8
E7ENJ6;Q9BXS5;K7EJL1	AP-1 complex subunit mu-1	AP1M1	298960000	271369984	322760000	426940000	404870016	345380000	237900000	469920000	313160000	337929984	517249984	483020000	417630016	252650000	337510016	386790016	233350000	328020000	462489984	14	14	12	49.2	49.2	44.3	42.636	0	56.18	7605300000	163
E7ENQ6;B4DEZ3;K7EJE1;U3KQP3		NDUFA13	0	0	127280000	0	0	0	0	0	145070000	0	0	0	0	0	0	0	0	0	0	8	2	0	26.4	8.1	0	30.095	0.00097967	3.5974	737150000	22
E7ENR6;Q8TBG4	Ethanolamine-phosphate phospho-lyase	ETNPPL	0	0	322009984	373950016	0	0	473120000	0	0	0	0	0	0	0	0	0	0	0	0	5	5	5	11.1	11.1	11.1	51.004	0.0012219	3.5723	1578200000	18
E7ENV7;Q86YQ8	Copine-8	CPNE8	0	0	0	0	0	0	0	0	0	0	0	0	0	0	0	0	0	0	93746000	7	2	2	15.2	6.2	6.2	62.233	0.0012237	3.5936	131460000	5
E7EV99;E7ENY0;P35611;A0A0A0MSR2;H0Y9H2	Alpha-adducin	ADD1	19843000320	21717999616	19954999296	14993999872	16807999488	19591000064	20853999616	12222999552	14357000192	18876000256	14938000384	14732000256	17849999360	14782999552	18193000448	18299000832	19089999872	16323999744	19096000512	29	29	28	66	66	64.7	70.055	0	323.31	371950000000	899
E7EPB3;P50914	60S ribosomal protein L14	RPL14	0	0	0	0	0	0	0	0	0	0	0	0	0	0	0	0	0	0	69787000	2	2	2	17.7	17.7	17.7	14.558	0.0014078	3.0414	205170000	10
E7EPT4;P19404	NADH dehydrogenase [ubiquinone] flavoprotein 2, mitochondrial	NDUFV2	1422899968	1460300032	1223900032	1522899968	1306300032	1123200000	1117900032	1786000000	1340999936	1387800064	1790200064	1918099968	1762499968	1596600064	1388999936	1238899968	1614800000	1569799936	1827800064	12	12	12	52	52	52	27.907	0	161.34	31258000000	212
E7EQB2;E7ER44;P02788	Lactotransferrin;Lactoferricin-H;Kaliocin-1;Lactoferroxin-A;Lactoferroxin-B;Lactoferroxin-C	LTF	0	0	0	0	0	89475000	0	0	0	130360000	0	0	0	0	0	147590000	0	0	0	10	10	10	18.8	18.8	18.8	76.625	0	15.312	566790000	25
E7EQL5;E7EQU2;E7ESD3		DYNC1I2	0	0	0	0	0	0	0	0	0	0	0	0	0	0	0	54240000	0	0	0	10	1	0	45.6	8.9	0	34.913	0	4.4146	384840000	6
E7EQR4;P15311	Ezrin	EZR	10272000000	11022999552	11182999552	7332700160	8645600256	10579000320	9813999616	7167399936	7856000000	9003100160	5425600000	8077199872	8164400128	5973300224	9754900480	9277899776	7231000064	7388800000	4703300096	35	25	23	53.6	40.8	39.4	69.371	0	323.31	176650000000	597
E7ER68;Q658Y4	Protein FAM91A1	FAM91A1	0	0	0	0	0	0	0	0	0	0	0	0	0	0	0	32038000	0	0	0	3	3	3	3.5	3.5	3.5	88.986	0.0014151	3.123	361910000	20
F5H6L3;E7ERK8;Q17R89	Rho GTPase-activating protein 44	ARHGAP44	147480000	133660000	70849000	141180000	135510000	148340000	130550000	0	0	161790000	246270000	150340000	117340000	0	113640000	107530000	0	120520000	290790016	12	12	12	31.5	31.5	31.5	66.186	0	59.563	2640400000	65
E7ERS3;Q86VM9;H3BRN6	Zinc finger CCCH domain-containing protein 18	ZC3H18	0	0	0	0	0	0	0	0	0	22696000	0	0	0	0	0	0	0	0	0	2	2	2	2.9	2.9	2.9	108.94	0	4.7422	182670000	14
H0YBP1;E7ESA6;Q05397;E9PEI4;H0YB16;H0YBZ1	Focal adhesion kinase 1	PTK2	0	0	73873000	94474000	95507000	80158000	0	0	72160000	63611000	120460000	74963000	109020000	72277000	50638000	85090000	0	91584000	94231000	9	8	8	12.4	11.6	11.6	115.45	0	59.52	1528700000	57
E7ESC9;Q8IZU2;H0YAG1	WD repeat-containing protein 17	WDR17	0	106340000	141450000	217330000	182770000	169080000	0	212300000	196870000	0	135520000	143160000	0	0	0	0	0	0	115930000	16	16	16	17.6	17.6	17.6	144.9	0	20.909	1985200000	67
E7ESK9;Q9Y2G0;H7BXG9	Protein EFR3 homolog B	EFR3B	0	0	0	0	0	0	0	0	0	0	0	0	0	95998000	0	0	0	0	166180000	9	9	9	14.2	14.2	14.2	88.573	0	11.772	703610000	25
E7ESP4;E9PB77;E7EMF1		ITGA2	0	0	0	0	0	0	0	0	0	0	0	0	0	0	0	0	0	56575000	0	7	1	1	10.7	2.1	2.1	102.83	0	8.8426	266000000	6
E7ESP9;P07197;E7EMV2	Neurofilament medium polypeptide	NEFM	15564999680	29165000704	13063999488	25277999104	18089000960	20334999552	15310000128	13045999616	18933000192	44343001088	25126000640	20522999808	20121999360	13016000512	14469000192	17166999552	13457000448	28555999232	31520999424	43	42	38	55.4	54.4	52.1	98.38	0	323.31	446470000000	1302
E7ESW6;Q6ZQQ6	WD repeat-containing protein 87	WDR87	0	0	0	0	0	0	0	0	0	0	0	0	0	0	0	0	0	0	16772000	1	1	1	0.3	0.3	0.3	337.83	0.010013	1.8295	433070000	20
E7ESY4;Q13330;H0Y4T7	Metastasis-associated protein MTA1	MTA1	0	0	26423000	0	0	0	0	0	0	40859000	0	0	0	35518000	0	0	0	0	0	6	6	6	10.7	10.7	10.7	79.372	0	7.776	332440000	25
E7ET15;O15042	U2 snRNP-associated SURP motif-containing protein	U2SURP	0	0	0	0	0	0	0	0	0	0	0	0	0	0	0	35858000	0	0	0	4	4	4	4.3	4.3	4.3	118.25	0	8.603	311060000	19
E7ET49;Q8NCG7	Sn1-specific diacylglycerol lipase beta	DAGLB	0	0	0	0	0	0	0	0	0	0	0	0	0	0	0	0	0	13979000	0	2	2	2	3.8	3.8	3.8	68.951	0.0092185	1.8595	128670000	4
E7ETR1		CAMKV	1564199936	1128400000	1376300032	1746800000	1610599936	1865500032	1390599936	1524600064	1016800000	1319600000	2186099968	1792999936	1823699968	1516199936	1659500032	1263100032	1123900032	1362599936	3671800064	19	19	2	65.3	65.3	6.6	46.669	0	323.31	34048000000	331
E7ETZ4;Q9Y6E2;B5MCE7;B5MCH7;Q75MG1	Basic leucine zipper and W2 domain-containing protein 2	BZW2	50164000	41948000	0	58928000	62287000	40589000	0	0	61020000	0	0	56677000	0	48552000	72022000	0	60768000	0	0	5	5	5	11.3	11.3	11.3	46.913	0	6.449	911640000	35
F5GXV3;F5H4Z6;F5GZ45;F5H3Z4;E7EU04;J3KR13;J3KQP4;P14207;F5H5L8;A0A087WYI3;A0A087WWY2;A0A087WXL1;P41439	Folate receptor beta;Folate receptor gamma	FOLR2;FOLR3	0	0	0	0	0	0	0	0	0	0	55147000	0	0	0	66847000	0	0	0	0	3	3	3	19.5	19.5	19.5	19.911	0.0011893	3.2149	166920000	9
E7EUK8;O94921	Cyclin-dependent kinase 14	CDK14	45067000	0	0	71860000	67961000	0	0	0	0	0	0	0	0	52494000	71355000	0	57223000	59377000	0	3	2	1	8.5	6.2	3.8	38.314	0.0045642	2.2018	738600000	25
E7EUL7;E9PHV5;P28290;H7BZ26	Sperm-specific antigen 2	SSFA2	0	40353000	0	0	0	0	0	0	0	0	0	0	0	0	0	0	0	0	0	2	2	2	3.9	3.9	3.9	84.592	0.006413	2.0593	101260000	4
E7EUN2;A0A087X1U1;F5GXM9		AGAP1	0	0	0	0	0	0	0	0	0	0	45852000	0	0	0	0	0	0	0	0	10	8	1	12.3	10	0.8	116.62	0	12.322	475700000	22
E7EX73;E9PGM1;E7EUU4;Q04637	Eukaryotic translation initiation factor 4 gamma 1	EIF4G1	599929984	565670016	745630016	669379968	535729984	607779968	555950016	669750016	538830016	617910016	489350016	554819968	549200000	468630016	689600000	639529984	670329984	488230016	488169984	27	27	22	23.8	23.8	20.4	158.64	0	141.73	12189000000	279
E7EV01;O15484;A0A3B3IRX8	Calpain-5	CAPN5	474700000	408950016	505390016	326670016	476209984	476380000	396280000	467590016	300409984	444760000	233660000	424400000	342230016	494289984	511720000	444720000	428660000	451660000	333240000	13	13	13	25.1	25.1	25.1	77.469	0	46.036	8632000000	153
E7EV07;A0A087X0P1		ARHGEF4	0	0	0	0	0	0	0	0	0	11093000	0	0	0	0	0	0	0	0	0	4	3	2	2.2	1.7	1	198.25	0.0035072	2.3059	4763400000	8
E7EV41;P32418	Sodium/calcium exchanger 1	SLC8A1	0	0	0	0	0	0	0	0	0	0	0	0	0	0	0	0	0	0	94642000	1	1	1	3.5	3.5	3.5	74.427	0	15.888	933880000	14
E7EVA0;P27816	Microtubule-associated protein;Microtubule-associated protein 4	MAP4	2244300032	2448000000	4912300032	1304199936	1539100032	3497499904	4283200000	1991299968	1715000064	2103000064	553080000	1923900032	1429100032	941630016	2896000000	2269400064	1825200000	1012499968	1353100032	38	38	29	23.2	23.2	18.7	245.44	0	276.45	44282000000	381
E7EVC7;Q676U5	Autophagy-related protein 16-1	ATG16L1	0	0	0	0	0	0	0	0	0	0	0	0	48368000	0	0	0	0	0	0	3	3	3	5	5	5	70.01	0.0099813	1.8116	102210000	8
E7EVJ5;Q96F07;H7C229;E7EW33	Cytoplasmic FMR1-interacting protein 2	CYFIP2	2197900032	1938300032	2195000064	2478599936	2332699904	2344000000	1984300032	2476499968	2571399936	2104999936	3757799936	2185900032	2445700096	2167899904	2267599872	2430099968	1736499968	2515000064	4095500032	44	44	26	42.5	42.5	24.7	142.58	0	213.54	52977000000	672
E7EVW7;P14317	Hematopoietic lineage cell-specific protein	HCLS1	142740000	209560000	179450000	191690000	120340000	214660000	243260000	0	165690000	250530000	0	0	213460000	278489984	578899968	290649984	232570000	138590000	104490000	9	9	9	27.8	27.8	27.8	49.704	0	15.586	3914500000	71
E7EVZ5;Q8NBM8	Prenylcysteine oxidase-like	PCYOX1L	0	0	0	0	0	0	0	0	0	84316000	0	0	0	0	0	0	0	0	0	2	2	2	7.4	7.4	7.4	45.679	0	5.7643	418030000	12
H0YFS7;E7EW59;Q9Y467	Sal-like protein 2	SALL2	0	0	0	0	0	0	0	0	0	0	0	0	0	0	0	10584000	0	0	0	2	2	2	4.3	4.3	4.3	94.902	0.0030973	2.388	57421000	2
E7EWD3;O75077	Disintegrin and metalloproteinase domain-containing protein 23	ADAM23	0	0	0	0	0	0	0	0	0	0	0	0	0	0	0	0	0	0	183230000	2	2	2	3	3	3	92.045	0	10.903	860990000	13
E7EWP0;H0Y886;O43674	NADH dehydrogenase [ubiquinone] 1 beta subcomplex subunit 5, mitochondrial	NDUFB5	84858000	69146000	94166000	107120000	83716000	0	0	0	0	94687000	103670000	93078000	118670000	79021000	0	0	0	0	131630000	5	5	5	27.7	27.7	27.7	20.038	0	7.7096	1371300000	30
E9PID8;E7EWR4;P33240;Q9H0L4	Cleavage stimulation factor subunit 2;Cleavage stimulation factor subunit 2 tau variant	CSTF2;CSTF2T	97056000	0	0	0	0	0	0	0	0	0	0	0	55964000	0	0	0	0	0	0	3	3	3	9.6	9.6	9.6	46.665	0.0011925	3.2488	311440000	11
E7EWW0;Q7Z3J2;C9J7I2;F5H7K1;H3BV68;H3BVG8	UPF0505 protein C16orf62	C16orf62	88247000	86112000	80695000	107210000	104530000	121050000	77195000	0	85984000	0	102830000	73503000	88723000	0	84142000	101950000	80632000	95812000	0	10	10	10	12.7	12.7	12.7	118.61	0	50.642	1665500000	60
E7EX17;P23588;F8VSC7;F8VP89;F8W0K0	Eukaryotic translation initiation factor 4B	EIF4B	331990016	400040000	470220000	297769984	249150000	370880000	379480000	0	0	497849984	281160000	321150016	372840000	0	336929984	458870016	303849984	302889984	545329984	10	10	10	19.8	19.8	19.8	69.697	0	145.9	6883300000	60
E7EX44;Q05682	Caldesmon	CALD1	850540032	866350016	583790016	316780000	538689984	592920000	510350016	452140000	425320000	735870016	420470016	541209984	658080000	417800000	666590016	845030016	593710016	445190016	330240000	16	16	1	26.2	26.2	2.2	64.168	0	133.94	11693000000	155
E7EX90;Q6AWB1		DCTN1;DKFZp686E0752	0	0	0	0	0	0	0	0	0	0	0	0	0	0	0	0	0	0	60665000	56	1	1	61.1	2.7	2.7	139.09	0	35.129	873400000	12
E9PAM4			0	0	0	0	0	36455000	0	36438000	0	0	0	0	0	0	0	0	0	0	0	4	4	0	8.9	8.9	0	51.218	0	5.499	342230000	24
F8VZJ2;H0YHX9;Q13765;E9PAV3;F8W0W4;F8W1N5;F8VNW4	Nascent polypeptide-associated complex subunit alpha;Nascent polypeptide-associated complex subunit alpha, muscle-specific form	NACA	490750016	413780000	442750016	300560000	292969984	355270016	451409984	342680000	350740000	333209984	278670016	354240000	340740000	268529984	383369984	377840000	337310016	298020000	363190016	5	5	5	51.5	51.5	51.5	15.016	0	167.75	7566800000	81
E9PB61;Q86V81	THO complex subunit 4	ALYREF	117990000	128870000	114800000	97435000	108180000	116940000	156670000	0	0	0	0	109290000	0	0	120530000	0	0	0	0	5	5	5	28.4	28.4	28.4	27.557	0	38.475	1839400000	37
E9PBE1;Q05513;D6RDM0;D6RG01;D6RBD4;F2Z2H9;D6RGG1;D6RAU1	Protein kinase C zeta type	PRKCZ	0	0	0	0	0	0	0	0	0	0	0	0	9861700	0	0	0	0	0	0	2	2	2	7.8	7.8	7.8	39.529	0.0026774	2.468	75518000	6
E9PBG3;Q9NQ86	E3 ubiquitin-protein ligase TRIM36	TRIM36	0	0	0	0	42055000	0	0	0	45538000	0	111750000	0	0	0	0	0	0	0	70494000	4	4	4	9.2	9.2	9.2	65.568	0	6.7295	539180000	20
E9PBG7;E9PF82		CAMK2D	3631099904	3454899968	2931699968	3645100032	3304600064	2960000000	3065100032	2811000064	3271699968	1954599936	5112699904	3750799872	3503399936	3255200000	3240900096	2923599872	3061900032	3498899968	4476700160	20	13	1	54.9	36.1	4.3	57.762	0	257.37	71290000000	248
E9PC47;P53667	LIM domain kinase 1	LIMK1	0	0	0	0	0	0	0	0	0	0	0	0	0	0	0	0	0	0	27030000	2	2	2	3.4	3.4	3.4	75.526	0.00025272	4.1166	90262000	6
E9PC69;Q7KZI7;E7ETY4	Serine/threonine-protein kinase MARK2	MARK2	114920000	100630000	111310000	100870000	0	116890000	90048000	0	0	0	122540000	0	97135000	110300000	107610000	0	0	0	0	9	9	7	15.6	15.6	12.2	86.69	0	23.791	1489900000	39
E9PCT3;P51636	Caveolin;Caveolin-2	CAV2	47817000	0	0	0	0	0	0	0	0	0	0	0	0	0	75267000	35246000	0	0	0	1	1	1	10.6	10.6	10.6	12.953	0.0016159	2.8251	240150000	13
E9PCY7;G8JLB6;P31943;D6RIT2;D6RIU0;D6RBM0;D6RAM1;E5RGV0;D6R9T0;D6RFM3;D6RDU3;D6RJ04;D6RIH9;E7EQJ0	Heterogeneous nuclear ribonucleoprotein H;Heterogeneous nuclear ribonucleoprotein H, N-terminally processed	HNRNPH1	860350016	1053699968	920929984	952960000	888350016	929400000	1038499968	1203699968	1316499968	946620032	571880000	1019299968	1044300032	1095600000	1100099968	1147800064	1094000000	1123900032	507910016	12	7	6	36.6	21.7	17.7	47.087	0	106.98	20299000000	121
E9PD09;Q96HH9;D6REP5;B7Z4W8	GRAM domain-containing protein 3	GRAMD3	0	0	0	0	0	0	0	0	0	0	0	0	0	0	90742000	0	0	0	0	3	3	3	12.7	12.7	12.7	45.504	0.0012177	3.5356	715590000	12
V9GYW9;E9PD55;E9PDJ2;P53805	Calcipressin-1	RCAN1	0	0	0	0	0	0	0	0	0	0	0	0	0	0	0	0	0	0	132790000	2	2	2	15.6	15.6	15.6	23.224	0.00049566	3.7891	460660000	10
Q5JUB9;Q5JUB8;E9PDC2;Q8WUY3;H7BZH9;A0A088AWP5	Protein prune homolog 2	PRUNE2	0	0	52963000	0	78579000	65092000	0	0	0	0	0	72607000	79961000	0	0	0	0	81163000	108900000	3	3	3	18.1	18.1	18.1	30.169	0	7.6171	943080000	36
E9PDG8;O60641;E5RGY9	Clathrin coat assembly protein AP180	SNAP91	6413599744	7144999936	6394200064	8023900160	6693000192	7335900160	5585800192	5974900224	6189199872	7020199936	10055000064	8157199872	8170399744	5567200256	6755500032	5961099776	5326099968	6295499776	13848000512	22	22	20	30.5	30.5	28.3	91.969	0	323.31	161780000000	567
E9PDL2		DPP6	0	0	0	0	0	0	0	0	0	0	0	0	0	0	0	0	0	0	82259000	27	1	1	43.5	2.2	2.2	86.326	0	209.31	301340000	10
E9PDU6	Calponin	CNN3	0	0	0	0	0	0	0	0	0	0	0	0	0	0	0	0	0	0	24189000	10	1	1	81.6	5.9	5.9	20.208	0.0028921	2.4382	506440000	16
E9PEB5;Q96AE4	Far upstream element-binding protein 1	FUBP1	792009984	734129984	782720000	651049984	615849984	800600000	798110016	365700000	615360000	745379968	357020000	931180032	897139968	698960000	733000000	772380032	871110016	637560000	382489984	19	18	17	36.5	35.4	34	68.903	0	253.41	14630000000	224
H0YAC6;E9PEM5;P50851	Lipopolysaccharide-responsive and beige-like anchor protein	LRBA	0	0	0	87908000	0	0	0	0	0	0	0	0	86803000	85635000	0	0	0	85907000	0	11	8	8	9.8	7.2	7.2	166.8	0	11.702	600520000	25
E9PER6;O15530;Q6A1A2	3-phosphoinositide-dependent protein kinase 1;Putative 3-phosphoinositide-dependent protein kinase 2	PDPK1;PDPK2P	192330000	209530000	203340000	206970000	208140000	234430000	246310000	299750016	256790000	212100000	217780000	251430000	197020000	222560000	168110000	204000000	218120000	178590000	250420000	9	9	9	24.2	24.2	24.2	60.328	0	18.615	4571200000	81
E9PF18;Q16836;A0A0A0MSE2;A0A0D9SFP2;A0A1W2PNM1;A0A1W2PQV5;A0A1W2PQ78	Hydroxyacyl-coenzyme A dehydrogenase, mitochondrial	HADH	3297700096	3655600128	3530200064	4191699968	4569500160	4928000000	4142599936	2647899904	3713999872	3649700096	4612599808	3786299904	3117600000	4279399936	3579200000	3888300032	4141199872	4017299968	2615699968	12	12	12	52.3	52.3	52.3	42.123	0	323.31	85257000000	319
E9PF59;P42658	Dipeptidyl aminopeptidase-like protein 6	DPP6	1984400000	2231300096	1419000064	2072300032	1996899968	2207699968	1724999936	1436000000	2100700032	2312300032	3239500032	1934899968	2172499968	2130400000	2127900032	1867900032	1853900032	2655099904	4604800000	29	29	3	45.6	45.6	6.5	91.245	0	215.77	47398000000	475
E9PFK9;Q9UJ41;Q3HKR1;A0A0A0MSJ3	Rab5 GDP/GTP exchange factor	RABGEF1	76570000	68916000	73291000	73001000	74755000	88871000	73254000	0	71421000	67784000	64151000	0	0	63598000	65973000	71282000	70554000	78452000	78716000	7	7	7	15.5	15.5	15.5	58.394	0	6.6299	1370200000	48
E9PFP8;P57721;J3QT27	Poly(rC)-binding protein 3	PCBP3	870609984	977320000	844750016	799619968	686809984	689859968	802089984	565689984	776670016	727459968	0	769360000	772070016	688380032	744409984	647820032	753569984	518270016	0	12	8	7	60.9	46.3	42.9	38.187	0	323.31	14415000000	169
E9PFR3;Q14738;H0Y8C4	Serine/threonine-protein phosphatase 2A 56 kDa regulatory subunit delta isoform	PPP2R5D	301249984	240030000	259340000	411510016	323980000	351820000	256470000	0	253800000	267830000	465540000	325070016	324550016	322200000	318209984	264560000	209110000	338980000	500040000	17	17	11	38.6	38.6	25.1	69.116	0	51.424	6447100000	125
E9PGC0;P20936	Ras GTPase-activating protein 1	RASA1	0	0	0	0	0	0	0	0	0	0	0	0	0	0	0	0	0	0	39301000	6	6	6	8.1	8.1	8.1	101.79	0	5.4471	217000000	18
Q5TG12;E9PGC5;Q15262;H0YDP9	Protein-tyrosine-phosphatase;Receptor-type tyrosine-protein phosphatase kappa	PTPRK	0	0	0	0	0	0	0	340390016	0	0	0	0	0	0	0	0	0	0	0	4	4	4	3.9	3.9	3.9	164.2	0.0004964	3.8167	563320000	9
E9PGC8;P78559	Microtubule-associated protein 1A;MAP1A heavy chain;MAP1 light chain LC2	MAP1A	5503499776	4894499840	3848900096	6507599872	5678199808	5499700224	4927900160	6853799936	5559399936	5654900224	6562500096	5987899904	6341700096	6209099776	6224500224	6295499776	7407499776	6629199872	6681900032	83	80	80	41.9	41.1	41.1	331.25	0	323.31	123530000000	1131
H0YIL0;Q3ZCN8;E9PGM3;Q8N2C3	DEP domain-containing protein 4	DEPDC4	0	0	0	0	0	0	0	0	0	0	0	0	0	0	0	0	0	41710000	0	1	1	1	4.5	4.5	4.5	32.825	0.0058328	2.1446	239020000	11
E9PGP6;Q9UGJ0	5-AMP-activated protein kinase subunit gamma-2	PRKAG2	107960000	0	0	0	0	0	0	0	0	99515000	0	0	117830000	0	106280000	0	0	0	0	4	4	4	15.5	15.5	15.5	50.25	0	7.4547	1237500000	24
E9PGT1;Q15631;H7C1D4	Translin	TSN	1408499968	1285500032	1228999936	1093200000	1000300032	1258200064	1393699968	1316300032	1295500032	969969984	1245400064	1650800000	1300800000	1324199936	1311500032	1279800064	1091100032	1179900032	825350016	9	9	9	42.6	42.6	42.6	25.572	0	198.75	25542000000	195
E9PGT6;Q99627;H7C3S9	COP9 signalosome complex subunit 8	COPS8	508510016	463100000	466369984	544620032	546840000	496169984	522680000	569699968	593040000	488529984	514480000	499780000	467920000	440020000	452860000	501470016	536889984	460080000	445289984	6	6	6	72.3	72.3	72.3	19.344	0	118.23	10296000000	85
E9PGZ1;C9J813		CALD1	0	0	0	0	0	0	0	0	0	0	0	0	0	0	0	0	0	11918000	0	16	1	1	27.4	2.4	2.4	61.705	0.00049988	3.9297	303460000	11
E9PH82;Q8NCA5	Protein FAM98A	FAM98A	0	0	0	0	0	0	0	0	0	0	0	0	0	131720000	0	0	0	132270000	0	6	4	4	20.8	16.3	16.3	34.431	0	8.7195	1295300000	37
E9PHB5		CTNND2	0	0	0	0	0	0	0	0	0	0	0	0	0	0	0	13665000	0	0	0	28	2	2	43.9	3.4	3.4	99.403	0.0026768	2.4663	42329000	10
E9PHK5;P01189	Pro-opiomelanocortin;NPP;Melanotropin gamma;Potential peptide;Corticotropin;Melanotropin alpha;Corticotropin-like intermediary peptide;Lipotropin beta;Lipotropin gamma;Melanotropin beta;Beta-endorphin;Met-enkephalin	POMC	0	0	0	32264000	0	0	0	0	0	0	0	0	0	0	0	0	0	0	0	2	2	2	8.5	8.5	8.5	27.065	0	33.644	66280000	2
E9PHR9;Q9NRQ2	Phospholipid scramblase 4	PLSCR4	257130000	163750000	184850000	133510000	158580000	0	195280000	193350000	0	181170000	0	0	195360000	269129984	221700000	0	0	204160000	0	3	3	3	16.3	16.3	16.3	26.249	0	16.778	3128200000	40
E9PHY0;P11117;B7Z7D2;E9PQY3;E9PP23	Lysosomal acid phosphatase	ACP2	81573000	68610000	57496000	64391000	65421000	0	0	0	0	0	56207000	82804000	72541000	61773000	0	0	69018000	61053000	0	5	5	5	12.5	12.5	12.5	40.99	0	6.3906	1064800000	40
E9PHY5;O43491;E9PK52;E9PII3;A0A2R8Y5B3	Band 4.1-like protein 2	EPB41L2	6109700096	7685700096	7124100096	4475299840	5101599744	6659999744	7285799936	6483500032	4309199872	6967099904	3344999936	3996499968	4506399744	5465699840	7981400064	5185399808	7175399936	4638499840	3711899904	39	35	20	49.9	46.1	24.4	104.36	0	323.31	119480000000	713
E9PHY8;Q8NDA8	Maestro heat-like repeat-containing protein family member 1	MROH1	70625000	73038000	76394000	68191000	0	0	0	91452000	0	0	73252000	97240000	93536000	73617000	80074000	101240000	0	76339000	108640000	18	18	18	16.2	16.2	16.2	180.28	0	15.408	1275000000	59
E9PPQ8;E9PI86;P49321	Nuclear autoantigenic sperm protein	NASP	0	0	0	0	0	0	0	0	0	0	0	0	0	0	33968000	0	0	0	0	1	1	1	14.9	14.9	14.9	16.674	0	5.7051	214390000	6
E9PIE3;Q969G5	Protein kinase C delta-binding protein	PRKCDBP	127550000	0	0	0	0	0	0	0	0	0	0	0	0	0	133910000	138860000	0	0	0	4	4	4	14.7	14.7	14.7	31.088	0	7.3529	791010000	13
E9PN66;E9PKN9;E9PS55;E9PMW4;E9PQ46;E9PIN5;E9PIK4;U3KQ32;E9PKZ4;E9PPM1;O14683;E9PNB3;E9PMY0	Tumor protein p53-inducible protein 11	TP53I11	0	502350016	0	0	0	0	0	0	0	0	0	0	0	0	0	0	0	0	0	2	2	2	40.3	40.3	40.3	6.8649	0.0012115	3.4762	746030000	4
E9PIM6;E9PNQ8;P04216;J3QRJ3	Thy-1 membrane glycoprotein	THY1	6080399872	5520099840	4009600000	5568900096	4793999872	5576600064	5789799936	4208999936	6231499776	6972199936	10465999872	5092800000	4324899840	5883200000	5455900160	5666500096	3413600000	6862199808	13280000000	4	4	4	26.3	26.3	26.3	16.927	0	137.13	135150000000	281
E9PIN3;Q9UBU9	Nuclear RNA export factor 1	NXF1	0	0	0	0	0	0	0	0	0	0	0	0	30905000	37735000	0	0	0	0	0	3	3	3	6.3	6.3	6.3	68.106	0	7.4809	187850000	12
E9PJ42;Q5BJD5	Transmembrane protein 41B	TMEM41B	0	0	0	0	0	0	0	0	0	9975300	0	0	0	0	0	0	0	0	0	1	1	1	9.7	9.7	9.7	21.72	0.0099958	1.8228	49443000	2
E9PJ55;Q9NUJ3	T-complex protein 11-like protein 1	TCP11L1	74239000	0	72282000	74366000	77894000	53178000	0	0	67288000	72192000	86197000	67417000	56908000	0	54110000	62289000	0	71380000	94252000	5	5	5	8.4	8.4	8.4	67.238	0	6.4397	1259100000	53
E9PJ81;E9PRQ7;Q04323;A0A087WTZ5	UBX domain-containing protein 1	UBXN1	173520000	129060000	145610000	104960000	0	160540000	145600000	0	0	0	0	79533000	137100000	107170000	105680000	121540000	146110000	0	111310000	6	6	6	31.4	31.4	31.4	32.611	0	154.5	2172300000	53
E9PMI6;E9PJF4;J3KN38;P54105	Methylosome subunit pICln	CLNS1A	0	0	0	0	0	0	0	0	0	0	0	0	0	0	0	0	0	0	41756000	1	1	1	7.8	7.8	7.8	18.259	0.0045632	2.2018	1136200000	18
E9PJM3;Q9UK99;E9PL46;B4E3U2;G3V1E0	F-box only protein 3	FBXO3	0	0	0	0	0	0	0	0	0	0	52400000	0	0	0	0	0	0	0	0	6	6	6	17	17	17	49.153	0	23.349	432360000	24
E9PJP2;Q5TF21;H3BRB8	Protein SOGA3	SOGA3	184090000	201370000	161920000	228330000	166530000	165340000	157860000	145970000	212970000	244720000	269980000	221950000	192900000	187450000	184820000	169210000	165280000	203590000	395969984	18	18	17	19.3	19.3	18.1	102.88	0	53.459	4275800000	109
E9PJP6;Q9NY72;E9PQS8	Sodium channel subunit beta-3	SCN3B	0	46005000	0	47736000	0	56591000	0	0	0	0	0	0	0	0	0	0	0	0	96746000	3	3	3	23.4	23.4	23.4	16.288	0.00098256	3.6293	533770000	20
E9PK47;P06737	Alpha-1,4 glucan phosphorylase;Glycogen phosphorylase, liver form	PYGL	0	83655000	162590000	109540000	156670000	214440000	145100000	258370000	139180000	83514000	110150000	121460000	144930000	161390000	225740000	170560000	100810000	97187000	0	26	17	17	37.4	26	26	94.069	0	45.116	2707500000	106
E9PS17;E9PK59;Q96KG9;E9PPN3	N-terminal kinase-like protein	SCYL1	0	0	122170000	105980000	134690000	76844000	91184000	0	0	116310000	0	0	0	0	0	0	0	0	114060000	12	12	12	22.6	22.6	22.6	85.718	0	19.795	1545900000	39
E9PK67;E9PNI7;Q53GL7;E9PPE7;E9PJI2;E9PPV8	Poly [ADP-ribose] polymerase 10	PARP10	0	0	0	0	0	0	32441000	0	0	0	0	0	0	0	0	0	0	0	0	4	4	4	6.2	6.2	6.2	109.1	0	4.4687	158310000	5
E9PKC0;Q6IQ23;H0YDE2;A0A1B0GTN9;E9PL74;A0A1B0GUN0	Pleckstrin homology domain-containing family A member 7	PLEKHA7	0	0	0	0	0	0	0	0	0	0	0	0	40079000	0	0	0	0	0	0	4	4	4	3.2	3.2	3.2	144.42	0	5.1834	490450000	24
H7BXH2;E9PKF6;Q5H9R7;E9PQP7	Serine/threonine-protein phosphatase 6 regulatory subunit 3	PPP6R3	0	100330000	98345000	99123000	123390000	94461000	105670000	0	129830000	0	0	104250000	111260000	120040000	0	128020000	0	123250000	0	13	13	13	19.2	19.2	19.2	92.407	0	213.98	1772100000	55
E9PKG1;Q99873;E9PQ98;E9PIX6;H0YDE4;E9PNR9	Protein arginine N-methyltransferase 1	PRMT1	416889984	433529984	427870016	414510016	428660000	389540000	434820000	476180000	466670016	392710016	402649984	499030016	444540000	442420000	456540000	477409984	376249984	382160000	385809984	15	15	13	49.8	49.8	43.7	37.709	0	47.642	8900400000	166
E9PKT1;Q8IVF5;E9PMZ8	T-lymphoma invasion and metastasis-inducing protein 2	TIAM2	0	120710000	0	0	119990000	0	0	0	0	0	124010000	0	129500000	0	126890000	0	0	0	156310000	9	9	9	14	14	14	117.39	0	24.805	1491700000	39
E9PKU7		GANAB	0	0	0	0	116050000	0	58818000	0	0	71708000	0	0	0	0	0	0	0	0	0	34	2	2	53.5	3.5	3.5	96.543	0	25.626	801960000	20
E9PKV2;Q9NRX2	39S ribosomal protein L17, mitochondrial	MRPL17	0	0	0	0	33619000	0	0	0	0	0	0	0	0	0	0	0	0	0	0	1	1	1	10.6	10.6	10.6	16.371	0.001592	2.6669	64300000	4
E9PL10;Q96K17	Transcription factor BTF3;Transcription factor BTF3 homolog 4	BTF3L4	0	253260000	173750000	0	0	197610000	327550016	0	0	270680000	0	0	0	372920000	216230000	0	0	0	181830000	4	4	4	39.3	39.3	39.3	15.779	0	34.223	3770100000	31
E9PL57;Q86V88	Magnesium-dependent phosphatase 1	NEDD8-MDP1;MDP1	0	0	68868000	0	0	0	0	0	119310000	0	0	0	0	162580000	0	87109000	0	67142000	0	3	3	2	26.5	26.5	18.2	19.536	0	20.34	1212600000	27
E9PL71;E9PN91		EEF1D	0	0	0	0	0	0	0	0	0	0	0	0	0	0	0	0	0	51401000	0	6	1	1	43.3	11.2	11.2	20.819	0.0016059	2.7497	99885000	2
E9PLK3;P55786	Puromycin-sensitive aminopeptidase	NPEPPS	14533999616	14307000320	16696000512	14286000128	13600000000	14318000128	14759000064	15594999808	15432999936	13827999744	13237000192	14437999616	14286999552	13328000000	14613999616	14325999616	14451999744	13027000320	11756000256	48	48	48	59.6	59.6	59.6	102.99	0	323.31	297610000000	1306
E9PLL2;E9PMH7;Q9BQC3	Diphthamide biosynthesis protein 2	DPH2	0	0	0	0	0	0	0	0	0	0	0	0	17704000	0	0	0	0	0	0	1	1	1	19	19	19	10.705	0.0067754	1.9699	59198000	4
E9PLL6;P46776;E9PJD9	60S ribosomal protein L27a	RPL27A	0	0	0	0	0	0	0	0	0	0	0	0	0	0	0	0	0	0	106320000	3	3	3	26.9	26.9	26.9	12.201	0.0030864	2.3596	344460000	11
E9PLP8;Q12996	Cleavage stimulation factor subunit 3	CSTF3	0	0	0	0	0	0	0	0	0	0	0	0	0	0	0	18220000	0	0	0	2	2	2	3.5	3.5	3.5	86.272	0	6.2962	138440000	9
E9PMJ2;J3KP39;Q9BPY3;G3V179;E9PMW3;E9PIM5	Protein FAM118B	FAM118B	66212000	61495000	75674000	0	72049000	61007000	85008000	0	76307000	0	0	48144000	74944000	0	0	60213000	0	0	0	5	5	5	22	22	22	39.079	0	13.516	829640000	43
E9PMR6;Q9NZN5	Rho guanine nucleotide exchange factor 12	ARHGEF12	0	97113000	119720000	77402000	109880000	126180000	120120000	0	0	156910000	0	123210000	123310000	111630000	0	130550000	104940000	84808000	201190000	15	15	15	13.2	13.2	13.2	161.91	0	29.432	2070900000	68
E9PMV2		HLA-DQA1	0	0	0	0	0	0	0	0	0	0	0	0	0	43259000	0	0	0	0	0	2	1	1	10.7	5.1	5.1	23.673	0.0056277	2.1553	49101000	2
E9PNK6;E9PPQ1;J3KNE7;Q16890;E9PNQ9	Tumor protein D53	TPD52L1	264590000	254830000	290089984	211750000	206660000	196820000	277790016	283320000	0	268340000	145010000	261370000	210850000	0	252380000	318020000	289820000	218610000	0	5	5	5	35.5	35.5	35.5	18.661	0	26.927	4646700000	79
E9PNL8;Q13574	Diacylglycerol kinase;Diacylglycerol kinase zeta	DGKZ	0	0	0	0	0	0	0	0	0	0	0	0	0	0	0	0	0	0	62396000	4	3	3	7.1	5	5	78.927	0.0014114	3.0847	165710000	7
E9PNP3;Q9H7C9;E9PIQ4;E9PR47	Mth938 domain-containing protein	AAMDC	0	142280000	201850000	112120000	92268000	0	63762000	0	72792000	110880000	0	116940000	93279000	75998000	87615000	86469000	0	0	0	3	3	3	25.5	25.5	25.5	15.588	0	177.62	1649200000	35
E9PNR2;Q13671	Ras and Rab interactor 1	RIN1	0	0	0	0	0	0	0	0	0	0	0	0	0	0	0	0	0	0	24907000	1	1	1	1.8	1.8	1.8	66.545	0.0028902	2.4361	373700000	21
E9PPJ0;Q13435;E9PJ04;H0YCG1	Splicing factor 3B subunit 2	SF3B2	260840000	250800000	228070000	244270000	163440000	250540000	304560000	0	158790000	222530000	0	0	209710000	0	198400000	284300000	177960000	193420000	0	15	15	15	22	22	22	98.169	0	25.752	3678000000	88
G3V158;E9PPM8;Q9Y315	Deoxyribose-phosphate aldolase	DERA	94303000	95546000	106100000	113410000	94445000	98722000	98179000	151880000	125700000	58612000	63124000	0	0	78192000	90100000	89975000	87660000	80629000	0	5	5	5	27.8	27.8	27.8	25.113	0	10.403	1643700000	67
E9PPW7;O00217;E9PKH6;E9PN51;F8W9K7	NADH dehydrogenase [ubiquinone] iron-sulfur protein 8, mitochondrial	NDUFS8	840190016	932460032	727500032	1079200000	852929984	896270016	723289984	1093299968	863969984	688200000	1438200064	982990016	925409984	865200000	699379968	748729984	912579968	828510016	963420032	6	6	6	37	37	37	20.656	0	44.452	19308000000	180
E9PQI5;E9PQ80;E9PSI1;Q9BY43;H0YI89	Charged multivesicular body protein 4a	CHMP4A	0	0	0	0	0	0	0	0	0	0	0	0	0	10887000	0	0	0	0	0	2	2	2	13.9	13.9	13.9	18.845	0	4.9938	133780000	10
E9PQD7;P15880;H0YEN5	40S ribosomal protein S2	RPS2	0	0	158320000	174900000	0	121010000	0	342100000	0	0	0	0	0	0	0	0	0	0	0	5	5	5	29.4	29.4	29.4	25.211	0	27.244	2793400000	32
E9PQM0;Q8WUK0	Phosphatidylglycerophosphatase and protein-tyrosine phosphatase 1	PTPMT1	0	0	0	0	0	0	0	0	0	0	0	0	0	0	0	4975800	0	0	0	3	3	3	22.6	22.6	22.6	18.215	0	4.7983	23926000	13
H7BYV1;E9PS44;E9PQN9;P13164;Q01629;Q01628	Interferon-induced transmembrane protein 1;Interferon-induced transmembrane protein 2;Interferon-induced transmembrane protein 3	IFITM2;IFITM3;IFITM1	0	0	0	0	0	0	0	0	0	0	0	0	0	74625000	0	0	0	0	0	1	1	1	21.6	21.6	21.6	8.0866	0	7.8918	137650000	4
E9PQY2;Q9NQP4	Prefoldin subunit 4	PFDN4	0	0	0	0	0	0	0	0	0	0	0	0	0	0	0	0	0	0	62585000	2	2	2	19.9	19.9	19.9	15.598	0	20.803	603640000	8
E9PR38;H0YEH2;Q5T1Z4;Q5T1Z8;Q14671;H0YDK8	Pumilio homolog 1	PUM1	0	0	57994000	0	0	0	0	0	0	0	0	54416000	0	60733000	0	0	0	0	25599000	6	6	6	7.4	7.4	7.4	100.5	0	49.149	542920000	23
E9PR44;P02511;E9PJL7;E9PRA8;A0A024R3B9;E9PNH7	Alpha-crystallin B chain	CRYAB	10247999488	18436999168	11212999680	14997999616	18933000192	12209000448	12608000000	9866099712	12531999744	33321000960	20071000064	10576000000	16394000384	12940999680	16734999552	15937999872	15934000128	22005999616	11200000000	15	15	15	86.2	86.2	86.2	20.03	0	323.31	349320000000	744
E9PRA3;Q9BZ67	FERM domain-containing protein 8	FRMD8	0	0	0	0	0	0	0	0	28197000	0	0	0	0	0	0	0	0	0	0	1	1	1	34.4	34.4	34.4	9.5497	0.0011888	3.2084	82775000	3
E9PRY8;A0A087X1X7		EEF1D	1120700032	1343399936	1201500032	1030300032	1065500032	1136099968	1325600000	805630016	930600000	1316499968	744899968	1119100032	1016300032	896150016	1128000000	1097100032	1221200000	842680000	764329984	17	17	6	31	31	11.3	76.569	0	323.31	22443000000	253
F1T0E5		CADPS	0	0	0	0	0	0	0	0	0	0	0	0	0	0	0	0	0	0	31185000	44	1	1	43.5	1.4	1.4	152	0.00049628	3.8155	118260000	4
F2Z2J1;Q15349;B7Z3B5	Ribosomal protein S6 kinase;Ribosomal protein S6 kinase alpha-2	RPS6KA2	455560000	410070016	467969984	515800000	540150016	433030016	192640000	385609984	416270016	421420000	571230016	517200000	534780000	403289984	538009984	536560000	495990016	513590016	388350016	22	22	14	35.4	35.4	24	85.633	0	48.624	9590800000	208
F2Z357;J3KPC5;P47736;A0A0A0MQY8;X6R8W7	Rap1 GTPase-activating protein 1	RAP1GAP	636870016	549699968	622620032	713649984	686819968	635560000	619089984	806969984	737569984	615900032	1074099968	544449984	551120000	480480000	551550016	657800000	513520000	568249984	1112600064	17	17	15	36.4	36.4	33.7	66.98	0	93.965	13929000000	234
F5GYD4;F5GXW0;F5GWI4;P00813	Adenosine deaminase	ADA	0	38770000	0	0	0	0	0	0	0	0	0	0	0	0	0	0	0	0	0	1	1	1	40	40	40	8.3848	0	14.772	44607000	1
Q3KPI9;F5GWR7;P23468	Protein-tyrosine-phosphatase;Receptor-type tyrosine-protein phosphatase delta	PTPRD	611110016	545209984	470820000	555619968	517320000	480990016	403800000	594809984	677289984	562430016	637840000	519080000	574840000	528910016	537320000	485980000	536240000	542910016	564750016	26	26	16	25.1	25.1	16.1	168.66	0	190.67	11232000000	218
F5GWT4;Q9H4A3	Serine/threonine-protein kinase WNK1	WNK1	122930000	109790000	92052000	0	98333000	80988000	0	0	75693000	0	109150000	0	112050000	125950000	119390000	129080000	139340000	119190000	108610000	10	8	7	7.1	6	5.6	225.5	0	26.127	1889300000	52
F5GX39;Q15363;E7EQ72	Transmembrane emp24 domain-containing protein 2	TMED2	0	115140000	0	0	0	0	0	0	0	0	0	0	157620000	0	0	0	0	0	0	3	3	3	31.9	31.9	31.9	13.631	0	4.5872	1373700000	8
F5GX77;Q9UI30;F5GYQ2	Multifunctional methyltransferase subunit TRM112-like protein	TRMT112	0	0	0	65176000	0	0	76059000	0	0	0	0	0	0	0	70942000	91953000	75651000	0	0	2	2	2	24.5	24.5	24.5	11.972	0.00025458	4.2206	886350000	26
F5GXW5;U3KQ07;Q99622	Protein C10	C12orf57	0	0	0	0	0	0	0	0	0	0	0	0	6009100	0	0	0	0	0	0	2	2	2	35.1	35.1	35.1	9.9953	0.001607	2.7597	48117000	3
F5GYK2;Q9NRL3;M0R317	Striatin-4	STRN4	0	0	0	0	85130000	82046000	103680000	112940000	0	96563000	68685000	87718000	87262000	88149000	0	90349000	0	89002000	0	7	6	6	20.5	18.9	18.9	68.584	0	9.3643	1336400000	29
F5GYQ1;P61421;R4GN72;J3QL14	V-type proton ATPase subunit d 1	ATP6V0D1	4423600128	4208699904	3728000000	4921200128	4140900096	4282800128	3897799936	5152999936	5109499904	3824800000	7863499776	5136399872	4674200064	3913799936	4295499776	3835399936	4351900160	4242200064	8974699520	13	13	13	40.1	40.1	40.1	44.659	0	323.31	99633000000	369
F5GZH3;F5H866;F5GZ38;F5H1B8;Q9UF11;F5H3M1;F5GYU9;F5H114;F5H0R6;F5GY87	Pleckstrin homology domain-containing family B member 1	PLEKHB1	154230000	206110000	220230000	232050000	257110000	173290000	227140000	170220000	149110000	296120000	163210000	162250000	0	226410000	158590000	195280000	0	242290000	0	7	7	7	59.1	59.1	59.1	17.767	0	14.571	3775000000	60
F5GZ97;Q9Y3C0;F5GWI9;F5GXZ7;H0YGN0	WASH complex subunit CCDC53	CCDC53	0	101100000	71351000	0	0	0	0	0	0	0	0	74037000	0	0	0	0	0	0	0	4	4	4	30.1	30.1	30.1	21.044	0	5.9278	439380000	13
F5GZS6;J3KPF3;P08195	4F2 cell-surface antigen heavy chain	SLC3A2	6008300032	5570800128	6575399936	4544399872	4699899904	5115200000	4971299840	5267500032	5282899968	5921399808	4856000000	4762800128	5308100096	3944999936	5749199872	4893799936	4415300096	5481299968	5389400064	24	24	15	41.4	41.4	30.7	64.872	0	323.31	107180000000	535
F5H039;Q9NQX3;G3V582	Gephyrin;Molybdopterin adenylyltransferase;Molybdopterin molybdenumtransferase	GPHN	1706899968	1480099968	1381400064	1302200064	1237699968	1550499968	1519299968	1322300032	1464700032	1229500032	1266099968	1237799936	1391900032	1164199936	1153500032	1337699968	1389400064	1155200000	1204499968	27	27	27	47.8	47.8	47.8	84.733	0	323.31	27841000000	314
F5H7C4;F5H199		MSRB3	0	0	0	0	0	0	0	0	0	0	0	0	0	0	17557000	0	0	0	0	1	1	1	9.4	9.4	9.4	13.101	0.0015953	2.6803	52078000	4
F5H1R4;K7ES98;K7EM85;Q92619;K7ES92	Minor histocompatibility protein HA-1;Minor histocompatibility antigen HA-1	HMHA1	0	0	0	0	0	0	0	0	0	0	0	0	0	17338000	0	0	0	0	0	3	3	3	4	4	4	112.47	0	14.512	125300000	3
H0YGQ3;F5H1U9;O75970;A0A075B6R8;B7ZB24	Multiple PDZ domain protein	MPDZ	0	0	0	0	0	0	0	0	0	0	0	53994000	52921000	0	52815000	0	61781000	0	0	2	2	2	2.6	2.6	2.6	106.76	0	4.5712	427330000	16
F5H8G1;F5H1Z6;F5H8H3;Q9Y365;F5GWK5;F5H0V7;F5GY11;H0YGA9;H0YFF3	PCTP-like protein	STARD10	0	0	0	0	0	0	0	0	0	0	0	87652000	95251000	0	0	0	0	0	0	5	5	5	38.2	38.2	38.2	21.934	0	8.5935	899850000	29
F5H283;Q92563	Testican-2	SPOCK2	0	41223000	0	0	0	0	0	0	0	0	0	0	0	0	0	0	0	0	0	3	3	3	6.9	6.9	6.9	46.649	0.0012157	3.5194	265680000	25
F5H2F4		MTHFD1	0	0	0	0	0	0	0	0	0	0	0	0	0	97008000	0	0	0	0	0	38	1	1	50.4	1.2	1.2	110.61	0.0016037	2.7394	186910000	1
F5H2Z7		CCDC92	0	0	0	0	0	0	0	0	0	0	0	0	0	0	0	0	0	0	12250000	2	1	1	21.9	14.6	14.6	10.992	0.0015971	2.6917	35742000	2
F5H365;Q15436	Protein transport protein Sec23A	SEC23A	843169984	901449984	818419968	846350016	914369984	780760000	591939968	697329984	844819968	816579968	836940032	853689984	831190016	802049984	943030016	856030016	794670016	759920000	816510016	21	21	18	38.2	38.2	33.3	82.968	0	258.24	17311000000	214
F5H3F9;F5H4Q7;F5H4P8;F5H4N6;Q9Y3R0;F5H5I0;F5H424;F5H3G9	Glutamate receptor-interacting protein 1	GRIP1	0	0	0	0	47190000	0	0	0	0	0	0	0	0	0	0	0	0	0	0	3	3	3	14.3	14.3	14.3	22.884	0.0068042	2.0049	189060000	8
F5H3S6		TOM1L2	0	0	0	0	0	0	0	0	0	0	0	0	0	0	0	0	40254000	0	0	11	1	1	37.6	3.4	3.4	42.727	0.0064392	2.0919	189170000	12
F5H442;Q99816	Tumor susceptibility gene 101 protein	TSG101	291750016	298889984	290889984	209700000	260200000	235880000	265830000	339660000	246660000	262970000	220360000	220340000	250420000	232110000	258010000	290260000	276420000	230440000	193390000	7	7	7	21.1	21.1	21.1	40.917	0	18.809	5274600000	109
F8VY35;F5H4R6;H0YIV4;P55209;F8W020;F8W0J6;H0YH88;F8VXI6;F8VUX1;H0YHC3;F8VVB5	Nucleosome assembly protein 1-like 1	NAP1L1	1538499968	1725299968	1558899968	1503200000	1470700032	1539200000	1789600000	1394200064	1282700032	1271500032	1589200000	1577500032	1479900032	1156000000	1456199936	1465699968	1590700032	1576800000	1220600064	11	10	2	54.9	51.1	16.7	31.02	0	320.96	30766000000	203
F5H5D3;Q9BQE3;F8VVB9	Tubulin alpha-1C chain	TUBA1C;TUBA1B	3127500032	3759600128	2841400064	3533400064	3027200000	2915399936	3594200064	1240000000	1942200064	3293100032	2360399872	3323399936	3374200064	2560999936	3553499904	2694500096	3228100096	3322400000	3137299968	32	2	0	68.2	7.9	0	57.73	0	45.693	76233000000	266
H0Y8R1;F5H5I6;H0YAK1;Q12849	G-rich sequence factor 1	GRSF1	168190000	169670000	124370000	130750000	117460000	136280000	146120000	170540000	0	130440000	147180000	145910000	138160000	166490000	116830000	0	155000000	153550000	109230000	6	6	6	21.8	21.8	21.8	47.27	0	34.425	2871300000	50
F5H5P2;P12694;F5GXU9	2-oxoisovalerate dehydrogenase subunit alpha, mitochondrial	BCKDHA	413209984	494540000	477120000	474329984	555369984	455009984	493920000	0	431400000	497280000	422230016	465520000	438369984	584880000	449220000	425769984	514480000	509160000	416800000	12	12	12	35.1	35.1	35.1	54.202	0	172.17	9673000000	164
F5H6E2;O00159	Unconventional myosin-Ic	MYO1C	0	102680000	0	0	80742000	137830000	0	0	0	95768000	0	103020000	0	0	157500000	129980000	0	149390000	0	12	12	12	13.6	13.6	13.6	118.99	0	29.424	1317900000	43
F5H6L7;Q9UPR5	Sodium/calcium exchanger 2	SLC8A2	0	0	0	0	0	0	0	0	0	0	192920000	50585000	0	88351000	0	0	0	0	438900000	9	9	9	17.7	17.7	17.7	74.398	0	24.58	1035800000	30
G3V1U5;F5H6U7;Q9Y3E0	Vesicle transport protein GOT1B	GOLT1B	0	0	0	0	0	0	0	0	0	0	0	0	0	0	0	0	0	0	47838000	1	1	1	18.9	18.9	18.9	8.2139	0	4.274	511390000	23
F5H6Z0;Q00537	Cyclin-dependent kinase 17	CDK17	0	0	0	0	0	0	0	0	0	0	0	0	0	18922000	0	0	0	0	0	4	3	2	8.7	7	5.3	53.533	0	4.6589	127220000	9
F5H785;P0DI82;P0DI81	Trafficking protein particle complex subunit 2B;Trafficking protein particle complex subunit 2	TRAPPC2;TRAPPC2B	0	0	0	0	0	0	0	0	0	0	0	0	0	0	0	0	0	50159000	0	1	1	1	10.6	10.6	10.6	13.381	0.0026834	2.5047	620080000	21
F5H7S3;B7Z596		TPM1	848470016	899550016	537809984	536420000	784140032	636489984	964670016	901710016	587350016	0	742620032	1120600064	1381699968	1497799936	946080000	1236400000	969520000	1243900032	1296300032	13	11	2	42	37.6	7.3	28.524	0	217.71	18542000000	102
F6QDS0;I3L352		DDX19A	472830016	468630016	488609984	368880000	423440000	425489984	448800000	338500000	349009984	414220000	257540000	377809984	277430016	424390016	466750016	371950016	448849984	272340000	313769984	15	15	0	39.7	39.7	0	54.017	0	79.939	8064200000	146
F6RTM7;K7EK75;X6R2W0;Q5U8S2;O60499;K7ELY2;K7EIY4	Syntaxin-10	STX10	0	0	0	0	0	0	0	0	0	0	0	0	0	33461000	0	0	0	0	0	2	2	2	28.8	28.8	28.8	8.4503	0.002896	2.4488	103540000	6
F6RY50;Q96FS4	Signal-induced proliferation-associated protein 1	SIPA1	0	0	0	0	0	6940800	0	0	0	0	0	0	0	0	0	0	0	0	0	2	2	2	4	4	4	101.82	0.003925	2.2345	8764000	7
H0YFA9;H7C3P4;F6S8M0;P15586;F5H4C6	N-acetylglucosamine-6-sulfatase	GNS	0	0	0	0	0	0	0	0	0	0	0	0	0	0	27890000	0	0	0	0	2	2	2	6.9	6.9	6.9	34.608	0.0016114	2.7943	188750000	9
F6SYF8;Q9UBP4	Dickkopf-related protein 3	DKK3	134520000	172150000	125240000	168030000	165810000	113980000	126960000	0	136150000	0	209810000	92186000	157080000	151140000	117270000	179310000	146160000	171930000	230590000	7	7	7	26.4	26.4	26.4	39.95	0	27.37	2990600000	58
H0YB70;J9JIE9;F6UJY1;Q5T013;E7EWH8;H0YB18;F6UJY9;A0A0A0MTR5	Putative hydroxypyruvate isomerase;Hydroxypyruvate isomerase	HYI	0	199740000	252070000	176520000	161590000	177160000	223910000	185310000	156390000	201010000	0	210770000	161160000	206780000	222340000	184330000	191420000	175520000	108260000	7	7	7	53.2	53.2	53.2	20.639	0	19.42	3533200000	76
F6VCX5;Q16816	Phosphorylase b kinase gamma catalytic chain, skeletal muscle/heart isoform	PHKG1	273430016	291520000	385500000	301840000	374710016	0	313640000	373600000	0	0	0	417720000	395160000	479790016	343680000	269440000	241560000	350980000	0	9	9	9	29.2	29.2	29.2	45.464	0	17.819	5460900000	59
F6VRR5;Q9BY77	Polymerase delta-interacting protein 3	POLDIP3	0	0	0	0	0	0	46866000	0	0	0	0	0	0	0	0	0	0	0	0	2	2	2	5	5	5	48.103	0.0014144	3.1164	451490000	21
F8VR33;H0YIV5;F8W1Z2;F8VP71;F8VZA2;Q6P1Q0;H0YHF4;F8VS60;F8VVQ3	LETM1 domain-containing protein 1	LETMD1	0	0	18822000	0	0	0	0	0	0	0	0	0	0	0	0	0	0	0	0	3	3	3	31.2	31.2	31.2	12.233	0	4.3089	44829000	6
F8VPD4;P27708	CAD protein;Glutamine-dependent carbamoyl-phosphate synthase;Aspartate carbamoyltransferase;Dihydroorotase	CAD	177330000	184140000	216920000	207030000	202670000	222590000	161810000	274060000	228270000	164450000	82573000	205530000	204090000	235270000	225870000	283680000	209220000	212390000	0	23	23	23	14.1	14.1	14.1	236.02	0	38.756	4037100000	162
F8VVA0;F8VQD9;Q9BSB4;H3BMZ4	Autophagy-related protein 101	ATG101	0	0	0	0	0	0	0	0	0	0	70455000	0	0	0	0	0	0	0	0	2	2	2	20.6	20.6	20.6	16.161	0.00049407	3.7327	140450000	6
F8VQQ4;F8VRZ4		TUBA1A	104520000	0	69842000	0	84733000	72005000	0	121600000	144090000	0	95203000	71568000	0	0	0	0	0	94523000	0	15	1	1	65.8	11	11	24.221	0	76.684	1205800000	30
F8VQR7;Q16527;F8VW96	Cysteine and glycine-rich protein 2	CSRP2	0	0	0	0	85634000	0	0	0	0	0	0	0	0	0	0	0	0	0	0	3	3	3	23.5	23.5	23.5	20.677	0	5.5259	292110000	9
F8VUA2;F8VVT7;Q9HD42	Charged multivesicular body protein 1a	CHMP1A	106840000	98953000	123500000	117340000	0	95882000	118460000	0	0	153440000	101690000	0	91535000	0	97403000	0	85230000	0	0	3	3	3	14.4	14.4	14.4	19.531	0	4.4572	1553700000	34
F8W118;F8VV59;F8VRJ2;B7Z9C2		NAP1L1	0	0	0	0	0	0	0	0	0	0	0	0	0	0	0	0	0	0	20714000	10	1	1	54.5	6.2	6.2	24.694	0.0060189	2.1013	703600000	20
F8VVA7;P61923;F8VXB1;F8VUC5;F8W156;F8W651;F8VYZ4	Coatomer subunit zeta-1	COPZ1	227260000	228280000	210040000	188570000	216930000	213160000	208920000	199890000	211610000	171900000	0	187260000	148160000	154370000	218950000	237170000	228110000	203570000	144660000	3	3	3	21.7	21.7	21.7	22.34	0	18.725	3876300000	39
F8W1A2;F8VVB6;Q99435	Protein kinase C-binding protein NELL2	NELL2	0	0	0	0	0	0	0	0	0	0	0	0	0	0	0	0	0	0	73157000	3	3	3	13.1	13.1	13.1	36.417	0	4.3468	104940000	3
J3KNM6;F8VVT9;Q99490	Arf-GAP with GTPase, ANK repeat and PH domain-containing protein 2	AGAP2	93286000	68564000	86996000	99129000	48404000	71079000	0	0	80839000	104560000	175630000	79603000	102440000	88082000	116030000	0	0	0	221230000	13	13	13	17.6	17.6	17.6	108.53	0	24.018	1783100000	62
F8VVX6;Q5HYK3;F8VP53;F8VVW7	2-methoxy-6-polyprenyl-1,4-benzoquinol methylase, mitochondrial	COQ5	0	83691000	0	94327000	0	0	0	0	0	92385000	93699000	106120000	0	0	91319000	0	0	110350000	0	5	5	5	28.2	28.2	28.2	24.5	0	11.924	1063100000	38
F8VW41;Q86VP3	Phosphofurin acidic cluster sorting protein 2	PACS2	0	0	90006000	91090000	0	94792000	0	0	88212000	0	0	0	82920000	0	74382000	84179000	0	0	0	10	9	9	15.4	14.6	14.6	94.426	0	27.982	1299400000	41
F8VXC8;Q8TAQ2	SWI/SNF complex subunit SMARCC2	SMARCC2	226930000	258540000	196910000	155930000	178270000	219850000	234070000	0	195160000	168860000	0	224180000	199740000	214460000	193780000	230030000	230200000	162690000	105890000	14	14	10	13.8	13.8	10.3	136.18	0	30.961	3836400000	98
F8WAK2;F8VXI9;Q14161;R4GNG3;F8W822	ARF GTPase-activating protein GIT2	GIT2	36347000	63632000	54031000	43652000	0	73464000	0	0	0	0	0	0	46313000	0	0	0	0	0	0	6	4	4	13.2	9.7	9.7	76.045	0	32.483	836580000	25
F8VXY3;P00973;H0YI20	2-5-oligoadenylate synthase 1	OAS1	0	0	0	0	0	0	0	0	0	0	0	0	0	0	0	0	0	0	0	3	3	3	11.7	11.7	11.7	41.474	0.00074038	3.7214	0	3
F8VYE8;P36873;F8VR82;F8W0W8;A0A087WYY5	Serine/threonine-protein phosphatase;Serine/threonine-protein phosphatase PP1-gamma catalytic subunit	PPP1CC	343649984	265900000	334400000	266860000	300540000	301260000	418289984	371049984	391169984	275769984	263530000	387910016	289249984	438440000	334849984	421700000	320049984	284230016	275030016	16	3	3	56.6	7.9	7.9	34.95	0	31.415	6834900000	54
F8VYY9;P54619;H0YIC9	5-AMP-activated protein kinase subunit gamma-1	PRKAG1	168790000	139470000	132200000	134730000	249510000	176980000	0	111220000	78462000	118590000	295900000	179630000	223130000	236250000	124570000	173900000	139650000	119520000	142270000	10	10	10	47.9	47.9	47.9	31.905	0	67.862	3220400000	85
F8VZY9;P05783	Keratin, type I cytoskeletal 18	KRT18	0	0	217480000	194020000	0	197070000	168100000	261940000	0	181440000	0	0	0	0	0	0	0	0	0	7	6	3	18.9	17.1	7.2	43.774	0	7.3023	1511800000	27
F8W031;F8VXJ7;F8W1K5		CNPY2	209400000	195720000	175680000	0	216080000	165610000	211430000	170860000	232260000	197780000	163650000	224690000	235530000	224170000	229720000	242910000	236830000	206090000	188850000	5	4	0	25.1	21.7	0	29.224	0	25.24	4089000000	64
F8W050;P55160	Nck-associated protein 1-like	NCKAP1L	0	0	0	0	0	0	0	0	0	0	0	0	0	10869000	0	0	0	0	0	2	2	2	5.1	5.1	5.1	51.772	0.0012057	3.4031	62389000	4
F8W059;Q9UPW8;F8VZH8;F8W0P6	Protein unc-13 homolog A	UNC13A	0	58784000	0	37818000	0	0	0	0	0	149510000	131390000	72890000	0	0	51054000	0	0	0	509409984	14	14	11	9.8	9.8	8	195.13	0	18.77	1309300000	48
F8W0P7		ATP5B	0	0	0	0	0	0	0	0	0	0	0	0	0	0	0	0	41626000	0	0	10	1	1	53.7	7	7	28.392	0.00049432	3.7405	204970000	7
F8W1A4;P54819;F8VZG5;F8VY04;G3V213	Adenylate kinase 2, mitochondrial;Adenylate kinase 2, mitochondrial;Adenylate kinase 2, mitochondrial, N-terminally processed	AK2	656630016	612259968	657649984	538849984	580419968	705520000	644940032	747560000	679910016	625859968	584769984	546240000	623219968	836920000	778400000	655510016	645040000	574819968	286560000	12	12	12	65.9	65.9	65.9	25.63	0	155.38	13098000000	178
F8W1R7;G3V1V0;P60660;J3KND3;G8JLA2;B7Z6Z4;G3V1Y7;F8VPF3;F8VZU9;F8W180	Myosin light polypeptide 6	MYL6	2305299968	2091000064	1904600064	1890800000	2247200000	1569400064	2460499968	1556999936	1731100032	2480199936	2151399936	2627699968	2486400000	2302099968	1959800064	2638599936	2145600000	2023500032	1299000064	8	8	6	57.9	57.9	41.4	16.29	0	75.282	44972000000	188
F8W6I7;P09651;F8VZ49;F8VTQ5;F8W646;A0A2R8Y4L2	Heterogeneous nuclear ribonucleoprotein A1;Heterogeneous nuclear ribonucleoprotein A1, N-terminally processed	HNRNPA1	6955599872	7317100032	6874800128	6598099968	6624399872	6332100096	6984699904	5895499776	6154200064	6655399936	2923099904	7017999872	8000900096	7911699968	6654000128	6023399936	7714500096	5987599872	3789199872	16	15	6	52.1	52.1	26.1	33.155	0	274.42	135340000000	513
F8W6L3;G5E9S8;G3V2E7;G3V3H3;G3V5R9;E7EVH7;Q07866	Kinesin light chain 1	KLC1	2386200064	2374799872	2311699968	2354700032	2390700032	2348699904	2419800064	2483200000	2508400128	2379000064	1994499968	2194800128	2232300032	1794599936	2190899968	2264399872	2252900096	1977799936	2121699968	29	29	20	54.2	54.2	36.3	65.485	0	301.82	47572000000	509
F8WBR3;R4GMM8;F8W703;Q9HCK4;A0A087WWM5	Roundabout homolog 2	ROBO2	0	0	0	0	0	0	0	0	0	54567000	0	0	0	0	0	0	0	0	0	5	5	4	13.8	13.8	11.7	62.523	0	5.167	179410000	13
F8W726;Q14157;Q5VU77	Ubiquitin-associated protein 2-like	UBAP2L	204620000	245460000	160340000	158920000	170720000	213440000	194670000	203570000	122620000	172330000	0	192570000	146700000	195730000	194210000	183220000	171010000	168490000	147410000	12	12	12	17	17	17	113.63	0	47.628	3548100000	96
F8W733;Q9NXR7	BRCA1-A complex subunit BRE	BRE	0	0	76415000	76940000	0	0	0	0	0	0	112950000	0	0	0	0	0	0	0	88632000	3	3	3	12.3	12.3	12.3	31.972	0.00049727	3.8458	1234000000	24
F8W7E0;E9PSG1		CAST	0	0	0	0	0	0	0	0	0	0	0	0	0	0	0	0	0	0	1540400	4	1	1	19.1	3.1	3.1	41.699	0.0068085	2.0189	221240000	9
F8W7Q4;Q96A26;E9PH05	Protein FAM162A	FAM162A	0	170110000	0	211580000	196330000	235810000	0	0	0	170630000	284700000	286960000	222580000	0	242310000	0	274750016	159760000	0	5	5	5	32.6	32.6	32.6	16.515	0	26.015	2829500000	48
F8W7U8;P49959	Double-strand break repair protein MRE11A	MRE11A	0	0	0	0	0	0	0	0	0	0	0	0	0	0	0	106650000	0	0	0	7	7	7	15.1	15.1	15.1	80.521	0	7.4308	341370000	16
F8W914	Reticulon	RTN4	0	0	0	0	0	0	0	0	0	0	0	0	0	0	0	0	35576000	0	0	11	1	1	65.5	4.1	4.1	37.144	0.0071927	1.9613	347480000	7
F8W9F9;H0Y7T5;Q9Y3S1;A6PVV2;H0Y7R3	Serine/threonine-protein kinase WNK2	WNK2	319920000	0	273320000	140770000	206340000	191990000	202350000	0	177780000	207870000	222440000	0	122730000	191640000	0	125970000	63341000	248920000	341030016	17	17	14	8.3	8.3	6.9	234.38	0	17.497	3741100000	66
F8W9S7;Q14C86	GTPase-activating protein and VPS9 domain-containing protein 1	GAPVD1	102880000	0	106730000	113390000	105890000	111660000	90021000	0	101770000	121770000	119420000	111680000	119310000	105470000	128640000	106710000	0	121760000	127680000	8	8	8	7.3	7.3	7.3	157.46	0	31.53	2086300000	52
F8W9U4;H0Y2V1	Microtubule-associated protein	MAP4	517180000	387590016	736489984	253810000	245260000	555440000	532880000	0	156390000	449960000	0	186860000	356070016	0	469300000	265180000	422390016	89646000	214650000	25	16	16	43.2	30.6	30.6	88.276	0	101.97	6458200000	162
F8W9X7;Q567U6	Coiled-coil domain-containing protein 93	CCDC93	0	177090000	0	0	263820000	0	262180000	0	0	0	0	0	0	0	294180000	0	316670016	0	0	3	3	3	5.1	5.1	5.1	73.041	0.00098377	3.6535	4478100000	28
F8WA11;Q7Z460;H0Y5T1	CLIP-associating protein 1	CLASP1	160890000	152160000	170920000	220390000	182300000	201550000	208590000	0	208090000	133250000	249820000	217940000	222320000	171890000	161300000	185580000	0	194230000	199380000	24	18	18	21.9	17.1	17.1	162.76	0	32.321	3734800000	129
F8WA39;Q13613;H0YDX3;Q8NEC6	Myotubularin-related protein 1	MTMR1	176820000	193670000	153420000	183750000	182820000	189010000	148440000	246290000	182540000	163930000	236270000	196870000	189470000	155560000	164580000	184310000	171210000	215130000	170570000	14	14	14	30.5	30.5	30.5	75.717	0	34.142	3829000000	120
J3QRU4;F8WCA0;L7N2F9;P63027;K7ENK9;K7EKX0	Vesicle-associated membrane protein 2	VAMP2;VAMP3	5162299904	5085499904	4935799808	3486200064	3692400128	4440300032	4235899904	3159899904	3065900032	3739300096	3276100096	3715099904	3087800064	3459899904	4910600192	2532300032	4326199808	2882700032	8188400128	6	6	3	61.9	61.9	40.7	12.251	0	252.03	86571000000	254
F8WCF6;P59998;R4GN08;F8WDD7;H7C0A3;A0A0A6YYG9	Actin-related protein 2/3 complex subunit 4	ARPC4-TTLL3;ARPC4	1844899968	1922700032	2082700032	2213900032	2112899968	1757500032	1536499968	2099900032	2128700032	2180199936	2519600128	1983299968	1870200064	1969699968	2045299968	1948499968	2018200064	2022000000	2188400128	9	9	9	61.9	61.9	61.9	21.058	0	52.014	42403000000	175
F8WD64;Q69YW2	Protein stum homolog	C1orf95	0	0	0	0	0	0	0	0	0	0	0	0	0	0	0	0	0	0	140590000	2	2	2	17.7	17.7	17.7	14.968	0	11.278	220940000	7
F8WE43;F8WF23		SYNPR	0	0	166040000	0	120600000	0	0	0	0	169890000	0	0	129100000	131850000	0	104070000	0	155790000	325190016	3	3	3	70.6	70.6	70.6	3.6122	0	10.927	2291100000	37
F8WJN3;Q16630	Cleavage and polyadenylation specificity factor subunit 6	CPSF6	382840000	391480000	319350016	327670016	318800000	392300000	375720000	0	302800000	318100000	142090000	345800000	316060000	374569984	324900000	362080000	273820000	300470016	183400000	8	8	8	23	23	23	52.269	0	68.976	6431300000	97
G0XQ39;Q13586;E9PNJ4;E9PIQ8;H0YDB2	Stromal interaction molecule 1	STIM1	36415000	0	42547000	0	0	0	0	56948000	0	0	0	0	33808000	0	53442000	41109000	48384000	31373000	0	4	4	4	6.4	6.4	6.4	88.645	0	5.1025	654190000	29
G3V0I5;P49821;B4DE93	NADH dehydrogenase [ubiquinone] flavoprotein 1, mitochondrial	NDUFV1	3894500096	4030000128	3776600064	4916599808	4363899904	4315299840	3768699904	5796100096	4731899904	3943099904	6136500224	5222900224	4620199936	4729999872	3978400000	3717400064	4817299968	4339999744	5491899904	22	22	22	63.7	63.7	63.7	50.054	0	323.31	95176000000	431
G3V169;P29466;H0YEC7	Caspase;Caspase-1;Caspase-1 subunit p20;Caspase-1 subunit p10	CASP1	0	0	0	0	0	0	0	0	0	0	0	0	0	0	46701000	0	0	0	0	4	4	4	13.4	13.4	13.4	40.943	0	5.6141	130700000	13
G3V186;Q9ULK0	Glutamate receptor ionotropic, delta-1	GRID1	0	0	0	0	0	12706000	0	0	0	0	0	0	0	0	0	0	0	0	0	2	2	2	4.4	4.4	4.4	84.086	0.0030919	2.3733	16044000	3
G3V198;Q12769;E9PR16	Nuclear pore complex protein Nup160	NUP160	0	57927000	0	0	43283000	0	32984000	82799000	0	0	0	55399000	56038000	46271000	53032000	57565000	0	54746000	0	5	5	5	5.7	5.7	5.7	148.86	0	24.986	714670000	35
G3V1A6;P57764;E9PIB2	Gasdermin-D	GSDMD	72642000	50710000	60977000	0	0	47699000	58206000	0	59923000	0	0	21014000	46622000	42244000	0	97935000	0	0	0	3	3	3	7.9	7.9	7.9	57.734	0	27.878	737330000	33
G3V1C3;Q9BZZ5	Apoptosis inhibitor 5	API5	213460000	199680000	229120000	245920000	250400000	211580000	225300000	244360000	273980000	155570000	169190000	236590000	282390016	335460000	283180000	230170000	208890000	195010000	121520000	7	7	4	17.3	17.3	10.8	57.56	0	72.005	4667800000	82
G3V1L9;Q07157;G5E9E7;A0A087X0K9	Tight junction protein ZO-1	TJP1	675230016	692920000	809750016	486760000	527710016	624220032	699510016	525670016	567260032	687169984	267060000	540200000	547939968	537299968	863169984	703249984	572480000	604790016	348180000	34	34	34	31.4	31.4	31.4	197.46	0	323.31	12233000000	284
G3V1N2		HBA2	0	0	0	151400000	195250000	0	0	0	146710000	143240000	0	0	0	133470000	0	0	106010000	0	136030000	10	1	1	94.5	7.3	7.3	11.948	0	42.887	1233200000	9
G3V1P3;Q969J3	Loss of heterozygosity 12 chromosomal region 1 protein	LOH12CR1	0	0	0	0	0	0	0	0	0	0	0	0	49693000	0	0	0	0	0	0	4	4	4	26.6	26.6	26.6	20.247	0.0015841	2.6213	107710000	7
G3V1R2;Q8WWV3	Reticulon-4-interacting protein 1, mitochondrial	RTN4IP1	0	0	0	0	0	0	0	0	0	0	87335000	0	0	0	0	0	0	0	71531000	3	3	3	20.4	20.4	20.4	25.035	0.0030878	2.365	464420000	17
G3V1S3;Q6ZUT9;H0YGE5	DENN domain-containing protein 5B	DENND5B	0	0	0	0	0	0	0	0	0	0	0	34107000	36941000	0	0	0	0	0	0	3	3	2	2.9	2.9	1.6	149.34	0.00025227	4.0967	189640000	7
G3V200;O75334;H0YHK3	Liprin-alpha-2	PPFIA2	348560000	379009984	333980000	431120000	381720000	427729984	404480000	424270016	434649984	456020000	461489984	379129984	354110016	349440000	375230016	297180000	291500000	379820000	464780000	21	19	16	20	18.3	15.2	142.11	0	114.15	8146700000	178
G3V203;H0YHA7;J3QQ67;Q07020;F8VUA6;F8VYV2;A0A075B7A0	60S ribosomal protein L18	RPL18	0	0	0	0	0	0	0	0	0	0	0	0	0	0	65389000	0	0	0	102020000	4	4	4	27.4	27.4	27.4	18.756	0.0012071	3.4305	504030000	14
G3V3J9;G3V2N0;P59768	Guanine nucleotide-binding protein subunit gamma;Guanine nucleotide-binding protein G(I)/G(S)/G(O) subunit gamma-2	GNG2	0	0	0	0	0	0	0	0	0	0	0	0	0	0	0	0	0	0	101370000	1	1	1	15.7	15.7	15.7	11.232	0.00049863	3.8856	289800000	5
H0YJN9;G3V2T4;G3V4E4;Q99538	Legumain	LGMN	0	0	0	0	0	0	0	0	0	0	0	0	0	0	0	0	0	0	23075000	1	1	1	18.7	18.7	18.7	9.658	0	6.1575	131820000	4
G3V392		NDRG2	0	0	0	0	0	0	0	0	0	0	35086000	0	0	0	0	0	0	0	0	10	1	1	72.9	7.7	7.7	24.663	0	5.8547	400870000	6
G3V5R3;G3V3A4;Q13573	SNW domain-containing protein 1	SNW1	0	0	0	0	0	0	0	0	0	0	0	0	0	0	0	0	19991000	0	0	2	2	2	25.4	25.4	25.4	20.974	0	7.6732	64846000	3
G3V424;Q4LDG9;G3V389;G3V5I4;H0YM28;H0YJD6;G3V2M0	Dynein light chain 1, axonemal	DNAL1	0	0	0	0	0	0	0	0	0	0	0	0	0	0	0	0	0	0	50119000	2	2	2	21.7	21.7	21.7	15.711	0	6.5953	216510000	14
G3V441;G3V4H8;Q8N8R3	Mitochondrial basic amino acids transporter	SLC25A29	0	0	0	0	0	0	0	0	0	0	0	0	0	0	0	0	0	11757000	0	1	1	1	71.4	71.4	71.4	3.399	0.0012195	3.5527	114140000	5
G3V5A9;G3V4B7;H0YJC7;Q92843	Bcl-2-like protein 2	BCL2L2	0	0	0	0	0	0	0	0	0	0	0	0	0	0	0	0	28548000	0	0	1	1	1	13.2	13.2	13.2	15.65	0.0039241	2.2344	163560000	2
G3V4K3;Q9H9C1	Spermatogenesis-defective protein 39 homolog	VIPAS39	0	0	0	0	0	0	0	0	0	0	0	0	30439000	33090000	0	21851000	0	0	0	2	2	2	5.4	5.4	5.4	59.718	0	4.9922	246410000	13
G3V583;Q8N128	Protein FAM177A1	FAM177A1	0	80900000	0	0	0	0	0	0	0	0	0	0	0	86008000	0	0	0	0	0	4	4	4	35.7	35.7	35.7	16.322	0.001634	2.9543	961650000	13
J3KMW2;G3V5I2;Q9UEU0	Vesicle transport through interaction with t-SNAREs homolog 1B	VTI1B	0	0	0	0	0	0	0	0	0	0	0	0	0	0	0	0	0	0	35890000	1	1	1	27.3	27.3	27.3	4.7702	0.0016367	2.988	136410000	11
G3V5N8;Q9HBF4	Zinc finger FYVE domain-containing protein 1	ZFYVE1	0	0	0	0	0	19082000	0	0	0	0	0	0	0	0	0	0	0	0	0	4	4	4	6.6	6.6	6.6	88.422	0.0012063	3.4214	58272000	7
H0YIY8;G3V5Z3;Q6IN85;G3V5A2	Serine/threonine-protein phosphatase 4 regulatory subunit 3A	SMEK1	0	0	0	0	0	30547000	0	0	0	0	0	0	0	0	0	0	0	0	0	5	5	4	14.7	14.7	12.2	62.177	0	6.3049	123120000	6
G3V5Z7;P60900;G3V295;G3V3I1	Proteasome subunit alpha type;Proteasome subunit alpha type-6	PSMA6	2058800000	2220600064	2271600128	1911299968	1996700032	1903699968	2284499968	2199300096	2023299968	1791100032	1676000000	2107800064	2003299968	2056000000	2044000000	1969100032	1902000000	1707600000	1645200000	13	13	13	56.7	56.7	56.7	28.147	0	121.55	41231000000	240
G3XAH0;B4DJ62;C9JM82;E7EPG2;F8W9E5		2005-09-01	0	0	0	0	0	0	0	0	0	0	0	0	0	0	0	0	0	0	476720000	17	1	1	48.7	2.4	2.4	43.845	0.0098101	1.8366	2303400000	24
G3XAI2;P07942	Laminin subunit beta-1	LAMB1	0	86428000	0	0	0	0	0	0	0	0	0	0	0	0	0	315180000	0	0	0	15	15	15	11.6	11.6	11.6	200.48	0	24.43	1001100000	33
G5E953;Q13615	Myotubularin-related protein 3	MTMR3	0	0	0	32955000	44565000	0	0	0	0	0	0	0	0	0	31648000	0	0	0	0	2	2	2	3.2	3.2	3.2	117.57	0.00025394	4.177	761430000	26
G5E972;P42167;P42166	Lamina-associated polypeptide 2, isoforms beta/gamma;Thymopoietin;Thymopentin;Lamina-associated polypeptide 2, isoform alpha;Thymopoietin;Thymopentin	TMPO	170470000	123560000	174990000	0	154170000	137430000	157620000	0	188000000	133390000	0	243200000	250750000	188240000	138980000	181910000	187250000	0	110510000	8	8	8	28.3	28.3	28.3	46.306	0	31.23	2863800000	56
G5E9A6;P51784	Ubiquitin carboxyl-terminal hydrolase;Ubiquitin carboxyl-terminal hydrolase 11	USP11	531049984	477160000	433870016	499329984	464430016	434209984	478430016	498120000	483100000	466220000	393529984	518240000	546150016	429200000	467369984	535040000	509449984	483089984	353320000	23	23	22	35.3	35.3	35.3	105.03	0	279.19	9915700000	218
G5E9G7;Q9P2S2	Neurexin-2	NRXN2	0	0	0	0	0	0	0	0	0	0	0	15133000	0	0	0	0	0	0	0	7	4	4	4.6	2.7	2.7	184.11	0	4.8291	250450000	23
G5E9P3;Q9NYS0	NF-kappa-B inhibitor-interacting Ras-like protein 1	NKIRAS1	0	0	0	0	0	0	0	0	0	0	0	0	0	0	0	0	0	0	25490000	2	2	2	11.5	11.5	11.5	21.644	0.0016103	2.7829	368710000	19
G5E9Q6;C9J0J7;C9JQ45;C9J2N0	Profilin	PFN2	1792800000	1828099968	2115699968	1728300032	1369500032	1309900032	2025900032	1738599936	1613900032	2115699968	1792999936	1769100032	1792700032	1883399936	1183200000	2003800064	1799800064	2044000000	1865900032	9	9	3	60.6	60.6	9.6	20.787	0	218.36	36866000000	182
G5E9W7;G5E9V5;P82650;H7C5L9	28S ribosomal protein S22, mitochondrial	MRPS22	0	0	0	0	0	0	0	0	0	0	0	72654000	0	0	0	0	0	0	0	7	7	7	26	26	26	36.805	0	10.704	430820000	21
G5E9W9;Q9NUV9	GTPase IMAP family member 4	GIMAP4	0	0	0	0	0	0	0	0	0	0	76198000	0	0	73565000	107060000	0	0	0	58020000	4	4	4	14.6	14.6	14.6	39.033	0	14.49	595220000	26
G5EA06;Q92552;D6RH20;D6RJC7	28S ribosomal protein S27, mitochondrial	MRPS27	0	0	0	0	47285000	38599000	0	0	59632000	0	0	63982000	0	0	0	0	0	0	0	6	6	6	24.6	24.6	24.6	41.329	0	27.973	556270000	29
G5EA30;Q92879;E9PQK4;E9PSH0;E9PKU1	CUGBP Elav-like family member 1	CELF1	0	93285000	86748000	128390000	68761000	81401000	100030000	0	0	89376000	0	99669000	97475000	92822000	93689000	0	83067000	75371000	0	7	6	6	13.8	11.9	11.9	55.142	0	8.7241	1465600000	44
G5EA48;Q7Z6B7	SLIT-ROBO Rho GTPase-activating protein 1	SRGAP1	0	0	0	0	0	0	0	0	0	0	0	0	0	0	0	0	0	8685500	0	4	2	2	4.9	2.5	2.5	116.84	0.001191	3.2365	46800000	4
X6RM00;G8JLD3;X6RLX0;Q8IUD2	ELKS/Rab6-interacting/CAST family member 1	ERC1	0	60823000	0	87313000	72218000	0	108280000	156280000	104760000	94291000	69818000	60377000	0	84103000	85609000	69934000	101180000	70374000	0	16	10	10	18.5	13.5	13.5	111.97	0	17.599	1473500000	53
G8JLD5		DNM1L	135220000	173560000	135880000	142780000	143670000	152370000	141540000	126280000	0	163010000	0	125680000	135240000	86293000	0	111210000	105810000	0	297449984	44	3	3	72.6	5.9	5.9	79.621	0	78.125	2602300000	36
X6RLT1;H0UI80;Q8IXH7	Negative elongation factor C/D	NELFCD;TH1L	0	0	0	0	0	0	0	0	0	0	0	0	0	0	0	15920000	0	0	0	2	2	2	4.6	4.6	4.6	66.432	0.0016336	2.9454	46207000	5
H0Y2S9;H0Y7E2		MPRIP	71926000	91657000	61992000	86902000	0	86376000	87796000	0	0	82761000	42810000	85923000	91972000	0	0	0	122130000	85019000	151680000	16	16	11	12.8	12.8	9.1	203.37	0	36.631	1477400000	59
H0Y2W2		ATAD3A	225580000	238420000	265130000	331880000	371980000	357900000	244450000	336260000	0	306220000	299409984	359760000	305340000	339660000	245800000	155750000	234570000	269500000	282940000	14	14	0	28.5	28.5	0	64.243	0	112.41	5874200000	97
H0Y2X5;P47895	Aldehyde dehydrogenase family 1 member A3	ALDH1A3	0	0	44255000	0	0	0	0	0	0	0	0	0	35157000	0	0	0	0	0	0	6	4	4	13.3	11.1	11.1	44.256	0	4.3133	222900000	11
H0Y2Y8;Q15942	Zyxin	ZYX	366550016	387300000	279420000	199800000	213070000	302150016	328430016	0	186970000	348240000	65521000	269260000	199600000	262220000	548080000	330889984	214260000	185970000	243230000	12	12	12	39.3	39.3	39.3	57.643	0	272.23	5411100000	99
Q5QPK2;H0Y368;O60762;Q5QPJ9	Dolichol-phosphate mannosyltransferase subunit 1	DPM1	0	0	1232400000	0	0	0	0	0	0	0	0	0	0	0	0	0	0	0	0	3	3	3	15.7	15.7	15.7	32.426	0	5.2826	1388600000	11
H0Y3A8;O75129;B7ZKP5	Astrotactin-2	ASTN2	0	50771000	0	53239000	76051000	0	102910000	0	0	0	0	0	0	69286000	0	0	0	0	0	6	6	6	7.4	7.4	7.4	118.83	0	12.847	629640000	21
H0Y4B0;O43414;A0A3B3ISV9	ERI1 exoribonuclease 3	ERI3	297409984	422609984	312500000	376489984	329209984	306670016	360120000	173750000	299990016	309620000	343440000	279160000	332420000	313110016	284880000	277220000	323140000	253320000	260180000	6	6	2	34.2	34.2	8.9	22.649	0	25.985	6741100000	117
H0Y4T6;J3KMW3;H0Y8P6;H0Y610;Q9Y237	Peptidyl-prolyl cis-trans isomerase NIMA-interacting 4	PIN4	0	0	0	0	0	0	0	0	0	0	0	0	0	0	0	0	0	0	21189000	1	1	1	13.2	13.2	13.2	9.5428	0.0035088	2.3104	264250000	12
H0Y507;Q5TCZ1	SH3 and PX domain-containing protein 2A	SH3PXD2A	0	0	0	0	0	0	0	0	0	0	0	0	0	0	0	0	0	0	167990000	6	6	5	5.9	5.9	5.2	116.37	0	8.3331	829080000	14
H0Y517;H7C1U3;Q5T0F9	Coiled-coil and C2 domain-containing protein 1B	CC2D1B	0	0	0	57151000	42100000	46187000	49240000	0	37798000	58989000	0	0	0	0	0	0	65114000	41309000	0	5	5	5	11.9	11.9	11.9	69.548	0	10.778	592630000	28
H0Y542;O75363;H7C1E7;G3XAF7	Breast carcinoma-amplified sequence 1	BCAS1	207330000	292360000	0	313540000	218220000	0	233060000	0	190900000	559779968	167740000	223280000	283140000	0	0	208410000	0	234600000	231660000	6	6	6	17.2	17.2	17.2	51.104	0	213.31	4395800000	47
H0Y599;Q8N1I0;F5GXW1;H0Y7H7	Dedicator of cytokinesis protein 4	DOCK4	0	74132000	43364000	89105000	76472000	72278000	52620000	130130000	94808000	0	137120000	63386000	65572000	0	0	87157000	0	65796000	0	12	12	11	9.2	9.2	8.8	228.52	0	19.481	1343200000	53
H0Y6F5;Q9H4I2	Zinc fingers and homeoboxes protein 3	ZHX3	0	0	0	0	0	0	0	0	0	0	0	0	0	0	0	0	90219000	0	0	1	1	1	3.2	3.2	3.2	75.085	0.0024664	2.5259	565050000	4
H0Y704;O15231	Zinc finger protein 185	ZNF185	0	0	14533000	0	0	0	0	0	0	0	0	0	0	0	0	0	0	0	0	1	1	1	2.9	2.9	2.9	47.401	0.0026822	2.4858	15159000	3
P0DP25;P0DP24;P0DP23;H0Y7A7;E7ETZ0;E7EMB3;Q96HY3;G3V361		CALM2;CALM1	7704600064	9507300352	9271400448	9078200320	9844200448	9333600256	13322999808	7614300160	6824000000	8515800064	8344999936	20711999488	13304000512	10606999552	7541799936	7949100032	9031499776	7091700224	13251999744	11	11	9	60.4	60.4	55.7	16.837	0	323.31	209270000000	414
H0Y7R2;P43005	Amino acid transporter;Excitatory amino acid transporter 3	SLC1A1	0	0	0	0	0	0	0	0	0	0	0	0	0	0	189130000	0	0	0	0	1	1	1	4.1	4.1	4.1	26.642	0.0092147	1.8554	879360000	5
H0Y7V4;A0A075B6F3;Q96JB1	Dynein heavy chain 8, axonemal	DNAH8	0	0	0	0	0	0	0	0	0	86827000	0	0	0	0	85277000	0	0	0	0	6	6	5	2	2	1.7	478.87	0.0030926	2.3745	1206400000	14
H7C380;H0Y8P0;Q86TI0;H0YA01;H7C0Z7;C9JIE2	TBC1 domain family member 1	TBC1D1	0	0	0	0	0	0	0	0	0	0	0	0	0	0	18941000	0	0	0	0	2	2	2	9.7	9.7	9.7	25.383	0.0016219	2.8834	100860000	16
H0Y8X4;O43598	2-deoxynucleoside 5-phosphate N-hydrolase 1	DNPH1	882950016	838640000	994480000	750200000	710910016	728960000	925329984	723649984	781939968	661340032	742339968	834840000	869630016	899609984	812520000	809809984	817630016	865529984	534840000	9	9	9	52.3	52.3	52.3	25.868	0	139.34	16817000000	156
H0Y931		ANK2	119260000	0	117730000	0	0	0	0	0	0	0	0	0	0	0	0	0	0	0	0	37	2	0	53.1	2.4	0	108.62	0	6.1905	1300200000	20
H0Y9C2		CAMK2D	0	0	0	0	0	0	0	0	0	0	0	0	0	0	0	0	0	0	89806000	10	1	1	67	8.2	8.2	22.126	0	6.9403	807250000	22
H0Y9D9;J3KN18;Q7Z5Q1;Q8NE35;E5RFP2;E5RJM0;B7ZLQ8;Q17RY0	Cytoplasmic polyadenylation element-binding protein 2;Cytoplasmic polyadenylation element-binding protein 3;Cytoplasmic polyadenylation element-binding protein 4	CPEB2;CPEB3;CPEB4	0	0	54175000	0	65443000	64561000	63018000	80949000	78383000	44944000	77031000	63401000	83248000	55978000	50873000	0	58201000	63356000	69701000	4	4	4	29.3	29.3	29.3	18.644	0	16.308	1152500000	47
H0Y9Y3;Q9UMS6	Synaptopodin-2	SYNPO2	11634000	0	0	0	0	0	0	0	0	0	0	0	0	0	0	0	0	0	0	3	3	3	3.7	3.7	3.7	125.25	0.0056265	2.155	11634000	6
H0YAN7;Q86XE3	Calcium uptake protein 3, mitochondrial	MICU3	0	0	40311000	47077000	33998000	0	0	0	35672000	0	0	0	62466000	0	0	36443000	0	111410000	0	3	3	3	10.7	10.7	10.7	43.942	0	7.4548	683270000	23
H0YAV9;Q9UIV1;H0YBT3	CCR4-NOT transcription complex subunit 7	CNOT7	0	0	35140000	0	0	0	0	0	0	0	0	0	54275000	0	0	0	0	0	0	3	3	3	19.2	19.2	19.2	24.13	0	6.855	334750000	15
H0YBZ2;P04233;H0YBZ8;E7ESL3;E7EQJ3	HLA class II histocompatibility antigen gamma chain	CD74	0	0	0	62835000	45904000	0	0	0	40849000	31241000	35527000	0	0	0	95348000	51841000	0	0	51076000	4	4	4	16.1	16.1	16.1	34.979	0	10.995	809440000	27
H0YD13;P16070;H0Y2P0;H0YE40	CD44 antigen	CD44	2154899968	2156300032	2047100032	1227200000	1567100032	1494300032	1341100032	1581299968	1148199936	2952300032	1791000064	1815200000	1921500032	2171899904	2875699968	1882700032	1801500032	2035200000	1115399936	7	7	7	37.9	37.9	37.9	22.683	0	113.01	38351000000	192
H0YD14;Q9NZM1	Myoferlin	MYOF	0	0	0	0	0	0	0	0	0	0	14776000	0	0	0	0	0	0	0	0	3	3	3	3.4	3.4	3.4	134.71	0	4.3745	55034000	9
H0YD93;Q8WXA3	RUN and FYVE domain-containing protein 2	RUFY2	0	0	0	0	0	0	0	0	0	0	0	0	0	91050000	0	0	0	0	0	5	3	3	8.9	4.7	4.7	71.323	0.0028966	2.4491	332120000	8
H0YDE5;Q6ZVL6	UPF0606 protein KIAA1549L	KIAA1549L	0	0	0	0	0	0	0	0	0	0	0	0	0	0	0	0	0	0	115810000	2	2	2	4.3	4.3	4.3	108	0	22.209	128150000	2
H0YDG5;H7BY13		ATP2B4	0	0	0	0	0	0	0	0	0	0	0	0	0	0	0	0	0	0	82973000	3	1	1	36.3	13.7	13.7	10.976	0.0037134	2.264	91818000	1
H0YDJ3;Q13523	Serine/threonine-protein kinase PRP4 homolog	PRPF4B	0	24364000	0	0	0	26171000	0	0	0	0	0	0	0	0	0	0	0	0	0	2	2	2	4.1	4.1	4.1	68.4	0.00025284	4.1201	102590000	18
X6R3R3;H0YDM2;O94964	Protein SOGA1;N-terminal form;C-terminal 80 kDa form	SOGA1	0	0	0	0	0	0	0	0	0	0	0	0	0	0	0	0	0	1757300	0	1	1	1	1.2	1.2	1.2	115.76	0.0064212	2.068	8168500	6
H0YDR3;Q8N5M4;E9PKV8	Tetratricopeptide repeat protein 9C	TTC9C	0	0	99487000	0	0	0	0	0	0	0	0	0	103080000	0	0	0	118620000	0	91618000	2	2	2	42	42	42	8.1571	0	5.7533	1309100000	25
H0YDU8;P53041;A8MU39	Serine/threonine-protein phosphatase;Serine/threonine-protein phosphatase 5	PPP5C	849670016	907870016	792419968	862769984	875120000	822150016	754620032	613859968	803320000	752470016	769900032	839070016	871489984	676140032	731889984	654640000	707110016	741809984	898550016	14	14	14	34.4	34.4	34.4	55.096	0	323.31	16651000000	194
H0YE19;Q96SU4;E9PK98	Oxysterol-binding protein-related protein 9	OSBPL9	0	0	0	0	0	0	0	0	0	0	0	0	0	0	0	0	24239000	0	0	2	2	2	13.8	13.8	13.8	22.621	0	6.4151	86413000	12
H7C306;H0YER1;Q96T23	Remodeling and spacing factor 1	RSF1	0	0	0	0	0	0	0	0	0	0	0	0	0	38229000	0	0	0	0	0	2	2	2	14.4	14.4	14.4	22.812	0.0047795	2.1972	127120000	5
H0YET9		ARRB1	0	0	0	0	0	81557000	0	0	0	0	0	0	0	0	0	0	0	0	0	9	1	1	64.6	8.2	8.2	21.805	0.0064116	2.0592	689660000	21
H0YF29;Q6P1X6	UPF0598 protein C8orf82	C8orf82	0	0	0	0	0	0	0	0	105530000	0	0	0	75912000	0	0	94176000	0	60018000	0	5	5	5	29.5	29.5	29.5	28.487	0	30.019	1312300000	39
H0YFD6;P40939;A0A2R8Y4F5;A0A2R8YG21	Trifunctional enzyme subunit alpha, mitochondrial;Long-chain enoyl-CoA hydratase;Long chain 3-hydroxyacyl-CoA dehydrogenase	HADHA	6953900032	6461899776	7136799744	6571100160	7474899968	7178800128	6427599872	7805400064	6969200128	6849900032	5438400000	7240000000	6185500160	9787599872	7685799936	5822199808	7645799936	6672900096	4368699904	33	33	33	57.8	57.8	57.8	86.371	0	323.31	145450000000	919
H0YFP0		CADPS	0	0	0	0	0	0	0	0	0	0	0	0	0	0	0	0	0	0	92796000	8	1	1	60.4	8.5	8.5	24.237	0	12.792	1254800000	17
H0YG54;H0YGR4;Q9Y3B8	Oligoribonuclease, mitochondrial	REXO2	0	80656000	57230000	38451000	0	0	0	0	0	0	45777000	0	44437000	86396000	0	0	0	0	0	1	1	1	9.6	9.6	9.6	21.848	0	22.897	758750000	22
H0YGT2;P20645	Cation-dependent mannose-6-phosphate receptor	M6PR	78378000	0	0	0	76611000	87486000	106000000	0	0	0	73028000	0	78905000	88977000	93470000	91866000	80441000	0	0	1	1	1	11.5	11.5	11.5	13.271	0	21.238	1285100000	34
H0YGW7;Q8NE71	ATP-binding cassette sub-family F member 1	ABCF1	0	0	0	0	46611000	0	0	0	0	0	0	0	44864000	0	0	0	0	0	0	4	4	4	7.9	7.9	7.9	67.55	0	8.4829	557250000	26
H0YI08;Q9Y6F6;E9PJ61	Protein MRVI1	MRVI1	0	0	0	0	0	0	0	0	0	0	0	0	0	66655000	0	0	0	0	0	5	5	5	7.8	7.8	7.8	89.691	0	4.4996	255770000	12
H0YI09;Q9H8H3;F8VQX6	Methyltransferase-like protein 7A	METTL7A	629769984	531180000	904840000	447220000	625289984	599320000	522860000	831670016	521710016	520920000	0	693400000	502270016	629000000	843260032	0	834520000	682929984	402420000	7	7	7	34.4	34.4	34.4	28.188	0	31.658	11746000000	92
H0YI72;F8VR14		ANKS1B	131240000	119490000	0	162270000	117540000	91365000	68031000	0	116380000	90757000	282430016	178770000	145120000	99196000	92125000	102870000	0	82765000	563249984	11	11	2	22	22	4.9	59.916	0	39.684	2789000000	69
H0YIE9;Q4G104;O94952	F-box only protein 21	FBXO21	0	0	0	0	0	38273000	0	0	0	0	0	53605000	0	0	35682000	0	0	0	0	3	3	3	7.9	7.9	7.9	59.162	0	5.8173	273760000	12
H0YJ75;Q13362;Q96B13	Serine/threonine-protein phosphatase 2A 56 kDa regulatory subunit gamma isoform	PPP2R5C	93398000	98484000	74784000	112030000	113810000	116670000	85229000	108670000	108300000	92099000	154120000	84762000	119150000	94056000	99368000	88034000	95466000	131990000	155310000	14	8	7	32.5	18.1	15.4	64.063	0	15.134	2270500000	78
H0YKC2		SCG3	0	0	0	0	0	0	0	0	0	0	0	0	0	0	0	0	0	0	19199000	1	1	1	15.8	15.8	15.8	6.464	0.007384	1.9194	372080000	17
H0YLP6;H0YMF4;H0YKD8;P46779	60S ribosomal protein L28	RPL28	0	0	0	0	0	0	0	0	0	74505000	0	0	0	0	0	0	0	0	0	3	3	3	36	36	36	9.657	0.0012225	3.5827	418740000	13
H0YMZ1;H0YL69;P25789;H0YMA1;H0YN18;H0YKT8;H0YLC2;H0YMI6;H0YKS0	Proteasome subunit alpha type;Proteasome subunit alpha type-4;Proteasome subunit beta type	PSMA4	1333799936	1433100032	1392999936	1386300032	1424199936	1478899968	1694599936	1046600000	1473500032	1293600000	1350599936	1238300032	1176700032	1499699968	1289600000	1102400000	1164099968	1157500032	1081500032	10	10	10	73.6	73.6	73.6	24.526	0	259.17	27470000000	213
H0YM15;J3KNL7;Q8NBR6	Protein FAM63B	FAM63B	0	0	0	0	0	0	0	0	0	0	0	0	0	0	0	0	0	39463000	0	1	1	1	3.4	3.4	3.4	39.317	0.0011882	3.1934	439120000	18
H0YMG7;O94788	Retinal dehydrogenase 2	ALDH1A2	0	0	0	0	0	0	0	0	0	0	0	0	0	0	36804000	0	0	0	0	5	2	2	8.4	4.9	4.9	53.762	0.0016144	2.8102	62143000	7
H0YN26;P39687	Acidic leucine-rich nuclear phosphoprotein 32 family member A	ANP32A	1186200064	1286099968	887600000	1029600000	928099968	974449984	1106000000	949689984	1036600000	688400000	482380000	1389200000	1291699968	409070016	1012899968	1075000064	1291699968	831809984	444910016	10	10	8	48.6	48.6	48.6	19.997	0	323.31	19878000000	142
H0YN81;Q9GZS3;H0YMF9;H0YL19	WD repeat-containing protein 61;WD repeat-containing protein 61, N-terminally processed	WDR61	0	178300000	226830000	164570000	168520000	180110000	215720000	130640000	184870000	215040000	227370000	211950000	218680000	196490000	183000000	200980000	172440000	243780000	0	10	10	10	55.4	55.4	55.4	32.253	0	48.782	3775300000	86
H0YNS9		GMPR2	0	0	0	0	0	0	12175000	0	0	0	0	0	0	0	0	0	0	0	0	5	1	1	68	17.6	17.6	12.794	0	8.0358	33957000	4
H0YNW7;Q96F32		GNB5	0	0	0	0	0	0	0	0	0	0	0	0	0	0	0	0	0	0	260060000	5	1	1	56	15	15	11.429	0	55.379	3612700000	18
H0YNX7;P30047	GTP cyclohydrolase 1 feedback regulatory protein	GCHFR	0	0	35699000	0	0	0	0	0	0	0	0	0	0	0	0	0	0	0	0	1	1	1	23.9	23.9	23.9	7.7668	0.0011953	3.2916	37236000	1
H3BLU2;Q13449;F5H5G1	Limbic system-associated membrane protein	LSAMP	1592000000	1541699968	1487500032	1291600000	1427500032	1515100032	1831399936	1458000000	1543200000	1578300032	1600199936	1224700032	1343900032	1813900032	1650899968	1614400000	1316199936	1784700032	2272300032	9	9	9	32.2	32.2	32.2	38.014	0	138.69	33639000000	202
H3BM14;H3BM74;Q9Y5A7;H7C5E1;C9J7X7;H7C5N1;C9JRT6;F8WDB6	NEDD8 ultimate buster 1	NUB1	0	0	0	45334000	0	0	0	0	0	0	0	0	0	0	0	0	0	0	0	2	2	2	4.5	4.5	4.5	71.921	0	12.153	71002000	3
H3BM38;O00161;H3BNE1;H3BR18;H3BPJ0;H3BV99;H3BP15;H3BQY9	Synaptosomal-associated protein;Synaptosomal-associated protein 23	SNAP23	0	0	0	0	0	0	0	0	0	0	0	0	35858000	0	0	0	0	0	0	3	3	3	32.8	32.8	32.8	13.905	0.0012101	3.4601	169910000	3
H3BM52;Q9Y2Y0;H3BU49	ADP-ribosylation factor-like protein 2-binding protein	ARL2BP	0	0	0	0	0	0	0	0	0	0	0	47233000	0	50912000	0	0	0	0	0	3	3	3	24.6	24.6	24.6	19.689	0	5.6422	438780000	25
H3BM67;H3BUP2;H3BUN4;O60936	Nucleolar protein 3	NOL3	57806000	0	46714000	0	0	0	0	0	0	0	0	70888000	0	0	50819000	74072000	0	0	0	3	3	3	33.3	33.3	33.3	14.924	0	17.309	633290000	23
H3BR08;H3BM92;H3BV34;H3BT06;H3BNY9;H3BRM0;O15305	Phosphomannomutase;Phosphomannomutase 2	PMM2	0	0	0	0	0	0	0	0	0	0	0	0	0	0	15010000	0	0	0	0	1	1	1	30.8	30.8	30.8	7.2823	0	7.8687	35562000	2
H3BV80;H3BMS0;H3BMM9;H3BTC0;Q15287;H3BPG5	RNA-binding protein with serine-rich domain 1	RNPS1	0	110850000	0	0	0	0	0	0	0	0	0	0	0	0	0	140580000	0	0	0	3	3	3	16.6	16.6	16.6	24.561	0	41.336	454980000	18
H3BPH8;H3BRT9;H3BMR6;H3BR92;H3BNQ1;H3BN97;H3BQ86		NDRG4	188760000	161900000	212340000	179260000	199410000	145410000	148430000	156320000	145910000	171730000	0	159930000	157020000	114380000	137270000	120060000	194260000	0	93990000	6	3	1	59.5	28.8	14.4	12.493	0	51.437	3162700000	92
H3BN98;I3L246		RPS15A	222240000	0	0	0	0	228970000	233100000	0	409160000	264570000	388070016	0	0	0	252570000	0	0	0	0	4	1	1	17.3	4.2	4.2	27.168	0	4.6086	3789900000	26
H3BNC9;P08708;H0YN88;A0A075B716	40S ribosomal protein S17	RPS17	142540000	176790000	172710000	177010000	153380000	188920000	194550000	155300000	136340000	215750000	148330000	182270000	219390000	129850000	186670000	93983000	161400000	143400000	156050000	5	5	5	11.3	11.3	11.3	64.532	0	86.358	3527400000	67
H3BNU1;Q9ULP9;H3BV07;A0A2R8Y518	TBC1 domain family member 24	TBC1D24	725280000	612449984	680470016	725320000	554520000	743340032	708400000	759030016	662729984	497510016	1039299968	693260032	673929984	698470016	726560000	758169984	579230016	721289984	1033200000	20	20	9	43.2	43.2	19.3	62.317	0	57.682	14963000000	204
H3BS10;H3BP20;P06865;H3BU85;H3BTD4	Beta-hexosaminidase;Beta-hexosaminidase subunit alpha	HEXA	0	78359000	70459000	63197000	75775000	0	75340000	0	94504000	0	0	87259000	71382000	94734000	95550000	98916000	78055000	86903000	0	7	7	7	15.7	15.7	15.7	58.44	0	14.555	1331700000	44
H3BP28;Q99807;H3BS11;I3L1T0	5-demethoxyubiquinone hydroxylase, mitochondrial	COQ7	0	0	0	0	0	0	0	0	0	0	0	306260000	0	0	0	0	0	0	0	3	3	3	20.6	20.6	20.6	21.871	0.00049963	3.9243	343110000	3
H3BP71;O75150	E3 ubiquitin-protein ligase BRE1B	RNF40	0	65126000	0	0	0	0	0	0	0	0	0	0	0	0	0	0	0	0	0	4	4	3	4	4	2.5	109.05	0.0016177	2.8479	554540000	17
H3BPE1;H3BQK9;Q9UPN3;H0Y390	Microtubule-actin cross-linking factor 1, isoforms 1/2/3/5	MACF1	114640000	0	132500000	188960000	219020000	0	0	643219968	78340000	0	364500000	152850000	279670016	780720000	150480000	142020000	328940000	386600000	0	47	47	44	8.2	8.2	7.6	856.87	0	132.35	4209400000	153
H3BPE7;P35637	RNA-binding protein FUS	FUS	793720000	906080000	755510016	649480000	701110016	790990016	839190016	0	516729984	617080000	0	858800000	853590016	662430016	767849984	659150016	782460032	591640000	448030016	7	7	5	15.7	15.7	14	53.496	0	53.604	14033000000	124
H3BQX6;H3BPK2;P25713	Metallothionein;Metallothionein-3	MT3	0	0	0	0	0	0	0	0	0	0	0	0	0	0	0	0	0	0	39991000	1	1	1	14.8	14.8	14.8	8.4116	0	41.351	1164800000	19
H3BQJ4		NDRG4	3537700096	3944600064	3092699904	3739599872	3812100096	3584199936	3960399872	3878299904	3841700096	3890800128	3889299968	3499500032	3900199936	3827500032	2868499968	2682099968	2996999936	4052000000	3433100032	12	12	0	60.2	60.2	0	35.903	0	323.31	74737000000	258
H3BR29;H3BSM7;Q96GQ5	RUS1 family protein C16orf58	C16orf58	0	0	0	0	0	82645000	0	0	0	0	0	0	0	0	0	0	0	0	55121000	3	3	3	12.8	12.8	12.8	46.342	0	8.2396	551970000	15
H3BRE0;H3BTH6;Q8NEZ5	F-box only protein 22	FBXO22	0	0	0	36495000	0	0	0	0	0	0	0	0	0	0	0	0	0	0	0	3	3	3	47.3	47.3	47.3	10.304	0.0014184	3.1443	85185000	4
H3BRF9;Q96K21;H3BN64;H3BRM1	Abscission/NoCut checkpoint regulator	ZFYVE19	0	0	0	0	76774000	89673000	0	0	0	0	0	0	0	0	94371000	0	0	0	0	3	3	3	8.9	8.9	8.9	49.203	0	5.961	495240000	14
H3BRL0;Q9BXC9;J3QLW0	Bardet-Biedl syndrome 2 protein	BBS2	0	0	0	0	44668000	0	0	0	0	0	0	33064000	0	0	0	0	0	0	0	4	4	4	6.4	6.4	6.4	74.627	0.0012031	3.3774	162210000	15
H3BRL3;O14562	Ubiquitin domain-containing protein UBFD1	UBFD1	0	0	0	0	0	0	0	0	0	0	0	0	0	0	0	0	0	44776000	0	3	3	3	13.7	13.7	13.7	32.64	0.00049751	3.8465	210030000	6
H3BRN4;P80404;H3BNQ7	4-aminobutyrate aminotransferase, mitochondrial	ABAT	9854600192	10467000320	10906000384	11708000256	11605000192	12106000384	10725000192	11100999680	12181000192	11203999744	11370000384	14417000448	11610999808	12592000000	10401999872	8869900288	12241000448	10712999936	9498800128	30	30	30	70.3	70.3	70.3	58.14	0	323.31	238830000000	864
H3BRR0;Q9NZD8	Maspardin	SPG21	0	0	0	0	0	0	0	0	0	0	0	0	0	0	0	0	20702000	0	0	2	2	2	20.8	20.8	20.8	17.258	0.00098111	3.6195	193360000	3
H3BRS6;Q9BRR6;H3BTH4;H3BN66	ADP-dependent glucokinase	ADPGK	0	0	0	24545000	0	0	0	0	0	0	0	0	0	0	22561000	0	0	0	0	2	2	2	13.2	13.2	13.2	21.805	0	4.8693	95054000	13
H3BRY5;P50225;P50226;H3BQX5;E9PKW4	Sulfotransferase;Sulfotransferase 1A1;Sulfotransferase 1A2	SULT1A1;SULT1A2	124680000	127150000	298600000	0	108780000	104000000	95887000	0	125730000	226790000	109330000	164560000	159680000	143830000	199450000	0	170600000	197970000	100520000	7	7	7	34.2	34.2	34.2	32.625	0	27.159	2722100000	65
H3BTB7;Q5JPH6	Probable glutamate--tRNA ligase, mitochondrial	EARS2	0	0	0	0	0	0	0	0	0	0	0	0	40862000	0	42775000	0	0	0	0	6	6	6	15	15	15	56.825	0	10.463	479130000	35
H3BTN5;H3BQ34	Pyruvate kinase	PKM	3709499904	5336300032	4748000256	5386299904	5784000000	5408000000	5467100160	3641400064	4687399936	5313299968	6327699968	6461199872	5607600128	4715100160	4542900224	4668700160	4552900096	4587100160	8041299968	33	5	0	70.9	10.9	0	53.045	0	323.31	114260000000	397
H3BU86;O14662;Q96NX8;F8W9Z6;B7ZBM8	Syntaxin-16	STX16-NPEPL1;STX16	0	0	71106000	0	67070000	0	0	0	66331000	0	0	69612000	0	0	0	64494000	85684000	0	65371000	5	5	5	14.7	14.7	14.7	43.229	0	8.905	900570000	31
H3BUS9;Q9NXD2	Myotubularin-related protein 10	MTMR10	0	0	0	0	0	0	0	0	0	0	0	0	0	0	14608000	0	0	0	0	1	1	1	10.5	10.5	10.5	21.998	0.00050188	3.9943	89618000	4
H3BUU9;P55287;H3BQH2	Cadherin-11	CDH11	0	0	0	0	0	0	0	0	0	0	0	0	0	0	0	0	0	72172000	0	2	2	2	5.2	5.2	5.2	73.792	0.0090241	1.8757	244690000	6
H3BUY6;Q96MC5;H3BR56;H3BU79;H3BRF6	Uncharacterized protein C16orf45	C16orf45	0	0	0	0	0	0	0	0	0	0	0	0	0	0	0	0	0	0	36874000	3	3	3	20.5	20.5	20.5	17.957	0.0016155	2.8222	131610000	7
H3BV90;Q6FI81;H3BUG4;H3BT65;H3BPG7	Anamorsin	CIAPIN1	0	156290000	162400000	163150000	141530000	164630000	168060000	0	0	212200000	0	125790000	133350000	0	159530000	0	0	149970000	138490000	7	7	7	34.1	34.1	34.1	26.446	0	13.882	2480400000	44
H6UMI1;O95166	Gamma-aminobutyric acid receptor-associated protein	GABARAP	0	0	0	0	0	0	0	0	0	0	0	0	0	0	0	0	0	68167000	0	3	2	1	35.7	28.6	11.2	11.658	0.0015895	2.6506	270540000	10
H7C2Z6;H7BXD5;P28676	Grancalcin	GCA	335649984	363369984	319369984	332780000	355900000	351150016	343390016	371049984	356369984	367929984	348950016	340400000	319160000	401380000	370070016	371860000	304200000	348060000	242240000	7	7	7	52.7	52.7	52.7	16.712	0	37.5	7229000000	120
H7BXI1;A0A087WXU3;A0FGR8	Extended synaptotagmin-2	ESYT2	0	0	0	0	128020000	134740000	0	0	0	0	141620000	0	0	0	0	0	0	0	179660000	10	10	10	16.2	16.2	16.2	98.008	0	9.3526	811150000	19
H7BXY3;Q7L2E3	Putative ATP-dependent RNA helicase DHX30	DHX30	0	0	0	0	0	0	0	0	0	0	0	60226000	0	0	0	0	0	0	0	10	10	10	10	10	10	130.55	0	13.74	337280000	37
H7BXY6;Q8NG11;A6NEP9	Tetraspanin;Tetraspanin-14	TSPAN14	0	0	0	0	0	0	0	0	0	0	0	0	0	13776000	0	0	0	0	0	2	2	2	9.9	9.9	9.9	23.918	0.00025323	4.1361	30663000	7
H7BXZ5;J3QSW6;O60229;C9IZQ6	Kalirin	KALRN	0	0	0	0	0	0	0	0	0	0	0	0	77095000	0	0	0	0	0	0	8	5	4	3.7	2.7	2.3	336.17	0	15.459	327160000	15
H7BY35;Q92736	Ryanodine receptor 2	RYR2	0	0	0	0	0	0	0	0	0	0	0	0	62523000	0	0	0	0	0	0	4	4	4	1.2	1.2	1.2	562.6	0	23.643	130520000	4
H7BY57		NFASC	0	199550000	0	153220000	150650000	204850000	184920000	0	189560000	231200000	259570000	0	186530000	223010000	202080000	208260000	178530000	210050000	408240000	36	2	2	40.8	2.8	2.8	116.59	0	145.25	4093700000	46
Q5JRG1;H7BYF2;Q9BVL2	Nucleoporin p58/p45	NUPL1	0	0	0	0	0	0	0	0	0	0	0	0	0	0	0	0	89149000	0	0	4	4	4	13.8	13.8	13.8	49.095	0	6.9799	191480000	10
H7BYJ3;O14578	Citron Rho-interacting kinase	CIT	0	0	0	0	0	0	0	0	0	0	0	68402000	0	0	0	0	0	0	298520000	9	9	9	6.9	6.9	6.9	187.3	0	13.44	490630000	19
H7BYP9;O15068	Guanine nucleotide exchange factor DBS	MCF2L	0	0	0	0	0	0	0	0	0	0	0	0	0	0	25849000	0	0	0	0	1	1	1	2.4	2.4	2.4	88.995	0	4.4506	137810000	3
H7BYX6;A0A087WTE4		NCAM1	241710000	437569984	575740032	334729984	254270000	552809984	345720000	0	447070016	0	815760000	0	308300000	467230016	282320000	359280000	375480000	469350016	407689984	27	1	0	48	1.5	0	80.282	0.001193	3.2563	8686700000	50
H7BZ69;Q3SYG4;A0A0D9SEP0	Protein PTHB1	BBS9	0	0	0	0	30813000	0	0	0	0	0	0	0	0	0	0	0	0	0	0	2	2	2	5.9	5.9	5.9	51.064	0.0028973	2.4576	67141000	3
H7BZJ3		PDIA3	0	0	0	0	0	0	0	0	0	0	0	0	0	0	0	0	0	0	464340000	5	1	1	39	11.4	11.4	13.519	0	21.825	11990000000	21
H7BZK0;Q14BN4;B7Z964;H7C3M8;H7BZW9;B7Z863	Sarcolemmal membrane-associated protein	SLMAP	0	0	0	0	0	0	0	0	0	0	0	0	50837000	0	0	0	0	0	0	5	5	5	13.6	13.6	13.6	50.263	0	4.7159	1890800000	13
H7BZK6;P62068;O75317	Ubiquitin carboxyl-terminal hydrolase 46;Ubiquitin carboxyl-terminal hydrolase 12	USP46;USP12	84369000	80443000	93200000	91090000	105400000	90035000	78370000	112090000	101430000	81192000	0	108900000	91853000	80916000	67001000	0	86688000	95316000	108890000	7	7	7	28.3	28.3	28.3	39.499	0	23.46	1744500000	68
H7BZW6;X6RAL5;O00422	Histone deacetylase complex subunit SAP18	SAP18	0	114540000	0	67191000	95677000	99339000	96087000	0	0	107180000	0	0	60813000	0	0	0	0	0	0	2	2	2	9.1	9.1	9.1	16.036	0	4.8911	932890000	20
H7C0E5;O75312;H7BZM7	Zinc finger protein ZPR1	ZPR1	0	46778000	0	34112000	0	42536000	0	0	0	0	0	46712000	39193000	39668000	56085000	0	0	36229000	0	4	4	4	13.2	13.2	13.2	42.542	0	6.5823	530010000	28
H7C144		ACTN4	0	0	66766000	0	0	88381000	0	0	76591000	100870000	0	0	0	0	0	0	0	0	0	20	2	2	76	8.2	8.2	39.001	0	9.233	1045400000	22
H7C1U8;Q9BUR5;A0A0J9YWW6	Apolipoprotein O	APOO	767900032	850920000	689100032	886960000	719209984	666689984	730140032	765640000	911260032	721049984	954300032	831200000	848289984	687329984	684849984	660209984	686280000	732670016	1032600000	8	8	8	64	64	64	20.08	0	82.536	16196000000	115
H7C276;Q9UPR0	Phosphoinositide phospholipase C;Inactive phospholipase C-like protein 2	PLCL2	0	0	0	0	0	0	0	0	0	0	0	0	0	0	0	0	0	0	46697000	2	2	2	3.3	3.3	3.3	79.806	0.0030946	2.3826	230530000	2
H7C2X7;Q9H089	Large subunit GTPase 1 homolog	LSG1	0	0	0	0	0	0	0	0	0	0	0	0	0	0	0	0	13941000	0	0	1	1	1	4.9	4.9	4.9	31.935	0.0060397	2.1324	12603000	2
H7C3J7;H7C2X8;Q9UBL0	cAMP-regulated phosphoprotein 21	ARPP21	0	0	13122000	0	0	0	0	0	0	0	0	0	0	0	0	0	0	0	0	2	2	2	12	12	12	24.01	0	7.2426	54041000	7
H7C3U4;O75592	E3 ubiquitin-protein ligase MYCBP2	MYCBP2	0	0	0	0	0	0	0	0	0	0	0	0	0	0	0	11398000	0	0	0	1	1	1	1.2	1.2	1.2	117.79	0.007995	1.8992	74362000	6
H7C4E7;Q9Y534	Cold shock domain-containing protein C2	CSDC2	0	0	0	0	0	0	0	0	0	0	0	0	0	0	0	0	0	0	44951000	1	1	1	7.3	7.3	7.3	16.863	0.0067854	1.9872	98396000	9
H7C4H2;Q9Y5M8	Signal recognition particle receptor subunit beta	SRPRB	0	0	0	0	0	0	0	0	0	0	0	0	0	0	0	0	0	0	39937000	1	1	1	11.9	11.9	11.9	17.502	0	12.945	44194000	4
H7C4T6		CADPS	148760000	0	0	0	0	136660000	0	0	0	0	0	0	128110000	130670000	0	0	0	0	0	10	1	1	40.2	6.4	6.4	35.801	0.0014205	3.1599	1398600000	12
H7C5A7;O14734;E9PJN0	Acyl-coenzyme A thioesterase 8	ACOT8	0	0	0	0	0	0	0	0	0	0	0	0	46553000	0	0	0	0	0	58097000	3	3	3	19.6	19.6	19.6	23.333	0.0002551	4.2575	380420000	15
H7C5U0		DNM1	133190000	158880000	115090000	215180000	192630000	142970000	0	0	185080000	192480000	242160000	190650000	181920000	0	0	143240000	200530000	155400000	478249984	5	1	1	33.6	10.7	10.7	14.875	0	21.256	4218200000	57
H9KV31;O15394	Neural cell adhesion molecule 2	NCAM2	929190016	874430016	644780032	694220032	674400000	793729984	646940032	700480000	981270016	1018899968	1301400064	700060032	767830016	884630016	966529984	716460032	762240000	980880000	1956000000	20	20	20	32.5	32.5	32.5	91.122	0	120.8	18571000000	210
H9KV75		ACTN1	0	78306000	0	0	84626000	0	0	0	0	0	121480000	0	0	0	0	0	0	0	278590016	45	2	2	67	3.3	3.3	94.825	0	8.6745	960010000	24
H9KV90;Q9Y566	SH3 and multiple ankyrin repeat domains protein 1	SHANK1	0	0	27735000	0	0	0	0	0	0	0	37487000	0	0	0	0	0	0	0	0	5	5	5	4.7	4.7	4.7	225.9	0	6.3461	196660000	10
I3L0A0;Q13404;G3V2F7;A0A0A0MSL3	Ubiquitin-conjugating enzyme E2 variant 1	TMEM189-UBE2V1;UBE2V1	0	0	0	0	0	0	387270016	0	0	0	0	0	0	337289984	0	0	0	326180000	0	8	3	3	25.1	10	10	42.208	0	8.0556	2020800000	19
I3L0H8;Q9NUU7	ATP-dependent RNA helicase DDX19A	DDX19A	0	0	0	0	0	0	0	0	0	29324000	0	0	0	0	0	0	0	0	0	15	1	1	40.7	3.8	3.8	50.519	0.0014141	3.116	93629000	3
I3L0N3;P46459	Vesicle-fusing ATPase	NSF	23490000896	23403999232	18687000576	25209999360	21955999744	23274999808	20137000960	18240000000	22325000192	23594000384	36033998848	22893000704	23823998976	18495000576	19910000640	19115999232	19382999040	22196000768	38983000064	48	48	47	67.8	67.8	66.8	82.091	0	323.31	515070000000	1475
I3L0Q0;I3L2Q4;P62253	Ubiquitin-conjugating enzyme E2 G1;Ubiquitin-conjugating enzyme E2 G1, N-terminally processed	UBE2G1	0	0	0	0	0	0	0	0	0	0	0	0	0	0	0	0	0	0	8711800	1	1	1	20.4	20.4	20.4	5.5393	0.0015855	2.6278	187160000	16
I3L0W4;Q96F10	Diamine acetyltransferase 2	SAT2	0	0	0	0	0	0	0	0	91878000	0	74706000	0	80122000	122340000	0	0	0	0	0	3	3	3	28.7	28.7	28.7	15.056	0	5.7999	963330000	24
I3L161;I3L3X5;Q9NRY6	Phospholipid scramblase 3	TMEM256-PLSCR3;PLSCR3	0	0	0	0	0	0	0	18910000	0	0	0	0	0	0	0	0	0	0	0	1	1	1	11.8	11.8	11.8	18.276	0	13.432	32338000	3
I3L170	Microtubule-associated protein	MAPT	1339100032	1440600064	1134499968	0	0	1264099968	1293400064	0	1073200000	0	0	0	1086700032	0	1117299968	0	893100032	0	0	12	1	1	43.7	3.5	3.5	35.671	0	32.124	15463000000	16
I3L213		PHKB	0	0	0	0	0	0	0	0	0	0	0	0	0	0	0	0	0	0	16861000	4	1	1	31.9	8.1	8.1	23.538	0	8.8148	928550000	19
I3L2B2;F6PQP6;O95208;I3L356;I3L2H1;E9PBC1	Epsin-2	EPN2	0	0	0	0	0	98032000	84669000	0	0	0	0	0	0	0	0	0	0	0	0	4	4	4	9.9	9.9	9.9	61.551	0	6.349	659810000	14
I3L448;Q5TC12;A8MRA7;H0YEW4	ATP synthase mitochondrial F1 complex assembly factor 1	ATPAF1	187050000	188460000	179690000	211240000	194500000	193870000	205760000	0	208880000	197040000	198750000	219300000	192240000	203860000	181160000	164790000	212580000	197450000	156550000	11	11	10	42.7	42.7	42.7	38.861	0	14.561	3910100000	90
I3L4G8;I3L4A1;Q96FZ7;I3L3E4	Charged multivesicular body protein 6	CHMP6	0	140320000	0	102620000	120160000	0	0	0	0	0	0	0	0	166030000	0	132560000	168890000	176970000	146160000	2	2	2	12.1	12.1	12.1	20.167	0	37.826	1858100000	28
I6L894;D6RHE1		ANK2	0	0	0	0	0	0	0	0	0	0	0	0	0	0	0	909139968	669280000	0	0	105	1	0	37.6	0.7	0	430.25	0	33.978	16299000000	42
J3KMX1;Q99567	Nuclear pore complex protein Nup88	NUP88	0	0	0	0	0	0	0	0	0	0	0	0	35705000	0	0	0	0	0	0	4	4	4	8.3	8.3	8.3	78.77	0	7.1562	156910000	13
J3KMX5;P62277;E9PS50	40S ribosomal protein S13	RPS13	0	0	0	0	0	0	0	0	0	0	0	0	0	0	0	0	0	0	135770000	2	2	2	16.9	16.9	16.9	16.733	0	5.4374	728020000	21
J3KN01;P55196;Q5TIG5;A8MQ02	Afadin	MLLT4	102290000	74249000	0	0	0	78872000	0	0	0	88174000	0	80232000	75863000	0	91727000	0	0	0	90672000	18	18	18	15.2	15.2	15.2	207.62	0	50.348	1185500000	54
J3KN16;Q5VYK3	Proteasome-associated protein ECM29 homolog	KIAA0368;ECM29	101080000	65367000	84357000	174770000	111080000	121730000	0	0	0	44490000	107730000	117900000	84173000	95342000	85630000	128700000	77152000	112540000	78990000	16	16	16	11.2	11.2	11.2	223.69	0	45.221	1856800000	87
J3KN66;A0A0A0MSK5;Q5JTV8	Torsin-1A-interacting protein 1	TOR1AIP1	76038000	78133000	60151000	78427000	84686000	45872000	53921000	101910000	79932000	0	58738000	85561000	82025000	70411000	72402000	84467000	78676000	73909000	44926000	9	9	8	20.9	20.9	19.2	67.821	0	17.076	1425600000	59
J3KN67		TPM3	0	0	0	0	0	0	0	0	0	0	0	0	0	66465000	117310000	0	81859000	0	0	15	4	0	35.8	13.3	0	33.222	0	5.8592	1587200000	18
J3KNC2;Q147X3	N-alpha-acetyltransferase 30	NAA30	0	0	0	0	0	0	0	0	0	0	0	0	0	0	0	0	0	0	36962000	1	1	1	10.9	10.9	10.9	18.884	0	5.4611	150900000	10
J3KNF4;O14618;E9PP76	Copper chaperone for superoxide dismutase;Superoxide dismutase [Cu-Zn]	CCS	0	0	146390000	148790000	177840000	190480000	0	0	132840000	147330000	0	186990000	143420000	0	0	133150000	0	0	124660000	6	6	6	31	31	31	27.086	0	14.245	2124000000	34
J3KNF5;O15078;F8W0V9;F8W097;F8VS29;A0A0A0MS86	Centrosomal protein of 290 kDa	CEP290	0	0	162020000	0	0	0	134950000	0	0	0	0	0	0	0	0	0	0	0	0	2	2	2	1	1	1	290.54	0.0094103	1.843	1446200000	17
J3KNF8;H3BUX2;O43169;D6RFH4	Cytochrome b5 type B	CYB5B	538480000	502190016	563270016	658019968	645020032	613440000	453680000	683409984	507820000	602790016	667500032	706680000	529670016	599500032	672289984	503270016	702520000	705209984	653009984	5	5	5	59.3	59.3	59.3	16.694	0	140.15	12635000000	141
J3KNP4;Q9NPR2;H0YMZ3	Semaphorin-4B	SEMA4B	0	0	0	0	0	0	0	0	0	0	0	0	56610000	0	0	0	0	0	0	3	3	3	5.9	5.9	5.9	92.765	0.0016222	2.8842	636270000	18
J3KNQ4;Q9NVD7	Alpha-parvin	PARVA	327470016	275440000	266500000	229660000	288030016	218080000	276430016	260370000	241140000	262860000	257770000	283390016	239060000	296220000	309860000	377990016	297790016	317420000	153460000	9	9	9	25.2	25.2	25.2	46.589	0	38.538	5599700000	134
J3KNV4;Q13683	Integrin alpha-7;Integrin alpha-7 heavy chain;Integrin alpha-7 light chain;Integrin alpha-7 70 kDa form	ITGA7	234840000	283030016	202040000	289780000	307860000	233220000	265750000	191390000	208780000	316220000	200990000	354100000	197910000	395040000	243670000	213800000	218120000	238100000	183240000	12	12	12	14.1	14.1	14.1	123.63	0	36.296	5288200000	90
J3QL05;J3KP15;Q01130;Q9BRL6	Serine/arginine-rich splicing factor 2;Serine/arginine-rich splicing factor 8	SRSF2;SRSF8	685360000	926409984	591689984	753900032	519760000	684409984	833760000	0	0	635369984	440700000	0	576830016	0	473280000	721369984	654670016	460100000	428680000	4	4	4	36.9	36.9	36.9	15.156	0	46.708	10657000000	67
J3KP75;O75167	Phosphatase and actin regulator;Phosphatase and actin regulator 2	PHACTR2	0	31963000	0	0	0	0	0	0	0	0	0	0	0	0	0	0	0	0	0	3	3	3	6.3	6.3	6.3	68.295	0	4.4775	296140000	19
J3KPF0;F8VWT9;Q9Y4D8	Probable E3 ubiquitin-protein ligase HECTD4	HECTD4	0	0	0	0	0	0	0	0	0	0	76392000	0	0	0	0	0	0	0	0	9	9	9	2.8	2.8	2.8	484.35	0	28.272	1497300000	26
J3KPJ3;Q8N5S9	Calcium/calmodulin-dependent protein kinase kinase 1	CAMKK1	0	0	0	0	0	0	0	0	0	0	183010000	0	0	0	0	0	0	0	163500000	5	5	5	10.5	10.5	10.5	58.858	0	5.8277	634870000	21
J3KPP4;O95232;D6RDI2	Luc7-like protein 3	LUC7L3	0	0	0	0	0	0	0	0	0	0	0	28464000	46080000	0	0	0	22996000	0	0	5	5	5	14.5	14.5	14.5	58.22	0	17.073	279830000	28
J3KPT0;Q6V1X1	Dipeptidyl peptidase 8	DPP8	0	0	0	0	0	0	0	0	0	0	0	0	0	0	0	0	39798000	0	0	3	3	3	4.1	4.1	4.1	83.904	0.0068143	2.0288	74432000	7
J3KPX7;Q99623;F5GY37;F5GWA7;F5H3X6	Prohibitin-2	PHB2	4584099840	4606099968	4797499904	5133300224	4886099968	5143900160	4665399808	5632600064	5170899968	4959499776	5740599808	4740400128	4575300096	5084000256	4735900160	3977700096	4898800128	4280199936	6554100224	16	16	16	57.7	57.7	57.7	33.239	0	298.16	103160000000	372
J3KSW2;J3KQ09;X6R2I3;Q9UNA4	DNA polymerase iota	POLI	0	0	0	0	0	0	0	0	0	0	0	0	0	0	0	0	73687000	0	0	1	1	1	3.3	3.3	3.3	71.806	0.002887	2.4315	233280000	8
J3KQ12;E9PIU3;H7BXM1;Q96G97	Seipin	BSCL2	141870000	260440000	161400000	0	82426000	122950000	189840000	0	0	244350000	135830000	121800000	0	194020000	92894000	0	135160000	123610000	181210000	5	5	5	17	17	17	51.286	0	88.233	2592700000	47
J3KQ32;Q9NTK5	Obg-like ATPase 1	OLA1	2265499904	2540800000	2630700032	2681200128	2719000064	2451099904	2571399936	2679099904	2591300096	2597299968	3230299904	2509199872	2660199936	2374200064	2429600000	2113400064	2405199872	2365299968	2476100096	25	25	25	66.8	66.8	66.8	46.937	0	317.99	53193000000	323
J3KQ48;Q9Y3E5	Peptidyl-tRNA hydrolase 2, mitochondrial	PTRH2	0	0	0	0	0	0	0	0	0	0	0	0	56121000	0	0	0	0	0	0	2	2	2	16.1	16.1	16.1	19.325	0.0011854	3.1705	246660000	9
J3KQJ1;Q8NBJ7;E9PBT8;C9JL30;A8MXB9;C9J660;F8WA42	Sulfatase-modifying factor 2	SUMF2	0	80506000	0	62375000	70497000	0	66919000	0	0	0	0	73716000	60713000	0	0	80283000	71480000	0	0	3	3	3	11.6	11.6	11.6	35.922	0	5.2889	875330000	28
J3KQR7;Q9Y4F5	Centrosomal protein of 170 kDa protein B	CEP170B	0	0	0	0	0	63554000	0	0	0	0	0	0	0	0	0	0	0	0	525670016	15	15	15	13.4	13.4	13.4	171.76	0	28.852	968630000	21
J3KQS6;Q9NWV8;M0QXG9;M0R3F4;M0R2A4;M0R2K3;M0R193;M0R0I0;M0R2I2	BRISC and BRCA1-A complex member 1	BABAM1	0	0	0	0	0	0	49307000	0	0	0	0	0	0	0	0	0	0	0	0	2	2	2	16.1	16.1	16.1	28.164	0	60.164	271740000	10
J3KR44;Q96FW1;F5H6Q1;F5GYN4;F5GYJ8;F5H3F0	Ubiquitin thioesterase OTUB1	OTUB1	4216800000	4162500096	4040100096	4155599872	4228400128	4114599936	4267500032	4505800192	4318600192	4249799936	5245599744	4354299904	4302199808	4172000000	3778899968	4390499840	4465099776	4126299904	5534600192	16	16	16	71.7	71.7	71.7	31.44	0	323.31	90514000000	482
J3KR97;Q9BTW9	Tubulin-specific chaperone D	TBCD	941200000	876899968	716470016	1039900032	949580032	899800000	862470016	844270016	945510016	888129984	894760000	828470016	885939968	861750016	745939968	969750016	736489984	936529984	820990016	36	36	36	43.4	43.4	43.4	136.55	0	255.61	18428000000	378
J3KRT0;J3KS23;Q13951;H3BSC0	Core-binding factor subunit beta	CBFB	0	0	0	0	0	0	0	0	0	0	0	0	0	0	0	0	60002000	0	0	2	2	2	37.7	37.7	37.7	7.3251	0	21.672	280960000	8
J3KS22;Q7Z4W1;J3QS36;J3QL34;J3KRZ4;J3KSZ5	L-xylulose reductase	DCXR	984560000	966140032	1174700032	947280000	1118200064	1034499968	1019400000	846390016	1181900032	976480000	969200000	1312199936	1160600064	1236099968	1139600000	1021200000	1325600000	902780032	910200000	11	11	11	68.6	68.6	68.6	23.803	0	125.26	22036000000	155
J3KSL8;J3QQJ5;Q9Y2L5;J3QSA1	Trafficking protein particle complex subunit 8	TRAPPC8	0	0	0	0	0	0	0	0	0	0	0	0	0	0	0	0	30779000	0	0	3	3	3	6	6	6	104.24	0.0015964	2.6862	37232000	3
J3KSP2;J3KT73;J3QL01;P63173	60S ribosomal protein L38	RPL38	0	0	0	60381000	0	0	41666000	0	0	0	0	34863000	53393000	0	0	45087000	0	60856000	0	2	2	2	61.9	61.9	61.9	2.559	0.00050213	4.0013	558350000	21
J3QL54;J3KT10;Q9BW27;J3QS63;J3KTC7;J3QL91;J3QLV0;F5H0W7;J3QLD4;J3QLH0	Nuclear pore complex protein Nup85	NUP85	23645000	23397000	0	21186000	18172000	0	0	0	0	0	0	23295000	0	10749000	17990000	0	0	0	0	2	2	2	5.1	5.1	5.1	62.101	0	25.145	248700000	23
J3KTA1;Q96IG2	F-box/LRR-repeat protein 20	FBXL20	0	0	0	0	0	0	0	0	0	0	0	0	0	0	4374900	0	0	0	0	4	4	4	9.6	9.6	9.6	48.575	0.0016192	2.8529	162530000	13
J3KTA4;P17844	Probable ATP-dependent RNA helicase DDX5	DDX5	553420032	640480000	599100032	576129984	567640000	611400000	632739968	563260032	641169984	531740000	386889984	676140032	549769984	810780032	812070016	598320000	615510016	482820000	355000000	23	15	15	43.3	29.5	29.5	69.086	0	146	12278000000	231
J3KTC1		MSI2	0	0	0	0	0	0	0	0	0	0	0	0	0	0	0	6372100	0	0	0	6	1	1	60	12.1	12.1	15.46	0	7.3426	67633000	13
J3KTL2;Q07955	Serine/arginine-rich splicing factor 1	SRSF1	1678200064	2053100032	1531200000	1354300032	1471200000	1572099968	1771200000	667310016	1468899968	1434000000	674030016	1146700032	1605400064	1162899968	1494800000	1394800000	1775299968	1277400064	1025400000	12	12	12	43.5	43.5	43.5	28.329	0	40.455	29038000000	216
J3QK89;Q8IWX8	Calcium homeostasis endoplasmic reticulum protein	CHERP	87154000	88462000	72757000	0	81022000	0	80808000	0	0	0	0	105720000	0	71317000	65863000	0	94018000	0	0	5	5	5	6.7	6.7	6.7	104.93	0	13.407	973810000	26
J3QL48;J3QQN1;P40306	Proteasome subunit beta type-10	PSMB10	103580000	111080000	92835000	97596000	73496000	99667000	83701000	88949000	107520000	86222000	0	102130000	69688000	238200000	150740000	118740000	98969000	60965000	26587000	1	1	1	26	26	26	8.2133	0	52.958	1993900000	46
J3QL56;O75880	Protein SCO1 homolog, mitochondrial	SCO1	0	0	0	0	102770000	121030000	0	0	0	0	0	0	0	0	0	0	0	0	0	3	3	3	13.7	13.7	13.7	30.178	0	6.032	452440000	10
J3QL71;Q96FV2;J3QQM9;J3QRJ1	Secernin-2	SCRN2	386380000	366329984	232000000	159780000	247510000	198790000	320840000	373600000	250360000	292590016	258770000	315070016	324020000	351489984	243010000	367020000	386110016	284849984	199770000	8	8	8	29.3	29.3	29.3	47.493	0	66.678	5952200000	92
J3QLI9;P62314	Small nuclear ribonucleoprotein Sm D1	SNRPD1	79005000	54861000	90590000	0	92292000	0	0	75466000	0	90058000	91267000	113230000	139290000	191840000	0	0	0	0	0	2	2	2	44	44	44	8.3926	0	5.0913	1412600000	36
J3QLP3;Q6PCB0	von Willebrand factor A domain-containing protein 1	VWA1	121150000	0	0	0	0	0	131110000	0	131080000	0	0	193780000	142950000	141780000	0	352680000	149870000	0	0	5	5	5	47.9	47.9	47.9	17.697	0	12.446	1942000000	34
J3QLR8;Q9Y3D9	28S ribosomal protein S23, mitochondrial	MRPS23	0	0	0	0	0	0	0	0	0	0	0	0	0	43190000	0	0	0	0	0	5	5	5	38.2	38.2	38.2	17.517	0.0012016	3.3601	277150000	20
J3QQN7;Q8N9F7;J3KTA9	Glycerophosphodiester phosphodiesterase domain-containing protein 1	GDPD1	0	0	0	0	52955000	0	0	0	0	0	0	0	0	0	0	0	0	0	0	3	3	3	22.4	22.4	22.4	23.956	0	4.758	219480000	7
J3QR07;Q96MU7	YTH domain-containing protein 1	YTHDC1	0	0	0	0	0	0	0	0	0	0	0	0	0	0	0	19533000	0	0	0	1	1	1	1.6	1.6	1.6	85.586	0.0058278	2.14	180340000	10
J3QRS3;P19105;O14950;J3KTJ1	Myosin regulatory light chain 12A;Myosin regulatory light chain 12B	MYL12A;MYL12B	469240000	534200000	503860000	438840000	476780000	440440000	601980032	460729984	436680000	635120000	491060000	628659968	506609984	682550016	608979968	625020032	584880000	606300032	491760000	8	3	3	49.7	12.4	12.4	20.457	0	8.8372	11051000000	54
J3QRS9;X6R4W8;O43670;J3KS31	BUB3-interacting and GLEBS motif-containing protein ZNF207	ZNF207	0	252070000	168960000	0	0	197560000	203200000	0	0	171410000	0	0	0	0	338300000	0	0	0	0	5	5	5	12.6	12.6	12.6	52.541	0	40.335	2018800000	33
J3QRU1;P07947	Non-specific protein-tyrosine kinase;Tyrosine-protein kinase Yes	YES1	303040000	612380032	517030016	517880000	641409984	615969984	698009984	345150016	873420032	559100032	402270016	542649984	697640000	455310016	690369984	622259968	649350016	625820032	458310016	16	16	9	39.6	39.6	29.7	61.386	0	42.281	11893000000	126
J3QSB4;P26373	60S ribosomal protein L13	RPL13	0	0	0	0	0	0	0	0	0	0	0	0	0	0	44915000	0	0	0	0	2	2	2	15.1	15.1	15.1	14.692	0.0016272	2.9183	128510000	7
J3QSS7;Q86U28	Iron-sulfur cluster assembly 2 homolog, mitochondrial	ISCA2	0	0	0	0	0	0	0	0	0	0	0	0	0	23652000	0	0	0	0	0	1	1	1	11.1	11.1	11.1	11.442	0.0064061	2.0571	139820000	12
J3QT28;O43684;J3QSX4	Mitotic checkpoint protein BUB3	BUB3	372540000	413289984	381150016	418089984	429700000	445640000	432680000	308600000	440489984	400360000	192010000	386600000	409769984	458129984	422089984	408900000	423000000	338800000	0	11	11	11	50.7	50.7	50.7	31.703	0	26.491	7819900000	139
J3QTA6;Q9BRQ6;J3QTB2;H0Y922	MICOS complex subunit MIC25	CHCHD6	450190016	392910016	445940000	573270016	452270016	510860000	485400000	577660032	605139968	463740000	570729984	617219968	498740000	407470016	455540000	482300000	334320000	357020000	669139968	10	10	10	44.5	44.5	44.5	28.817	0	77.42	10372000000	132
J9JIC5;Q9HAS0	Protein Njmu-R1	C17orf75	0	28187000	0	0	0	0	0	0	0	0	0	27700000	28148000	0	0	0	0	0	0	3	3	3	7.8	7.8	7.8	44.609	0.00049938	3.9103	402560000	23
K4DI93;Q13620	Cullin-4B	CUL4B	252260000	199960000	253090000	259670000	225030000	238000000	128190000	305710016	255380000	182980000	252310000	334680000	263120000	218750000	231160000	224680000	224050000	252560000	215470000	18	18	11	23.2	23.2	15.3	102.75	0	37.371	4900000000	158
K7EIG1;O75153;I3L2B0	Clustered mitochondria protein homolog	CLUH	0	0	0	51098000	0	0	0	0	0	0	0	0	0	0	0	0	0	0	0	7	7	6	6	6	5.4	140.49	0	5.6396	216220000	12
K7EIU8;Q13485;A0A087WUF3	Mothers against decapentaplegic homolog;Mothers against decapentaplegic homolog 4	SMAD4	0	77468000	74542000	43154000	67364000	48918000	0	0	0	0	0	0	0	0	0	0	0	0	0	2	2	2	7	7	7	50.052	0	10.556	811700000	29
K7EIY6;Q9BV68	E3 ubiquitin-protein ligase RNF126	RNF126	84319000	0	0	0	0	0	0	0	0	0	0	0	0	0	0	0	0	0	0	1	1	1	8.5	8.5	8.5	30.785	0.0014091	3.0539	84319000	1
K7EJH8		ACTN4	388400000	295230016	216020000	312580000	301320000	321990016	269990016	0	280529984	253410000	294540000	200190000	0	267750000	296200000	304240000	313580000	356560000	248640000	13	2	2	70.3	18.7	18.7	21.43	0	20.727	5981600000	69
K7EJT5;K7EP65;K7EKS7;K7ELC4;K7EMH1;K7ERI7;P35268	60S ribosomal protein L22	RPL22	0	0	0	0	0	0	0	0	0	0	236860000	0	0	0	0	0	0	0	206210000	2	2	2	51.1	51.1	51.1	5.0827	0.0016249	2.9064	2095100000	20
K7EK07;P84243;K7EMV3;K7EP01;B4DEB1;K7ES00;Q71DI3;Q16695;P68431	Histone H3;Histone H3.3;Histone H3.2;Histone H3.1t;Histone H3.1	H3F3B;H3F3A;HIST2H3A;HIST3H3;HIST1H3A	854790016	956590016	467550016	3025799936	1486599936	2331000064	2751000064	1635800064	2504000000	434460000	4534099968	965580032	798979968	944350016	548680000	2641900032	0	5869599744	0	3	3	1	34.8	34.8	24.2	14.914	0	113.39	38132000000	76
K7ENB6;K7EK24;Q9NS82	Asc-type amino acid transporter 1	SLC7A10	0	0	0	0	0	0	0	0	0	0	0	0	0	0	22281000	0	0	0	0	1	1	1	25.4	25.4	25.4	7.011	0.00049419	3.7342	91810000	5
K7EQ55;K7EK33;Q96EP5;K7EQ02	DAZ-associated protein 1	DAZAP1	204010000	0	204420000	193720000	180960000	201050000	221220000	0	200500000	0	139080000	0	218590000	200140000	243820000	189190000	211040000	0	0	5	5	5	18	18	18	43.312	0	38.106	3355400000	43
K7EK60;K7EMY8;K7ERL1;K7EJE6		FMNL1	0	0	0	0	0	0	0	0	0	0	0	0	0	0	79562000	0	0	0	0	2	2	1	3.8	3.8	1.8	74.601	0.00025164	4.05	591940000	18
K7EKD1		GFAP	7138599936	11347999744	8569800192	5930200064	12892999680	10444000256	10584999936	5362100224	4704200192	6116700160	5116700160	6510400000	5386899968	8130899968	7878600192	2529999872	11169000448	6682899968	2172800000	7	3	3	71.9	49.1	49.1	6.5992	0	323.31	216080000000	286
K7EKD8		CAPNS1	0	0	0	0	0	0	0	0	0	0	0	0	0	0	0	0	0	0	0	10	1	1	76.5	15.1	15.1	24.802	0	7.1276	0	1
K7EKE6;K7EJE8;P36776	Lon protease homolog, mitochondrial	LONP1	1450000000	1502400000	1585900032	2079500032	2042300032	1908000000	1453299968	2774599936	1923100032	1562000000	1617699968	2025100032	1453699968	2084300032	1525900032	1468000000	1943900032	1656600064	1407500032	35	35	35	58	58	58	95.179	0	323.31	37253000000	500
K7EL81;Q9BZL4	Protein phosphatase 1 regulatory subunit 12C	PPP1R12C	72391000	74793000	60377000	47017000	53946000	49309000	76860000	0	0	65263000	0	0	65822000	0	69380000	0	69910000	49907000	78431000	10	10	10	18.3	18.3	18.3	80.199	0	18.093	1025800000	52
K7ELG9;Q3MHD2	Protein LSM12 homolog	LSM12	0	0	0	0	0	0	0	0	0	0	0	0	0	0	0	0	0	0	55230000	3	3	3	22.2	22.2	22.2	24.955	0.0030783	2.3338	806600000	18
K7ELL7;P14314	Glucosidase 2 subunit beta	PRKCSH	1456300032	1187100032	1091100032	1322599936	1306200064	1095200000	1070200000	1173500032	1148099968	1153100032	1119100032	1630099968	1360000000	1340199936	1248800000	1370400000	1413200000	1247800064	1248700032	15	15	15	31.4	31.4	31.4	60.192	0	113.93	26077000000	177
K7ELQ9;Q6UW68;K7EM09;K7EPR0	Transmembrane protein 205	TMEM205	0	0	0	0	0	0	0	0	0	0	0	0	0	127680000	161580000	0	0	117670000	0	3	3	3	22.9	22.9	22.9	19.27	0	7.1409	1233200000	16
K7EM18;P41567	Eukaryotic translation initiation factor 1	EIF1	231750000	0	287510016	0	0	0	0	0	0	0	0	251940000	243590000	0	163150000	265770000	209670000	214750000	0	6	6	2	70.2	70.2	24.8	13.607	0	312.58	3461900000	49
K7EMM8;Q49A26	Putative oxidoreductase GLYR1	GLYR1	0	0	0	0	0	0	0	0	0	0	0	0	0	0	0	0	42859000	0	0	5	5	5	14.7	14.7	14.7	57.215	0	20.242	439690000	15
K7EMP8;P14136;A0A1W2PR46;A0A1W2PRT3	Glial fibrillary acidic protein	GFAP	1446099943424	1318600048640	1404600057856	917129986048	1262100021248	1083199979520	1184800047104	1443900030976	1016499994624	1376600064000	1069199982592	1130000023552	1237200011264	1382900039680	1535699976192	1268199981056	1714299994112	1355599970304	824529977344	52	52	0	81.2	81.2	0	49.88	0	323.31	28082000000000	13475
K7EMQ3		DNM2	0	0	0	0	0	0	0	0	0	0	0	0	0	0	0	0	0	0	31367000	13	1	1	42.9	4.8	4.8	33.68	0.001588	2.6419	772730000	20
K7ENA6;P32121;I3L412	Beta-arrestin-2	ARRB2	0	0	0	0	0	0	0	0	0	0	0	0	0	0	0	0	0	17157000	0	4	3	3	18.5	16.4	16.4	36.586	0	4.3909	116950000	5
K7ENI6;K7ERE1;Q8N2U0	Transmembrane protein 256	TMEM256	0	0	0	0	0	0	0	0	0	0	0	0	0	0	0	0	0	0	61174000	1	1	1	68.3	68.3	68.3	3.9694	0	7.9973	774510000	14
K7ENP1;Q7Z4G4;Q5JY02	tRNA (guanine(10)-N2)-methyltransferase homolog	TRMT11	0	0	0	0	0	0	0	0	0	0	0	0	0	61084000	0	0	0	0	0	3	3	3	13.9	13.9	13.9	26.453	0.0030844	2.3523	291070000	6
K7EP59;Q15831	Serine/threonine-protein kinase STK11	STK11	0	0	0	0	0	0	0	0	0	0	0	0	0	0	0	0	0	15865000	0	1	1	1	3.2	3.2	3.2	48.455	0.0011846	3.1675	110630000	6
K7EPI4		GFAP	510649984	355449984	0	0	0	0	250290000	0	0	0	0	0	0	0	0	275220000	278720000	0	0	11	2	2	55.6	16.9	16.9	14.037	0	9.1982	4399000000	59
K7EQ17;O94818;K7ENM5	Nucleolar protein 4	NOL4	0	106510000	0	108490000	0	76173000	117660000	0	0	171230000	0	78976000	0	0	0	0	0	81223000	96573000	2	2	2	4.7	4.7	4.7	61.343	0.001614	2.8097	1268800000	31
K7EQ93;Q9C0B0	RING finger protein unkempt homolog	UNK	0	0	0	0	0	0	0	0	0	0	0	0	0	160740000	0	0	0	0	0	1	1	1	13.2	13.2	13.2	23.629	0	35.62	230880000	2
K7EQA1;O14737	Programmed cell death protein 5	PDCD5	0	107390000	159700000	0	104760000	91047000	152320000	0	0	195680000	146930000	152920000	0	0	0	0	152520000	156350000	158980000	4	4	4	52.9	52.9	52.9	10.004	0	8.7985	2053400000	49
K7EQQ1;O96005	Cleft lip and palate transmembrane protein 1	CLPTM1	0	0	0	0	0	0	0	0	0	0	0	0	0	0	0	0	0	0	43814000	2	2	2	9.4	9.4	9.4	18.743	0	5.417	115830000	3
K7ERC8;Q06136;K7EQS7	3-ketodihydrosphingosine reductase	KDSR	86532000	83948000	0	0	112500000	81145000	83126000	0	0	102260000	0	97545000	0	0	100160000	0	107810000	0	0	5	5	5	25.5	25.5	25.5	32.726	0	25.972	1260200000	26
K7ERD8;M0QX52;K7EL66		MAPRE2	0	0	0	0	0	0	0	0	0	0	0	0	39833000	0	0	0	0	0	0	11	1	1	64.4	8.2	8.2	21.594	0.0098224	1.8398	98940000	2
K7ERH7		DTNA	0	0	0	0	0	0	0	0	0	0	0	0	0	0	38906000	0	0	0	0	6	1	1	60.6	18.3	18.3	12.413	0	6.1483	38678000	1
O14835;K7ES07;P83876;K7EPA6;K7EJU2;K7EMX5	Thioredoxin-like protein 4A	TXNL4A	0	0	0	0	0	0	0	0	0	0	0	0	42970000	0	0	0	0	0	0	2	2	2	14.3	14.3	14.3	10.916	0.0092166	1.8562	319070000	10
K7ES72		CAPS	0	0	312780000	0	0	0	0	0	0	0	0	0	0	0	0	0	0	0	0	8	1	1	65.7	7.5	7.5	14.593	0	8.4893	2350100000	15
K7ESP4;Q8WVC6	Dephospho-CoA kinase domain-containing protein	DCAKD	0	37503000	0	33195000	0	0	0	0	61267000	0	0	0	0	0	0	41968000	0	40319000	0	5	5	5	24.4	24.4	24.4	24.177	0	17.163	676230000	35
K7ESP7		SLC44A2	0	0	0	0	0	0	0	0	0	0	0	0	0	0	0	0	0	0	35706000	3	1	1	23	10.8	10.8	16.737	0	8.022	475350000	12
K7N7A8;P29972	Aquaporin-1	AQP1	1802499968	1908600064	2893499904	890880000	870390016	1572800000	1439399936	1286300032	1179800064	2231200000	422350016	1566300032	1255399936	2065600000	1857500032	1308199936	1407200000	1375699968	351209984	3	3	3	15.1	15.1	15.1	48.685	0	323.31	30351000000	113
M0QWZ7;Q9NP81;M0R259	Serine--tRNA ligase, mitochondrial	SARS2	132320000	144500000	146030000	166370000	187660000	181290000	172940000	0	164450000	157880000	256650000	240040000	149850000	163010000	111440000	109250000	182080000	172370000	228450000	12	12	3	32.8	32.8	6.9	58.182	0	23.579	3452300000	72
M0QXB4;O14579	Coatomer subunit epsilon	COPE	240100000	298600000	244050000	225390000	267280000	256540000	302980000	203310000	214130000	281289984	219300000	233020000	241420000	255050000	293769984	201660000	310510016	210780000	201540000	12	12	12	57.1	57.1	57.1	36.923	0	121.94	5057300000	111
M0QXH0;Q99757	Thioredoxin, mitochondrial	TXN2	0	0	0	128220000	0	0	0	0	0	0	0	255650000	206740000	213580000	0	0	0	0	0	3	3	3	25	25	25	7.0271	0	14.888	2394300000	25
M0QXN1;M0R122;M0QZ66;P54852	Epithelial membrane protein 3	EMP3	0	0	0	0	0	0	0	0	0	0	0	0	0	0	0	0	117080000	0	0	2	2	2	13	13	13	17.428	0.0037102	2.2557	1258000000	18
M0QXN5;P37198	Nuclear pore glycoprotein p62	NUP62	0	124630000	141910000	0	0	176770000	0	0	0	228600000	0	0	165300000	182700000	188780000	0	177160000	0	0	5	5	5	19.7	19.7	19.7	45.615	0	35.465	2058700000	34
M0QY97;Q9UPT8	Zinc finger CCCH domain-containing protein 4	ZC3H4	0	16868000	0	0	0	0	0	0	0	0	0	0	0	0	0	0	0	0	0	2	2	2	3.2	3.2	3.2	95.425	0.0054206	2.1689	31210000	1
M0QYN0;Q969H8;M0QXF7	Myeloid-derived growth factor	MYDGF	0	262160000	0	0	243290000	0	197780000	0	0	173390000	0	238130000	190730000	0	251370000	0	238750000	0	0	4	4	4	21.7	21.7	21.7	20.387	0	7.5735	2784300000	25
M0R0N4;M0QYZ2;P53680;X6R390;M0QZ21	AP-2 complex subunit sigma	AP2S1	0	217790000	360840000	259240000	234030000	163360000	232850000	0	253190000	301030016	377689984	367520000	298390016	222150000	0	228360000	271580000	230110000	526080000	6	6	4	42.4	42.4	25.7	17.303	0	14.575	5555500000	76
M0QZR4;Q92888;M0QYC1	Rho guanine nucleotide exchange factor 1	ARHGEF1	0	0	0	0	0	0	0	0	0	0	0	0	0	0	49711000	0	0	0	0	5	5	5	5.7	5.7	5.7	108.32	0.00073983	3.7119	234900000	11
M0R0F0;P46782;M0R0R2;M0QZN2	40S ribosomal protein S5;40S ribosomal protein S5, N-terminally processed	RPS5	235640000	319980000	419460000	447590016	343300000	348889984	298369984	408769984	275800000	387809984	253760000	237490000	262310000	228270000	352590016	231440000	403449984	330040000	274350016	6	6	6	42	42	42	22.391	0	43.569	6569900000	76
M0R0P9;P31751;J3QKW1	RAC-beta serine/threonine-protein kinase	AKT2	0	0	0	0	0	0	0	0	0	0	0	0	0	0	17796000	0	0	0	0	3	1	1	10.4	3.6	3.6	51.571	0.002687	2.5175	31216000	2
M0R0Z3;P35269	General transcription factor IIF subunit 1	GTF2F1	0	0	0	0	0	0	0	0	0	0	0	0	0	0	0	29613000	0	0	0	1	1	1	12.6	12.6	12.6	14.685	0.0015877	2.641	121310000	4
M0R116;P13637;A0A2R8YEY8;A0A0A0MT26	Sodium/potassium-transporting ATPase subunit alpha-3	ATP1A3	13420999680	9968400384	9770800128	7684700160	7276299776	10241999872	12240000000	7429100032	10851000320	13157000192	9628000256	7476899840	6581300224	11356999680	8633900032	8402100224	7284599808	9413099520	16640000000	42	42	22	49.7	49.7	29.6	108.28	0	323.31	211030000000	939
M0R3D6;M0R1A7;M0R117;Q02543;M0R0P7	60S ribosomal protein L18a	RPL18A	0	0	0	0	0	0	0	0	0	0	232700000	1528300032	0	0	0	275180000	0	0	0	3	3	3	21.3	21.3	21.3	16.714	0.0018014	2.5716	5395600000	14
M0R165;Q9UBC2;M0R2S2	Epidermal growth factor receptor substrate 15-like 1	EPS15L1	1074200064	1022700032	986809984	875240000	850640000	920430016	973800000	1051299968	895249984	886840000	925670016	985640000	995539968	917929984	915030016	1022000000	1009900032	808920000	1180999936	31	31	31	56.3	56.3	56.3	83.474	0	323.31	19923000000	313
M0R210;P62249;M0R3H0;M0QX76;M0R1M5;Q6IPX4	40S ribosomal protein S16	RPS16	0	73222000	92013000	84035000	0	0	0	0	0	0	0	0	0	0	156260000	0	0	0	0	5	5	5	37.2	37.2	37.2	14.419	0	7.1014	1147900000	23
M0R2A0;Q5UCC4	ER membrane protein complex subunit 10	EMC10	0	0	0	0	0	0	0	0	0	0	0	0	0	22763000	0	0	0	0	0	1	1	1	4.6	4.6	4.6	38.975	0	22.093	64503000	7
M0R2X2;Q7Z3K3	Pogo transposable element with ZNF domain	POGZ	0	0	0	0	0	0	0	0	0	4309300	0	0	0	0	0	0	0	0	0	1	1	1	12.8	12.8	12.8	11.203	0.0015812	2.6119	6891500	2
M0R3F6;M0R2Z9;Q8IX01	SURP and G-patch domain-containing protein 2	SUGP2	0	80774000	98669000	67194000	90602000	70632000	0	0	67198000	62290000	0	65205000	0	73842000	64283000	0	98469000	70724000	0	12	12	12	18.3	18.3	18.3	93.859	0	13.524	1242400000	66
M0R344;Q9NRA0;M0R0E9;A0A075B7A1	Sphingosine kinase 2	SPHK2	0	0	0	0	0	0	0	35925000	0	0	0	0	0	0	0	0	0	30035000	0	3	3	3	5.1	5.1	5.1	70.082	0	5.3375	297230000	25
O00139	Kinesin-like protein KIF2A	KIF2A	925260032	1076800000	1079399936	1066800000	1183600000	1214899968	1178800000	991720000	982209984	1088400000	946480000	931249984	902019968	1001900032	986670016	678089984	997539968	937680000	1121299968	21	21	20	38.8	38.8	36.7	79.954	0	114.66	21144000000	262
O00148;K7EQN7;K7EPJ3	ATP-dependent RNA helicase DDX39A	DDX39A	0	0	0	0	20043000	0	0	0	0	0	0	0	0	0	0	0	0	0	0	12	2	0	33	4.7	0	49.129	0.0090185	1.8676	66286000	6
O00151	PDZ and LIM domain protein 1	PDLIM1	0	1506599936	0	0	0	0	0	0	0	0	0	0	0	0	0	1317299968	0	0	0	5	5	5	21.6	21.6	21.6	36.071	0.00025504	4.2561	8305500000	18
O00154;K7EKP8	Cytosolic acyl coenzyme A thioester hydrolase	ACOT7	4074200064	3711300096	3203399936	3730299904	3578400000	3452900096	3160000000	3108900096	3747500032	4129499904	5597799936	4159800064	3945799936	3366299904	3417400064	3210500096	3572199936	3585400064	5424699904	14	14	14	42.9	42.9	42.9	41.796	0	183.64	81884000000	458
O00165;Q5VYD6	HCLS1-associated protein X-1	HAX1	0	0	33207000	0	0	24511000	0	0	0	33903000	32334000	0	0	0	21745000	0	0	0	0	4	4	4	18.6	18.6	18.6	31.62	0	6.0313	406780000	38
O00170;E9PMH2	AH receptor-interacting protein	AIP	420900000	489790016	477790016	492080000	460400000	457200000	477950016	428470016	419129984	419040000	384670016	407830016	396760000	408180000	385609984	372300000	468489984	397560000	296950016	13	13	13	52.4	52.4	52.4	37.636	0	42.058	8849800000	120
O00178	GTP-binding protein 1	GTPBP1	0	0	0	101850000	121760000	96812000	75635000	0	80928000	0	0	0	0	102320000	0	0	0	0	0	3	3	3	5.5	5.5	5.5	72.453	0	5.6428	1070300000	26
O00182	Galectin-9	LGALS9	119570000	88299000	75893000	125580000	85793000	91603000	0	0	100860000	99581000	95903000	82097000	90470000	196550000	129260000	116170000	0	0	0	5	5	5	19.4	19.4	19.4	39.518	0	12.038	1781900000	55
O00186	Syntaxin-binding protein 3	STXBP3	660289984	613600000	594230016	499680000	623120000	581769984	632540032	522249984	494740000	660600000	519940000	561670016	634350016	706099968	629299968	556140032	579580032	641400000	368529984	17	17	17	34.5	34.5	34.5	67.764	0	77.663	12115000000	257
O00194;K7ES41	Ras-related protein Rab-27B	RAB27B	0	0	109530000	0	0	0	0	0	0	0	274590016	0	0	0	100470000	0	0	85224000	162100000	6	6	6	32.6	32.6	32.6	24.608	0	4.8185	1132400000	22
O00203	AP-3 complex subunit beta-1	AP3B1	85320000	104390000	0	141190000	125450000	106170000	111060000	189250000	141680000	116830000	0	128710000	81243000	0	116060000	135440000	0	0	0	19	13	13	20.5	14.3	14.3	121.32	0	16.159	1881800000	74
O00231	26S proteasome non-ATPase regulatory subunit 11	PSMD11	1394599936	1285799936	1252400000	1202400000	1252199936	1175399936	1229500032	1401200000	1198599936	1231699968	1143500032	1438700032	1206499968	1274400000	1200700032	1124000000	1290400000	1174000000	1195699968	21	21	21	61.4	61.4	61.4	47.463	0	60.487	25998000000	261
O00232	26S proteasome non-ATPase regulatory subunit 12	PSMD12	952710016	1095699968	932540032	1098200064	1140199936	994510016	843800000	562449984	927070016	1007000000	1062800000	1034200000	924860032	1036499968	962230016	942670016	845299968	1075500032	989849984	20	20	20	51.8	51.8	51.8	52.904	0	137.56	20336000000	290
O00233;J3KN29;F5H5V4;F5GX23;F5H169	26S proteasome non-ATPase regulatory subunit 9	PSMD9	336380000	288929984	306510016	259860000	243860000	289009984	361440000	240690000	299689984	301280000	253390000	0	347009984	0	348080000	299780000	333409984	292990016	169650000	7	7	7	35.4	35.4	35.4	24.682	0	50.486	5713100000	73
O00264	Membrane-associated progesterone receptor component 1	PGRMC1	1993699968	1731600000	1341500032	1949900032	1780700032	1507500032	1631800064	2057699968	1631800064	1755699968	2671600128	2279899904	2049699968	1776400000	1982800000	2055000064	1728099968	1961900032	1858499968	13	13	12	62.1	62.1	57.4	21.671	0	323.31	39559000000	274
O00267	Transcription elongation factor SPT5	SUPT5H	0	38098000	0	0	0	23292000	0	0	0	0	0	0	0	0	0	0	0	0	0	4	4	4	6.2	6.2	6.2	121	0	16.624	131880000	9
O00273	DNA fragmentation factor subunit alpha	DFFA	231850000	159180000	200020000	141050000	157520000	124280000	183950000	0	150080000	177390000	0	165360000	159070000	0	172570000	167240000	200790000	149350000	0	7	7	7	29	29	29	36.521	0	22.972	2913200000	71
O00291	Huntingtin-interacting protein 1	HIP1	0	0	0	116370000	0	126130000	0	0	98613000	0	0	0	0	0	0	107960000	150890000	148520000	0	9	8	8	12	10.6	10.6	116.22	0	14.841	1267700000	27
O00299	Chloride intracellular channel protein 1	CLIC1	1424800000	1410499968	1707200000	1465600000	1408099968	1597699968	1830400000	2020600064	1491699968	1450800000	1065600000	1102700032	1072499968	1592400000	2173799936	1570200064	1341900032	1554200064	568550016	14	14	14	73.4	73.4	73.4	26.922	0	194.1	30077000000	279
O00303	Eukaryotic translation initiation factor 3 subunit F	EIF3F	399809984	392089984	340129984	307830016	354700000	362340000	355060000	328329984	323880000	311280000	283420000	386009984	312929984	424910016	404520000	326889984	366500000	381150016	267190000	9	9	9	39.5	39.5	39.5	37.563	0	93.041	7252200000	114
O00308	NEDD4-like E3 ubiquitin-protein ligase WWP2	WWP2	0	0	0	0	0	0	0	0	0	0	0	0	61208000	0	0	0	0	0	0	5	4	3	6.8	5.6	4.7	98.911	0	6.1943	208460000	11
O00330	Pyruvate dehydrogenase protein X component, mitochondrial	PDHX	886630016	556270016	634680000	858300032	824510016	730620032	553390016	1012099968	774110016	776659968	1126200064	965049984	782440000	837939968	733230016	792120000	937020032	907299968	1008899968	20	20	20	48.9	48.9	48.9	54.122	0	253.9	17169000000	181
O00339;H0YBJ4	Matrilin-2	MATN2	0	0	0	0	0	0	0	0	0	0	0	0	0	0	0	62019000	0	0	0	3	3	3	3.5	3.5	3.5	106.84	0.0092263	1.8621	144730000	6
O00399;E5RK00	Dynactin subunit 6	DCTN6	334520000	441689984	405220000	346649984	370990016	361510016	398940000	0	314550016	479680000	314380000	369060000	353740000	305900000	0	354200000	336729984	0	310340000	5	5	5	31.1	31.1	31.1	20.747	0	6.8936	6780600000	36
O00401	Neural Wiskott-Aldrich syndrome protein	WASL	242920000	256080000	159340000	183090000	105320000	171320000	182510000	0	196490000	209200000	173350000	192040000	163580000	0	225640000	139210000	190080000	115780000	333689984	12	12	12	37	37	37	54.826	0	95.146	3660200000	82
O00408;E9PEF1	cGMP-dependent 3,5-cyclic phosphodiesterase	PDE2A	1016800000	942600000	793590016	1029800000	862369984	942870016	884460032	636950016	916769984	784179968	1769200000	1144099968	1201200000	890040000	995459968	972529984	864400000	995990016	1708199936	28	27	27	46.5	46.5	46.5	105.72	0	295.31	21598000000	323
O00410;H0Y8C6	Importin-5	IPO5	3559800064	3488000000	4154299904	3982200064	4016399872	3979000064	3792999936	4334600192	3890400000	3842899968	3948699904	4465399808	3776000000	3046599936	4079800064	3977299968	3681299968	3734899968	3548900096	42	42	40	55.2	55.2	53.4	123.63	0	323.31	82240000000	897
O00429	Dynamin-1-like protein	DNM1L	7635999744	7735399936	7254600192	8469600256	6710900224	8083400192	7410100224	6597600256	7849399808	7188400128	8610700288	7427999744	7329200128	5470099968	6375499776	6654900224	6849200128	6301700096	10931999744	44	44	3	72.7	72.7	8.2	81.876	0	323.31	157670000000	1100
O00442	RNA 3-terminal phosphate cyclase	RTCA	276800000	249830000	267350000	423310016	245580000	220320000	251590000	238780000	305369984	321830016	250830000	258570000	268489984	257230000	306830016	224530000	347209984	248090000	229060000	10	10	10	36.1	36.1	36.1	39.336	0	34.889	5758200000	107
O00445	Synaptotagmin-5	SYT5	0	0	0	0	0	0	0	0	0	284310016	460380000	0	0	0	0	0	0	0	0	7	4	4	16.1	10.4	10.4	42.9	0.0016374	2.9914	1071400000	13
O00451;E5RGR6	GDNF family receptor alpha-2	GFRA2	109450000	113310000	0	0	0	0	0	0	131580000	0	0	0	0	113830000	0	0	0	125990000	0	5	5	5	12.3	12.3	12.3	51.543	0	5.3804	935080000	28
O00468;A0A087X208	Agrin;Agrin N-terminal 110 kDa subunit;Agrin C-terminal 110 kDa subunit;Agrin C-terminal 90 kDa fragment;Agrin C-terminal 22 kDa fragment	AGRN	311070016	223460000	145710000	239180000	141840000	255380000	268660000	142320000	183220000	198140000	104020000	211380000	205270000	321030016	185740000	347449984	242570000	218020000	100530000	22	22	22	13.6	13.6	13.6	217.32	0	197.9	4449000000	150
O00478;C9JUV8;C9JQT8	Butyrophilin subfamily 3 member A3	BTN3A3	398620000	383020000	383800000	378009984	293780000	340769984	347590016	369969984	418300000	262420000	0	286590016	353350016	355710016	576899968	375510016	466360000	300900000	0	12	12	9	28.6	28.6	23.1	65.001	0	37.537	6925400000	126
O00481	Butyrophilin subfamily 3 member A1	BTN3A1	0	0	0	0	0	0	0	0	0	0	0	0	0	0	7940100	0	0	0	0	4	1	1	11.7	5.5	5.5	57.677	0.0073809	1.9178	14494000	2
O00483	Cytochrome c oxidase subunit NDUFA4	NDUFA4	707009984	467440000	1140600064	1575699968	557489984	447969984	511820000	0	954369984	1004800000	1021800000	760280000	948150016	543889984	0	0	0	600940032	673489984	4	4	4	46.9	46.9	46.9	9.3697	0	7.9741	13978000000	44
O00487	26S proteasome non-ATPase regulatory subunit 14	PSMD14	212430000	274000000	259070000	181200000	269220000	297790016	211810000	0	160350000	263460000	338980000	153110000	238400000	209520000	253900000	224590000	257380000	298060000	281449984	9	9	9	49	49	49	34.577	0	102.66	5699800000	114
O00499	Myc box-dependent-interacting protein 1	BIN1	3693499904	3712699904	2969100032	4057499904	4072699904	3891000064	3957499904	2438899968	3778800128	4026200064	4022200064	3463200000	3263800064	3275800064	3008699904	3485700096	3011500032	3493799936	4985900032	24	22	22	45	43.5	43.5	64.699	0	323.31	76524000000	503
O00505	Importin subunit alpha-4	KPNA3	821640000	826160000	771200000	707900032	767889984	722510016	740710016	997640000	801750016	784590016	751219968	737360000	763960000	775590016	763680000	818780032	848929984	813840000	793729984	16	16	12	49.7	49.7	40.3	57.81	0	241	16532000000	216
O00507	Probable ubiquitin carboxyl-terminal hydrolase FAF-Y	USP9Y	0	0	0	0	0	29387000	0	0	0	0	0	0	0	0	0	0	0	0	0	17	2	2	6.9	0.9	0.9	291.07	0.0030898	2.3666	2752800000	2
O00519	Fatty-acid amide hydrolase 1	FAAH	0	0	58976000	73643000	59126000	61611000	43209000	0	0	0	64692000	0	51540000	49452000	0	0	0	0	81515000	7	7	7	22.1	22.1	22.1	63.065	0	5.309	781360000	22
O00533;A0A087X0M8	Neural cell adhesion molecule L1-like protein;Processed neural cell adhesion molecule L1-like protein	CHL1	215380000	346150016	0	327460000	382400000	336620000	203930000	334140000	349880000	401430016	819800000	272209984	513200000	397590016	441030016	557640000	218540000	457929984	948179968	20	20	20	22.8	22.8	22.8	135.07	0	143.1	8374800000	159
O00534	von Willebrand factor A domain-containing protein 5A	VWA5A	314240000	294369984	243570000	277390016	258490000	264220000	266110000	0	251290000	368340000	450929984	207500000	208880000	242730000	239190000	200140000	302160000	297780000	261520000	19	19	19	31.6	31.6	31.6	86.488	0	101.89	5534100000	145
O00560	Syntenin-1	SDCBP	236180000	271320000	197630000	243760000	253430000	239940000	211380000	272340000	213220000	283800000	284089984	211930000	278700000	241120000	239670000	302980000	295700000	249910000	270300000	7	7	1	45	45	6	32.444	0	145.01	5230000000	99
O00562	Membrane-associated phosphatidylinositol transfer protein 1	PITPNM1	90813000	93071000	73954000	99455000	96470000	100110000	64973000	0	97686000	86992000	0	0	88175000	97605000	0	102680000	58841000	0	0	12	12	12	13.5	13.5	13.5	134.85	0	12.685	1459000000	53
O00625	Pirin	PIR	225850000	221660000	349020000	277110016	210750000	275080000	290800000	289880000	241820000	227010000	223460000	233740000	204120000	278129984	229350000	322950016	350720000	272380000	191610000	7	7	7	32.4	32.4	32.4	32.113	0	21.593	5328400000	85
O00629	Importin subunit alpha-3	KPNA4	1151600000	1010899968	1061600000	917969984	1159900032	1059800000	1284600064	969900032	871160000	971630016	893660032	962369984	878430016	1042099968	972940032	969720000	1253200000	1116700032	446980000	14	10	10	47	37.6	37.6	57.886	0	275.89	20844000000	212
O00635	E3 ubiquitin-protein ligase TRIM38	TRIM38	0	0	0	0	0	0	0	0	0	0	0	0	0	0	0	0	0	0	63489000	1	1	1	2.4	2.4	2.4	53.415	0.0028844	2.4264	723850000	13
O00743	Serine/threonine-protein phosphatase 6 catalytic subunit;Serine/threonine-protein phosphatase 6 catalytic subunit, N-terminally processed	PPP6C	435950016	415689984	369449984	360800000	421670016	387020000	408340000	0	413129984	393550016	343550016	368270016	405400000	402720000	424940000	360929984	368889984	422910016	322190016	11	11	11	47.9	47.9	47.9	35.144	0	119.77	7855700000	154
O00754	Lysosomal alpha-mannosidase;Lysosomal alpha-mannosidase A peptide;Lysosomal alpha-mannosidase B peptide;Lysosomal alpha-mannosidase C peptide;Lysosomal alpha-mannosidase D peptide;Lysosomal alpha-mannosidase E peptide	MAN2B1	0	0	0	0	0	0	0	0	0	0	0	0	0	67370000	0	0	0	0	0	3	3	3	4.2	4.2	4.2	113.74	0.0012186	3.55	114990000	4
O00764;F2Z2Y4	Pyridoxal kinase	PDXK	8797599744	9279299584	8947099648	7854499840	8412899840	8422700032	8016900096	7006099968	7770399744	9013600256	6244400128	7971400192	7721800192	8381899776	7789300224	6900700160	8850599936	8160000000	6324899840	17	17	17	78.8	78.8	78.8	35.102	0	323.31	169380000000	432
O14490;Q6IS01	Disks large-associated protein 1	DLGAP1	126370000	149330000	113280000	159720000	145860000	159420000	157970000	0	120250000	0	224440000	139880000	134920000	125130000	0	120050000	154030000	123780000	355409984	12	12	4	18.7	18.7	7.1	108.87	0	110.08	2881100000	68
O14493	Claudin-4	CLDN4	0	0	0	0	0	0	0	0	48984000	0	0	0	0	0	0	0	0	0	0	2	2	1	12.9	12.9	5.3	22.077	0	4.8646	94594000	3
O14495;A0A286YES4	Lipid phosphate phosphohydrolase 3	PPAP2B	242410000	244470000	354720000	134760000	129660000	247260000	218360000	0	183050000	247570000	142290000	241750000	231360000	159930000	255410000	194340000	171090000	150820000	200640000	8	8	8	31.8	31.8	31.8	35.116	0	34.894	4181000000	94
O14523;E9PK05	C2 domain-containing protein 2-like	C2CD2L	0	0	29810000	0	0	0	31935000	0	0	0	0	0	0	0	0	0	0	0	0	5	5	5	11.2	11.2	11.2	76.18	0	8.8052	569340000	22
O14525;B1AJS1	Astrotactin-1	ASTN1	249860000	222830000	246480000	209280000	144980000	0	185740000	114880000	198390000	0	0	178370000	241340000	180860000	230080000	249310000	316760000	179690000	176150000	14	14	14	16.3	16.3	16.3	144.91	0	100.14	3660500000	93
O14530;F8WBV5;G3XAJ4;F8WCJ3;B8ZZX4	Thioredoxin domain-containing protein 9	TXNDC9	0	0	0	0	0	0	0	0	0	0	0	0	0	0	0	0	0	0	17537000	2	2	2	9.3	9.3	9.3	26.534	0.0064199	2.0643	229080000	12
O14531;Q5T0Q6	Dihydropyrimidinase-related protein 4	DPYSL4	5167900160	5291700224	4256100096	4232699904	4114599936	4514899968	4444299776	3506200064	4628199936	5070900224	3639899904	4337500160	4760699904	4186099968	4204699904	3143399936	4048100096	4143300096	3848499968	28	28	28	73.3	73.3	73.3	61.877	0	323.31	94449000000	701
O14545	TRAF-type zinc finger domain-containing protein 1	TRAFD1	0	0	0	0	0	0	0	0	0	0	0	0	0	0	23590000	0	0	0	0	1	1	1	2.1	2.1	2.1	64.84	0	40.765	129300000	5
O14548;E5RJZ1;H0YBD2	Cytochrome c oxidase subunit 7A-related protein, mitochondrial	COX7A2L	318929984	324200000	340920000	382820000	265230000	244900000	286800000	313680000	313089984	342860000	449750016	490000000	365489984	385390016	189730000	0	348140000	359830016	298280000	4	4	4	56.1	56.1	56.1	12.615	0	76.792	6694300000	46
O14558;A0A1X7SC65;K7EP04	Heat shock protein beta-6	HSPB6	475580000	577329984	518820000	476350016	585840000	542889984	579990016	0	251100000	589680000	339750016	488070016	394820000	590659968	625000000	298060000	733459968	536110016	285860000	8	8	8	91.9	91.9	91.9	17.135	0	73.048	9911900000	109
O14561;I3L505;H3BNK3	Acyl carrier protein, mitochondrial;Acyl carrier protein	NDUFAB1	0	0	0	98339000	0	0	0	0	0	92680000	0	0	75188000	55437000	0	0	0	0	51043000	2	2	2	15.4	15.4	15.4	17.417	0	5.2398	686180000	21
O14576;A0A0A0MTG2	Cytoplasmic dynein 1 intermediate chain 1	DYNC1I1	809870016	866339968	648179968	750110016	698440000	705459968	892870016	0	555240000	799939968	867299968	728390016	785550016	625200000	716659968	692780032	714670016	785080000	1199699968	16	16	12	40	40	34.7	72.955	0	268.05	15518000000	216
O14594	Neurocan core protein	NCAN	2040300032	3273100032	1936199936	4256800000	3324000000	3091000064	3106299904	4064499968	4191300096	3793900032	4125299968	3064000000	2596100096	2669499904	2902400000	2714899968	2227399936	4197499904	4871300096	26	25	25	26.9	26.4	26.4	143.09	0	323.31	69035000000	406
O14617	AP-3 complex subunit delta-1	AP3D1	477729984	406710016	432000000	644040000	593689984	599590016	428630016	673889984	715110016	569260032	807809984	645009984	680630016	512120000	559600000	552120000	418740000	660489984	1124499968	27	27	8	30.7	30.7	9.2	130.16	0	107.69	12805000000	233
O14656	Torsin-1A	TOR1A	0	0	0	33589000	24858000	0	0	0	0	0	0	0	0	0	0	0	0	0	0	2	2	2	6.9	6.9	6.9	37.808	0.0016238	2.9016	326610000	19
O14672	Disintegrin and metalloproteinase domain-containing protein 10	ADAM10	187410000	192830000	184340000	202420000	219230000	166470000	150620000	0	179260000	230010000	138120000	184110000	216970000	256090000	195780000	184450000	198550000	191550000	151780000	12	12	12	21.7	21.7	21.7	84.141	0	122.68	3748600000	109
O14744;G3V580	Protein arginine N-methyltransferase 5;Protein arginine N-methyltransferase 5, N-terminally processed	PRMT5	827689984	779630016	862769984	827470016	854520000	835790016	687249984	795809984	895689984	630280000	650150016	847809984	801280000	766350016	768700032	758790016	787369984	826889984	522860000	20	20	20	44.9	44.9	44.9	72.683	0	224.82	16098000000	208
O14745;J3QRP6	Na(+)/H(+) exchange regulatory cofactor NHE-RF1	SLC9A3R1	3862200064	4489600000	3720000000	2339099904	2283800064	3200300032	3471399936	2797499904	2172600064	3870200064	2469900032	3397499904	3505999872	2875599872	3697999872	3585700096	3122500096	2857299968	2442099968	19	19	19	58.9	58.9	58.9	38.868	0	265.07	65323000000	319
O14770;H0YMX5;U3KQI2;F5GYS8;H0YNY8;U3KPR8;O00470	Homeobox protein Meis2;Homeobox protein Meis1	MEIS2;MEIS1	0	76370000	69981000	0	0	0	0	0	0	0	0	95017000	121180000	0	0	0	0	0	0	8	8	6	26.8	26.8	20.1	51.789	0	23.463	751590000	26
O14772	Fucose-1-phosphate guanylyltransferase	FPGT	0	0	0	68991000	0	0	0	0	0	0	0	0	0	0	34662000	0	0	0	0	3	3	3	7.2	7.2	7.2	68.009	0	11.227	604070000	15
O14775	Guanine nucleotide-binding protein subunit beta-5	GNB5	781539968	787529984	674609984	772569984	781129984	654259968	794680000	616339968	766000000	682560000	880710016	729729984	608940032	660590016	628099968	623510016	651030016	601180032	1130800000	10	10	6	31.1	31.1	20.8	43.566	0	118.62	15164000000	157
O14776;G3V220	Transcription elongation regulator 1	TCERG1	0	0	0	0	0	86948000	0	0	0	57739000	0	0	88455000	0	89673000	0	0	59085000	0	13	13	13	12.6	12.6	12.6	123.9	0	12.017	675210000	24
O14787;A0A075B780	Transportin-2	TNPO2	873929984	904360000	837320000	901489984	934540032	826819968	789470016	877449984	840849984	790390016	886489984	878440000	1035500032	745470016	752990016	817790016	857720000	953489984	725059968	20	17	17	39.2	35.3	35.3	101.39	0	252.73	18433000000	296
O14807	Ras-related protein M-Ras	MRAS	0	0	0	0	0	0	0	0	0	0	0	0	0	0	0	0	0	128390000	135700000	5	5	5	34.6	34.6	34.6	23.846	0	5.6293	741330000	15
O14818;H0Y586	Proteasome subunit alpha type-7	PSMA7	2051000064	2104000000	2175600128	2032099968	1956000000	1924600064	2272199936	2063200000	2045200000	1746899968	1814200064	2147100032	2007600000	2319800064	2177900032	1973299968	2065699968	1826300032	1620199936	14	14	14	60.9	60.9	60.9	27.887	0	323.31	41572000000	283
O14828	Secretory carrier-associated membrane protein 3	SCAMP3	177590000	173450000	193910000	0	171600000	208350000	233230000	226820000	0	197200000	0	172930000	187200000	0	197790000	0	160790000	0	254420000	5	5	5	26.2	26.2	26.2	38.287	0	45.937	3026200000	48
O14841	5-oxoprolinase	OPLAH	217750000	232370000	265270000	150290000	237760000	206510000	224490000	283600000	190900000	189430000	144590000	222570000	196250000	269929984	234280000	211630000	233240000	198720000	85084000	17	17	17	19.1	19.1	19.1	137.46	0	44.865	4324200000	130
O14874;H3BTL2;H3BS02	[3-methyl-2-oxobutanoate dehydrogenase [lipoamide]] kinase, mitochondrial	BCKDK	0	0	15776000	0	0	0	0	0	36741000	0	0	0	0	0	0	0	0	0	0	5	5	5	21.1	21.1	21.1	46.36	0	8.8411	267600000	15
O14879	Interferon-induced protein with tetratricopeptide repeats 3	IFIT3	1487399936	588560000	959219968	2878000128	505529984	1230599936	686520000	195990000	1299399936	581299968	148490000	667120000	454880000	2476800000	683769984	725769984	213110000	706819968	0	19	19	19	59.8	59.8	59.8	55.984	0	323.31	18832000000	232
Q5VV89;O14880;Q5VV87	Microsomal glutathione S-transferase 3	MGST3	849710016	605020032	1041500032	795660032	753689984	757720000	659420032	977550016	831889984	801030016	873329984	686840000	835160000	960899968	573929984	540089984	644380032	809910016	994449984	5	5	5	45.8	45.8	45.8	18.416	0	70.961	16416000000	131
O14907	Tax1-binding protein 3	TAX1BP3	0	0	0	0	0	136500000	167550000	0	0	177750000	0	0	0	0	0	0	0	101010000	0	2	2	2	28.2	28.2	28.2	13.735	0	7.4111	2172100000	27
O14908;K7EM11	PDZ domain-containing protein GIPC1	GIPC1	132940000	158080000	115140000	253980000	125710000	120230000	186980000	0	0	297080000	90939000	0	134940000	0	175820000	0	132230000	246570000	0	7	7	7	26.4	26.4	26.4	36.049	0	30.464	2619800000	47
O14910;H0YIA8;H0YI92	Protein lin-7 homolog A	LIN7A	1828700032	1657799936	1610300032	1548099968	1559900032	1316499968	1718200064	0	1377100032	1731600000	1009100032	1784800000	1485600000	1352600064	1402300032	1417100032	1562499968	1496999936	1380899968	10	10	4	45.1	45.1	18.9	25.996	0	55.107	29895000000	158
O14920;G3V105;E5RGW5	Inhibitor of nuclear factor kappa-B kinase subunit beta	IKBKB	104520000	0	0	0	0	106720000	77712000	0	0	0	0	0	0	0	0	0	0	0	0	7	7	6	10.6	10.6	9.5	86.563	0	9.1291	848700000	37
O14924	Regulator of G-protein signaling 12	RGS12	0	0	0	0	0	0	0	0	0	0	0	0	0	0	0	0	0	0	80750000	4	4	4	3.6	3.6	3.6	156.36	0	10.226	215660000	13
O14933;E9PQT7	Ubiquitin/ISG15-conjugating enzyme E2 L6	UBE2L6	132360000	107180000	147470000	167060000	85932000	117720000	116610000	0	92281000	110890000	81424000	114590000	103840000	175940000	114410000	126350000	76136000	94658000	0	4	4	4	43.1	43.1	43.1	17.769	0	40.44	2214200000	64
O14936;A0A2U3TZM1;A0A2R8YE77;Q5JS74	Peripheral plasma membrane protein CASK	CASK	614369984	418350016	545539968	779459968	644700032	373649984	589609984	516880000	451760000	556360000	557070016	636110016	686560000	534520000	669900032	613369984	488969984	821600000	99610000	33	33	0	44.5	44.5	0	105.12	0	104.31	11727000000	229
O14949	Cytochrome b-c1 complex subunit 8	UQCRQ	0	0	140060000	148050000	0	0	0	0	0	154820000	120750000	96646000	147210000	0	0	115270000	0	149350000	139050000	3	3	3	32.9	32.9	32.9	9.9062	0	20.455	1827700000	28
O14964;I3L1P5	Hepatocyte growth factor-regulated tyrosine kinase substrate	HGS	592209984	688739968	806560000	711670016	647710016	891590016	744019968	578270016	753840000	729219968	654019968	594179968	686140032	523400000	684529984	593569984	897760000	570620032	842209984	18	18	18	23.4	23.4	23.4	86.191	0	176.31	14554000000	180
O14966;P57729;Q13637	Ras-related protein Rab-7L1;Ras-related protein Rab-38;Ras-related protein Rab-32	RAB29;RAB38;RAB32	0	0	43880000	0	0	0	0	0	0	0	0	39564000	0	0	0	0	53453000	0	0	2	2	2	10.8	10.8	10.8	23.155	0.0016163	2.8252	249040000	18
O14967	Calmegin	CLGN	0	0	0	0	0	94458000	0	0	0	0	0	0	0	0	0	0	0	0	0	3	3	3	10.5	10.5	10.5	70.038	0	29.966	404590000	7
O14974;F8VZN8	Protein phosphatase 1 regulatory subunit 12A	PPP1R12A	231470000	287780000	146640000	192960000	190850000	242040000	226700000	128140000	236100000	211390000	256240000	98723000	190240000	0	200170000	172030000	0	239240000	272489984	17	17	16	19.3	19.3	18.3	115.28	0	193.21	3954400000	101
O14975;G3V1R7	Very long-chain acyl-CoA synthetase	SLC27A2	0	0	70812000	0	0	91707000	0	106980000	0	0	0	0	0	0	0	0	0	0	0	6	6	6	19.2	19.2	19.2	70.311	0	13.223	482360000	15
O14976	Cyclin-G-associated kinase	GAK	100480000	0	114860000	201920000	140760000	152460000	159520000	71893000	98672000	49026000	187450000	165240000	79289000	76488000	92977000	371969984	0	142260000	149210000	11	11	11	11.8	11.8	11.8	143.19	0	101.82	2816100000	64
O14980	Exportin-1	XPO1	1578400000	1566400000	1544700032	1828800000	1828800000	1711600000	1503000064	1860199936	1898700032	1533699968	1616000000	1712999936	1634400000	1385200000	1418400000	1774099968	1420099968	1926400000	1113699968	37	37	37	45.4	45.4	45.4	123.38	0	259.25	34091000000	484
O14994;A0A0A0MR68	Synapsin-3	SYN3	494969984	533200000	409649984	455409984	390880000	346969984	378880000	182730000	401000000	435870016	654920000	494270016	452520000	436449984	444470016	331310016	380929984	424430016	968830016	21	19	19	48.4	45.5	45.5	63.302	0	323.31	9637400000	175
O15020	Spectrin beta chain, non-erythrocytic 2	SPTBN2	2745900032	3188699904	2936900096	3737299968	2749400064	3778200064	2898400000	3666200064	3518400000	1879500032	3958500096	4222700032	3966299904	3160199936	3343600128	3895300096	3114800128	3250299904	6288300032	91	81	81	50.6	46.4	46.4	271.32	0	323.31	73047000000	1038
O15031	Plexin-B2	PLXNB2	406060000	555270016	587270016	441740000	501430016	572680000	586339968	555420032	605529984	398209984	382820000	514670016	595310016	647329984	537920000	656910016	340670016	457129984	108260000	35	35	34	27.4	27.4	27	205.12	0	240.96	10348000000	279
O15040	Tectonin beta-propeller repeat-containing protein 2	TECPR2	0	0	0	0	0	0	0	0	0	0	0	0	0	0	0	0	0	16429000	0	10	10	10	9.9	9.9	9.9	153.85	0	12.7	219200000	17
O15061	Synemin	SYNM	2025799936	2281900032	2077900032	851080000	1487699968	1593799936	2034700032	1022700032	1202000000	1757100032	1288000000	1418499968	1607800064	2354599936	1930300032	1661200000	2316000000	1763399936	967769984	49	49	2	40.2	40.2	2.3	172.77	0	323.31	34497000000	506
O15066;F8WAR6;F8WER6;O14782	Kinesin-like protein KIF3B;Kinesin-like protein KIF3B, N-terminally processed;Kinesin-like protein;Kinesin-like protein KIF3C	KIF3B;KIF3C	0	0	0	104280000	118740000	0	91695000	0	0	0	96761000	83098000	0	0	0	106470000	0	0	118130000	7	7	6	10.2	10.2	8.7	85.124	0	29.09	1211700000	33
O15067	Phosphoribosylformylglycinamidine synthase	PFAS	222130000	479760000	448790016	505680000	450280000	464390016	425049984	260600000	579120000	330569984	536729984	421260000	432849984	353520000	509630016	494270016	317049984	232220000	294550016	22	22	22	25.6	25.6	25.6	144.73	0	122.24	8700600000	193
O15075	Serine/threonine-protein kinase DCLK1	DCLK1	5080900096	4739299840	5308299776	5351799808	5565100032	5177600000	4155800064	4601299968	4830099968	5543499776	4517499904	4745900032	4882299904	3544199936	5516899840	4043200000	4272999936	5554899968	4031699968	26	26	10	47.7	47.7	24.7	82.223	0	323.31	100170000000	630
O15083;H7C4G9	ERC protein 2	ERC2	271350016	267840000	212310000	262450000	246360000	298300000	220420000	0	237160000	227400000	378240000	233310000	244160000	210770000	331510016	222800000	280920000	240040000	675849984	18	18	12	21.1	21.1	16	110.56	0	101.02	5689700000	91
O15085	Rho guanine nucleotide exchange factor 11	ARHGEF11	0	20800000	0	0	21085000	0	27599000	0	22859000	0	29029000	0	0	0	0	0	0	0	0	7	7	7	5.7	5.7	5.7	167.7	0	11.017	276580000	25
O15111	Inhibitor of nuclear factor kappa-B kinase subunit alpha	CHUK	0	72000000	0	102610000	0	0	0	0	0	0	0	0	0	0	0	0	0	0	0	6	5	5	8.9	7.8	7.8	84.639	0	8.3846	379990000	14
O15116	U6 snRNA-associated Sm-like protein LSm1	LSM1	0	0	0	0	0	0	0	0	0	231260000	0	0	0	0	0	0	0	0	0	3	3	3	31.6	31.6	31.6	15.179	0	7.6242	487760000	22
O15126;A0A087WXB0	Secretory carrier-associated membrane protein 1	SCAMP1	292380000	298670016	318380000	261310000	228600000	308800000	337100000	0	0	321700000	0	0	0	258930000	285220000	193500000	253840000	0	431500000	9	9	5	39.9	39.9	24.3	37.92	0	189.75	4524500000	65
O15127;H3BV04;H3BN93;H3BUB6;H3BPL9	Secretory carrier-associated membrane protein 2	SCAMP2	0	103240000	157080000	0	0	122350000	127980000	0	0	85754000	0	0	0	0	109990000	0	0	0	0	2	2	2	9.7	9.7	9.7	36.648	0	94.663	1071500000	23
O15143;C9JEY1;C9K057	Actin-related protein 2/3 complex subunit 1B	ARPC1B	0	0	0	0	0	0	0	0	0	0	0	0	0	207180000	0	0	0	0	0	9	2	2	32.5	8.1	8.1	40.949	0	10.417	832340000	8
O15144	Actin-related protein 2/3 complex subunit 2	ARPC2	3396600064	3493499904	3421700096	3970099968	4025999872	3536900096	3672000000	3767600128	3672600064	3565100032	4420199936	3091800064	3409600000	3833299968	3489799936	3091699968	3073100032	3604600064	4504800256	22	22	22	77	77	77	34.333	0	236.01	77172000000	456
O15145;C9JZD1	Actin-related protein 2/3 complex subunit 3	ARPC3	1564000000	1684899968	1589200000	1834099968	1724400000	1414000000	1523000064	1520099968	1687600000	2040199936	2062499968	1432700032	1669900032	1627600000	1792000000	1507900032	1883500032	1673699968	1859399936	6	6	6	45.5	45.5	45.5	20.546	0	74.102	36640000000	179
O15173	Membrane-associated progesterone receptor component 2	PGRMC2	159220000	189510000	163920000	0	0	0	152850000	180450000	123230000	168580000	0	183120000	0	0	149720000	0	0	0	0	5	4	4	30.5	26.5	26.5	23.818	0	14.308	2180300000	50
O15211;A2AB89	Ral guanine nucleotide dissociation stimulator-like 2	RGL2	0	0	0	0	0	0	0	0	0	0	0	0	0	0	0	0	0	0	11899000	2	2	2	3.9	3.9	3.9	83.548	0.0009828	3.6391	116690000	11
O15212	Prefoldin subunit 6	PFDN6	0	0	0	0	0	0	0	0	0	0	0	0	47061000	0	0	0	0	0	0	1	1	1	9.3	9.3	9.3	14.582	0.0035057	2.3009	234760000	5
O15217	Glutathione S-transferase A4	GSTA4	44694000	0	50097000	0	45083000	38979000	0	0	47427000	0	0	39103000	62193000	50006000	50201000	90896000	36710000	66263000	0	2	2	2	12.6	12.6	12.6	25.704	0	11.004	795020000	34
O15230	Laminin subunit alpha-5	LAMA5	738809984	793350016	0	97882000	222400000	452380000	111130000	0	82293000	73303000	79113000	639040000	779569984	656940032	309160000	714990016	370350016	303870016	0	29	29	29	10.7	10.7	10.7	399.73	0	216.97	7040500000	157
O15240;Q05BJ3	Neurosecretory protein VGF;Neuroendocrine regulatory peptide-1;Neuroendocrine regulatory peptide-2;Antimicrobial peptide VGF[554-577]	VGF	139370000	133240000	107220000	93690000	0	80687000	144190000	0	129500000	122050000	164540000	316920000	140500000	154520000	118030000	184460000	0	0	219610000	12	12	12	29.1	29.1	29.1	67.257	0	35.327	2551400000	59
O15254	Peroxisomal acyl-coenzyme A oxidase 3	ACOX3	0	0	0	0	0	0	0	0	0	0	0	11520000	0	0	0	0	0	0	0	2	2	2	3.3	3.3	3.3	77.628	0.0016397	3.0211	39927000	10
Q5T8U5;O15260;B7Z1G8	Surfeit locus protein 4	SURF4	66418000	63331000	89348000	62198000	83427000	97987000	80647000	0	86453000	98961000	70197000	0	0	83928000	101790000	0	70638000	87596000	74181000	4	4	4	30.1	30.1	30.1	21.127	0	40.835	1481900000	48
O15269	Serine palmitoyltransferase 1	SPTLC1	0	0	0	34138000	0	0	0	0	0	0	0	0	0	0	0	0	0	0	0	4	4	4	10.1	10.1	10.1	52.743	0.0014191	3.1512	82780000	8
O15294	UDP-N-acetylglucosamine--peptide N-acetylglucosaminyltransferase 110 kDa subunit	OGT	568129984	511460000	491230016	631750016	557270016	562240000	495350016	437350016	700579968	604400000	810910016	612739968	590670016	512030016	565560000	587100032	606560000	508720000	944940032	29	29	29	37.8	37.8	37.8	116.92	0	96.014	12444000000	272
O15344;C9J453;A0A087X255	E3 ubiquitin-protein ligase Midline-1	MID1	0	0	12129000	0	0	0	0	0	0	0	0	0	0	0	0	0	0	0	0	3	3	3	5.7	5.7	5.7	75.25	0.0079966	1.8996	12651000	4
O15354	Prosaposin receptor GPR37	GPR37	0	0	0	0	0	0	0	0	0	0	0	0	0	69690000	0	0	0	0	0	3	3	3	4.9	4.9	4.9	67.113	0.0015931	2.6697	242080000	10
O15355	Protein phosphatase 1G	PPM1G	60271000	86606000	73521000	70620000	61289000	69539000	96508000	0	0	0	0	0	0	0	72147000	0	0	0	71784000	7	7	7	19.8	19.8	19.8	59.271	0	92.22	984290000	37
O15371	Eukaryotic translation initiation factor 3 subunit D	EIF3D	228190000	252710000	203810000	250850000	208890000	226700000	259040000	0	256480000	190370000	300369984	235920000	238500000	179130000	243360000	266060000	261970000	253780000	198810000	9	9	9	25.9	25.9	25.9	63.972	0	75.863	4737100000	102
O15400	Syntaxin-7	STX7	672720000	751289984	720409984	651049984	713729984	760800000	631560000	318470016	659449984	697630016	511520000	697209984	673729984	469960000	622590016	593640000	409470016	497540000	756689984	10	10	10	62.8	62.8	62.8	29.815	0	260.32	13185000000	161
O15498	Synaptobrevin homolog YKT6	YKT6	493809984	473230016	574979968	474060000	406950016	454569984	418380000	461110016	386630016	556380032	513080000	431280000	420249984	456689984	452230016	401529984	431400000	468460000	430070016	7	7	7	42.9	42.9	42.9	22.417	0	32.351	9586500000	149
O15511;B1ALC0	Actin-related protein 2/3 complex subunit 5	ARPC5	501000000	572310016	0	446020000	544380032	496780000	556499968	480760000	451240000	663049984	566529984	0	0	589049984	615750016	440670016	0	490180000	0	3	3	3	29.1	29.1	29.1	16.32	0	30.556	8696700000	44
O15523	ATP-dependent RNA helicase DDX3Y	DDX3Y	44024000	0	0	0	0	0	0	0	0	0	0	0	0	78445000	0	0	0	0	0	21	3	3	39.7	7	7	73.153	0	21.191	307190000	11
O15540	Fatty acid-binding protein, brain	FABP7	2822899968	3285100032	6330399744	2772499968	2640399872	3266599936	5344500224	3123000064	4516400128	5392300032	4648399872	3448199936	5366900224	4700299776	3188600064	5312699904	4813599744	4085299968	2770400000	10	10	10	61.4	61.4	61.4	14.889	0	301.75	87097000000	272
O43143	Pre-mRNA-splicing factor ATP-dependent RNA helicase DHX15	DHX15	383190016	332580000	277840000	584710016	279080000	325400000	124700000	188450000	411729984	245270000	267830000	439680000	313590016	650009984	315249984	303560000	310520000	361400000	122880000	20	20	20	31.4	31.4	31.4	90.932	0	42.035	7399800000	145
O43148;K7EP06	mRNA cap guanine-N7 methyltransferase	RNMT	51485000	49363000	56246000	0	0	63311000	0	0	0	42162000	0	56359000	0	0	58431000	0	48416000	0	46241000	4	4	4	10.3	10.3	10.3	54.843	0	10.656	742990000	31
O43149	Zinc finger ZZ-type and EF-hand domain-containing protein 1	ZZEF1	0	0	0	0	0	0	0	0	0	0	0	0	0	0	0	0	0	76251000	0	3	3	3	1.4	1.4	1.4	331.07	0.0014071	3.0323	91969000	6
O43150	Arf-GAP with SH3 domain, ANK repeat and PH domain-containing protein 2	ASAP2	107340000	0	145190000	145200000	143810000	128040000	249180000	0	0	81086000	0	80644000	0	0	0	0	0	137680000	0	5	4	4	5.9	4.9	4.9	111.65	0	17.062	2087300000	29
O43157	Plexin-B1	PLXNB1	652739968	681289984	755900032	589040000	803950016	636179968	746000000	805720000	786499968	635209984	531000000	763640000	625809984	776840000	805430016	807710016	622620032	918110016	338510016	32	32	32	23.6	23.6	23.6	232.3	0	323.31	14520000000	363
O43164	E3 ubiquitin-protein ligase Praja-2	PJA2	0	0	0	0	0	0	0	0	0	0	0	0	0	0	0	0	0	0	33727000	2	2	2	4.2	4.2	4.2	78.213	0	4.4326	37323000	3
O43166;F5GYF8	Signal-induced proliferation-associated 1-like protein 1	SIPA1L1	124410000	134330000	138510000	130340000	0	129040000	0	0	122540000	103650000	0	0	137360000	109330000	141410000	88658000	0	0	0	16	16	16	13.6	13.6	13.6	200.03	0	25.072	1763300000	52
O43172	U4/U6 small nuclear ribonucleoprotein Prp4	PRPF4	65160000	57027000	50542000	49838000	57125000	0	62377000	0	0	0	0	64583000	64080000	0	0	0	0	0	0	7	7	7	16.7	16.7	16.7	58.449	0	11.069	662830000	39
O43181	NADH dehydrogenase [ubiquinone] iron-sulfur protein 4, mitochondrial	NDUFS4	689539968	626019968	587710016	613070016	568969984	631299968	503230016	721840000	636579968	619859968	746560000	758529984	689089984	570310016	618819968	402880000	0	625960000	915360000	4	4	4	25.1	25.1	25.1	20.108	0	8.899	12876000000	76
O43236;J3KSZ7;J3QRT6	Septin-4	2004-09-01	472150016	534849984	328729984	478680000	337430016	362980000	477880000	347480000	524569984	641649984	482609984	391800000	474880000	334860000	365630016	485200000	313160000	605129984	502969984	14	13	13	46.2	42.1	42.1	55.098	0	60.266	9332700000	114
O43237	Cytoplasmic dynein 1 light intermediate chain 2	DYNC1LI2	2694099968	2455600128	2283099904	2402299904	2160100096	2520399872	2505999872	2128199936	2538800128	2774400000	2348000000	2003299968	2429400064	2308800000	2472499968	2059600000	2546299904	2398200064	2459800064	23	23	22	64	64	61.4	54.099	0	323.31	49999000000	380
O43242	26S proteasome non-ATPase regulatory subunit 3	PSMD3	425080000	350830016	430060000	458760000	418729984	435750016	418710016	102320000	394640000	389000000	504880000	461980000	463630016	471620000	431169984	340920000	337440000	460140000	575420032	21	21	21	44.2	44.2	44.2	60.977	0	47.353	8770800000	231
O43252	Bifunctional 3-phosphoadenosine 5-phosphosulfate synthase 1;Sulfate adenylyltransferase;Adenylyl-sulfate kinase	PAPSS1	0	0	0	82048000	0	0	0	0	0	102000000	0	0	0	98121000	0	0	0	0	0	5	5	5	11.4	11.4	11.4	70.832	0	5.953	493440000	15
O43264	Centromere/kinetochore protein zw10 homolog	ZW10	57495000	0	0	0	0	59677000	0	57966000	0	0	67629000	0	59788000	0	65941000	64229000	51451000	0	0	3	3	3	5.4	5.4	5.4	88.828	0	52.744	867170000	37
O43294	Transforming growth factor beta-1-induced transcript 1 protein	TGFB1I1	78390000	0	48643000	0	85153000	0	0	0	0	0	0	68739000	80014000	0	0	0	0	0	0	4	4	4	7.6	7.6	7.6	49.814	0	22.779	535160000	25
O43295	SLIT-ROBO Rho GTPase-activating protein 3	SRGAP3	234750000	258870000	255110000	291929984	294569984	277889984	205900000	187870000	236250000	233340000	338120000	290500000	238340000	240680000	241090000	220950000	223080000	270990016	355049984	16	16	16	19.4	19.4	19.4	124.5	0	113.59	5488500000	146
O43301	Heat shock 70 kDa protein 12A	HSPA12A	4481699840	5094700032	3512600064	5270300160	4566900224	4577699840	4002599936	3680800000	5083500032	5974300160	9548900352	5257999872	5064399872	4393999872	4528099840	4253199872	4422099968	5252100096	11452000256	30	30	2	50.8	50.8	3.7	74.977	0	323.31	111190000000	605
O43310	CBP80/20-dependent translation initiation factor	CTIF	0	45924000	0	0	0	43290000	0	0	0	0	0	0	0	0	0	0	41896000	0	0	6	6	6	12.4	12.4	12.4	67.586	0	17.22	438670000	29
O43324;D6RBD7;C9J1V9;H0YAL7	Eukaryotic translation elongation factor 1 epsilon-1	EEF1E1;EEF1E1-BLOC1S5	227240000	205920000	236080000	191630000	209200000	183560000	214110000	260090000	232980000	215730000	187250000	199070000	237590000	225940000	223220000	111030000	267290000	227840000	203890000	7	7	7	50.6	50.6	50.6	19.81	0	22.771	4420200000	104
O43347	RNA-binding protein Musashi homolog 1	MSI1	0	0	0	0	0	0	47041000	0	0	0	0	0	0	46867000	45027000	0	0	0	0	5	3	3	23.8	18.2	18.2	39.124	0	35.674	325900000	20
O43390;B4DT28	Heterogeneous nuclear ribonucleoprotein R	HNRNPR	2320999936	2190700032	2090200064	2165700096	2212400128	2163399936	2285299968	2298800128	2146800000	2166599936	1522300032	2070499968	2262299904	2650099968	1991900032	2055699968	2423800064	2340900096	1378099968	24	24	19	43	43	35.4	70.942	0	93.476	44411000000	311
O43396;K7ER96	Thioredoxin-like protein 1	TXNL1	1531100032	1475399936	1682599936	1476199936	1546200064	1553799936	1616999936	1230499968	1404400000	1683299968	1591699968	1167299968	1497799936	1494200064	1579000064	1419699968	1352000000	1386899968	1475600000	11	11	11	57.1	57.1	57.1	32.251	0	176.96	32187000000	213
O43402;M0R1B0	ER membrane protein complex subunit 8	EMC8	0	0	79333000	0	0	0	0	0	0	0	0	0	0	0	0	0	0	0	0	4	4	4	23.8	23.8	23.8	23.773	0	5.2164	341590000	14
O43427;E9PSD3;H0YCE7	Acidic fibroblast growth factor intracellular-binding protein	FIBP	0	140310000	145750000	154940000	163150000	123550000	134400000	0	163740000	142250000	186980000	141430000	150230000	121870000	150030000	141290000	117970000	124840000	172230000	10	10	10	34.1	34.1	34.1	41.878	0	18.139	2767400000	77
O43488;H3BLU7	Aflatoxin B1 aldehyde reductase member 2	AKR7A2	5068700160	6041999872	7235700224	5549599744	5458899968	5694499840	6368799744	6201299968	6338599936	5867200000	4652199936	5248200192	4592399872	5532800000	5862400000	5427700224	5688999936	5162599936	3316999936	12	12	8	41.5	41.5	31.8	39.589	0	323.31	116900000000	414
O43493	Trans-Golgi network integral membrane protein 2	TGOLN2	0	0	0	0	0	0	0	0	0	0	0	0	18541000	0	0	0	0	0	0	1	1	1	2.9	2.9	2.9	51.018	0.0030932	2.3762	44697000	4
O43505	Beta-1,4-glucuronyltransferase 1	B4GAT1	0	0	0	0	0	0	0	0	0	0	171260000	0	0	0	0	0	0	0	0	7	7	7	31.1	31.1	31.1	47.119	0	15.711	591710000	12
O43566;H0Y8W3	Regulator of G-protein signaling 14	RGS14	222890000	0	0	0	0	0	0	0	0	0	0	0	0	0	0	0	0	0	0	4	4	4	9.5	9.5	9.5	61.446	0	6.6954	321120000	5
O43572	A-kinase anchor protein 10, mitochondrial	AKAP10	0	0	0	0	0	0	0	0	0	0	0	0	0	0	0	0	0	0	10477000	1	1	1	2.1	2.1	2.1	73.817	0.0077977	1.913	52736000	2
O43581	Synaptotagmin-7	SYT7	203960000	282680000	0	231620000	225060000	264050000	219090000	210680000	242280000	239210000	263760000	204340000	200520000	241910000	217870000	0	200310000	215970000	415400000	9	9	8	31.8	31.8	28.5	45.501	0	32.828	4676600000	76
O43583;F8VVL1	Density-regulated protein	DENR	149440000	176680000	204020000	133190000	0	173690000	218240000	0	128810000	188850000	205070000	0	157350000	173330000	184300000	138580000	158060000	144610000	179900000	4	4	4	22.7	22.7	22.7	22.092	0	179.83	3207000000	49
O43592	Exportin-T	XPOT	634929984	553630016	669529984	624889984	700510016	667569984	676089984	816270016	717630016	706409984	553379968	619340032	553630016	592460032	584089984	745640000	648680000	726470016	465040000	26	26	26	38.5	38.5	38.5	109.96	0	166.6	13371000000	282
O43615;M0QXU7	Mitochondrial import inner membrane translocase subunit TIM44	TIMM44	271070016	217890000	276209984	285070016	297550016	259970000	176820000	308809984	241700000	429889984	304680000	354120000	274820000	327400000	278230016	234130000	410049984	268550016	253400000	14	14	14	34.5	34.5	34.5	51.355	0	23.261	5978600000	127
O43617;A0A087WWM0;A6NKE1	Trafficking protein particle complex subunit 3	TRAPPC3	0	175190000	194290000	189170000	210570000	136000000	169420000	0	191320000	181440000	197240000	227500000	179080000	127630000	123020000	176820000	183550000	135950000	176150000	6	6	6	35	35	35	20.274	0	8.7763	3412900000	71
O43633;M0R1L7;M0R1T5	Charged multivesicular body protein 2a	CHMP2A	0	0	185290000	0	0	0	0	0	0	0	0	0	0	0	0	0	0	0	0	3	3	3	15.8	15.8	15.8	25.104	0.0026846	2.5068	1598400000	11
O43639;E7EPF5	Cytoplasmic protein NCK2	NCK2	0	79235000	0	0	0	74864000	0	0	0	0	0	0	0	0	0	0	0	0	0	4	3	3	17.6	15.5	15.5	42.915	0	7.8253	559120000	23
O43660;B7Z982;D6RA26	Pleiotropic regulator 1	PLRG1	0	0	0	0	0	0	54889000	0	0	0	0	0	0	0	0	0	0	0	0	4	4	4	9.9	9.9	9.9	57.193	0	4.344	222420000	11
O43665	Regulator of G-protein signaling 10	RGS10	0	84184000	115300000	92615000	0	0	0	0	0	0	0	0	92918000	0	0	0	0	0	0	5	5	5	38.7	38.7	38.7	20.236	0	15.153	956790000	29
O43676;C9JKQ2	NADH dehydrogenase [ubiquinone] 1 beta subcomplex subunit 3	NDUFB3	179150000	169720000	211350000	285849984	224360000	190700000	145780000	267460000	0	0	300040000	407580000	315110016	226000000	148420000	215000000	172530000	219190000	0	2	2	2	21.4	21.4	21.4	11.402	0	4.876	4316700000	40
O43678	NADH dehydrogenase [ubiquinone] 1 alpha subcomplex subunit 2	NDUFA2	207340000	216110000	260790000	313960000	228620000	0	236470000	0	266570000	240800000	293840000	276640000	251660000	179070000	0	185820000	183960000	209200000	221210000	2	2	2	31.3	31.3	31.3	10.921	0	54.937	4383500000	49
O43681;A0A087WXS7	ATPase ASNA1	ASNA1	1589699968	1550499968	1612999936	1585500032	1647299968	1547699968	1635800064	1741100032	1624800000	1576999936	1630599936	1582200064	1630599936	1502000000	1532199936	1584099968	1501699968	1507100032	1465600000	11	11	11	56.6	56.6	56.6	38.792	0	301.67	33158000000	366
O43707;F5GXS2	Alpha-actinin-4	ACTN4	18791999488	17653999616	13969999872	16679000064	18111000576	15162999808	14375000064	17426999296	16476000256	16417000448	16092999680	17102999552	17674999808	14236000256	16650999808	20643000320	15095000064	16394999808	16115000320	57	57	16	69.7	69.7	19.6	104.85	0	323.31	349980000000	1712
O43719;Q5H919;Q5H918	HIV Tat-specific factor 1	HTATSF1	0	0	0	0	0	0	0	0	0	0	0	0	0	0	0	62807000	0	0	0	4	4	4	5.6	5.6	5.6	85.852	0.0067797	1.9789	324540000	4
O43741	5-AMP-activated protein kinase subunit beta-2	PRKAB2	96901000	0	0	0	62859000	73125000	103420000	0	0	0	0	0	0	0	85440000	0	0	0	0	3	3	3	23.5	23.5	23.5	30.302	0	5.9384	770430000	16
O43747	AP-1 complex subunit gamma-1	AP1G1	793360000	750140032	946280000	1069100032	1061900032	957859968	618609984	1018800000	932710016	839310016	977619968	980769984	957769984	722440000	945550016	767500032	740190016	822840000	999900032	20	20	20	32.7	32.7	32.7	91.35	0	152.28	18855000000	283
O43752	Syntaxin-6	STX6	0	0	0	48547000	51773000	51570000	0	0	0	0	0	43720000	0	0	0	50405000	0	52235000	0	6	6	6	31	31	31	29.176	0	11.541	539250000	21
O43761;Q96L30	Synaptogyrin-3	SYNGR3	524590016	521700000	392200000	526030016	473680000	0	0	0	398929984	550089984	835729984	409940000	0	418830016	356540000	339630016	0	445969984	1184199936	5	5	5	24.5	24.5	24.5	24.555	0	19.631	8644700000	57
O43765;K7EMD6	Small glutamine-rich tetratricopeptide repeat-containing protein alpha	SGTA	833870016	756529984	847280000	1112000000	900929984	911980032	887939968	870339968	941240000	806049984	845849984	813190016	839409984	725980032	895880000	986880000	1123399936	779000000	717889984	9	9	9	34.8	34.8	34.8	34.063	0	69.323	18184000000	146
O43772;C9JPE1	Mitochondrial carnitine/acylcarnitine carrier protein	SLC25A20	103420000	103440000	106370000	113830000	136850000	110380000	97225000	152080000	0	114230000	0	79028000	95084000	143960000	124380000	81709000	124220000	104220000	0	8	8	8	27.9	27.9	27.9	32.943	0	12.954	1979600000	65
O43776	Asparagine--tRNA ligase, cytoplasmic	NARS	2163300096	2217400064	2387699968	2151399936	2184600064	2249900032	1656600064	2280800000	2387099904	1875800064	1955900032	2281600000	2124999936	2213299968	2082400000	1961500032	1960199936	2124499968	1587800064	21	21	21	45.1	45.1	45.1	62.942	0	323.31	44394000000	442
O43809;H3BND3;H3BV41	Cleavage and polyadenylation specificity factor subunit 5	NUDT21	530980000	540529984	439529984	516100000	467320000	470929984	568950016	0	525520000	474270016	413710016	576940032	570390016	574860032	524600000	559169984	611169984	585710016	373000000	10	10	10	50.2	50.2	50.2	26.227	0	35.233	10385000000	150
O43813;E9PHS0	LanC-like protein 1	LANCL1	2575399936	2259099904	2336699904	3287699968	2818299904	2135800064	1968700032	3031000064	2500300032	2244600064	3160800000	3670200064	3537499904	2737200128	2722200064	2939399936	2390799872	3259399936	2411599872	14	14	14	49.1	49.1	49.1	45.283	0	281.18	57146000000	329
O43815	Striatin	STRN	183560000	131770000	0	149640000	126940000	140950000	119940000	0	160210000	132940000	0	131440000	121050000	124860000	173890000	127860000	133330000	134330000	169610000	9	9	9	19	19	19	86.131	0	23.154	2563800000	68
O43819	Protein SCO2 homolog, mitochondrial	SCO2	0	0	0	0	0	0	0	0	0	0	0	0	0	0	0	0	0	0	40455000	2	2	2	6.8	6.8	6.8	29.81	0.0067782	1.9782	448910000	9
O43823	A-kinase anchor protein 8	AKAP8	0	0	0	0	0	9647000	0	0	0	0	0	0	0	0	0	0	0	0	0	1	1	1	2.9	2.9	2.9	76.107	0.0012002	3.3347	12181000	1
O43852	Calumenin	CALU	140900000	143880000	107170000	183730000	0	115030000	137800000	0	0	162600000	141420000	205350000	228550000	290030016	164270000	292630016	188960000	250780000	228270000	12	12	12	52.7	52.7	52.7	37.106	0	40.302	3311400000	90
O43865	Putative adenosylhomocysteinase 2	AHCYL1	11722000384	12035999744	13411000320	10803999744	9690200064	12424999936	13628999680	11907000320	10924999680	9675700224	6686099968	9305199616	9114099712	7570599936	10711000064	9507000320	11441000448	9732899840	6475899904	25	25	15	52.1	52.1	34.9	58.951	0	323.31	221440000000	755
O43920	NADH dehydrogenase [ubiquinone] iron-sulfur protein 5	NDUFS5	641200000	656390016	765030016	784510016	639720000	618910016	710689984	656640000	642360000	675580032	876510016	687840000	739139968	605820032	471089984	409569984	576060032	589379968	885859968	6	6	6	57.5	57.5	57.5	12.517	0	29.39	13941000000	101
O43924;B8ZZK5	Retinal rod rhodopsin-sensitive cGMP 3,5-cyclic phosphodiesterase subunit delta	PDE6D	163950000	212120000	259460000	219270000	254310000	190060000	277960000	0	256850000	196450000	0	189760000	0	169300000	0	0	142440000	171870000	129900000	3	3	3	25.3	25.3	25.3	17.42	0	16.151	3667500000	38
O60216	Double-strand-break repair protein rad21 homolog	RAD21	71791000	96207000	70558000	0	0	0	0	0	0	0	0	73806000	70096000	0	0	0	0	0	0	7	7	7	14.6	14.6	14.6	71.689	0	7.6388	735840000	26
O60234;M0R0C1;M0QYJ8;M0QYG8;M0R1D2	Glia maturation factor gamma	GMFG	0	0	0	0	0	0	0	0	0	0	0	0	0	0	89328000	0	0	0	0	5	3	3	58.5	33.1	33.1	16.801	0	6.4159	231090000	8
O60237;E1CKY7	Protein phosphatase 1 regulatory subunit 12B	PPP1R12B;sm-M20	0	49778000	0	0	0	47848000	60176000	0	0	0	0	0	0	0	0	0	0	0	0	4	3	3	5.9	4.9	4.9	110.4	0	29.199	495720000	17
O60245;H0YAH0	Protocadherin-7	PCDH7	0	0	0	0	0	45408000	0	0	39509000	0	0	0	0	0	0	0	0	0	0	5	5	5	6.4	6.4	6.4	116.07	0	13.207	293370000	29
O60256;E7EPA1;C9JJS3;C9K0K7;C9JDU5	Phosphoribosyl pyrophosphate synthase-associated protein 2	PRPSAP2	737910016	807569984	979840000	974190016	977230016	869529984	622950016	971420032	936899968	814310016	798640000	968710016	973830016	677350016	922240000	744339968	905360000	850729984	789689984	15	15	14	49.9	49.9	46.1	40.925	0	75.662	18080000000	196
O60268;H3BMU3;H3BNA7	Uncharacterized protein KIAA0513	KIAA0513	890489984	949769984	692409984	1048899968	688880000	852169984	964099968	817910016	957670016	684510016	712099968	815820032	716700032	586030016	882880000	775660032	936070016	721769984	1035000000	14	14	14	34.3	34.3	34.3	46.638	0	42.671	17432000000	198
O60271;A0A087X2D8	C-Jun-amino-terminal kinase-interacting protein 4	SPAG9	159540000	170880000	180090000	134490000	146390000	164050000	154310000	142690000	133490000	146760000	0	193560000	162340000	130680000	201810000	193070000	219660000	133440000	0	14	11	11	16	14	14	146.2	0	85.213	3063900000	92
O60282;A0A0G2JMZ6	Kinesin heavy chain isoform 5C	KIF5C	990060032	1194400000	1081799936	1350400000	1550899968	1173699968	1072899968	1091699968	1367100032	1393100032	1354899968	1062200000	862950016	1015200000	1046099968	919649984	974620032	996009984	1451399936	36	28	24	44.3	33.8	28.8	109.49	0	317.29	24612000000	410
O60285	NUAK family SNF1-like kinase 1	NUAK1	0	0	0	0	0	0	0	0	0	0	0	0	0	0	0	0	0	0	26336000	1	1	1	4.2	4.2	4.2	74.304	0.0028857	2.429	29144000	1
O60299	Leucine zipper putative tumor suppressor 3	LZTS3	0	0	0	0	0	0	0	0	0	0	0	0	0	0	0	0	0	0	18054000	2	2	2	3.6	3.6	3.6	71.79	0.0015787	2.5885	19978000	2
O60313;A0A2R8YDM2;A0A2R8YE78;C9JMB8;A0A2R8YGE5	Dynamin-like 120 kDa protein, mitochondrial;Dynamin-like 120 kDa protein, form S1	OPA1	4045400064	4212300032	3837600000	4840800256	4648999936	4564499968	4238299904	4430499840	5000800256	4312699904	6291800064	4271000064	4187500032	3647000064	3719800064	3660699904	3693499904	4081799936	7340899840	47	47	0	55.8	55.8	0	111.63	0	323.31	94030000000	710
O60331	Phosphatidylinositol 4-phosphate 5-kinase type-1 gamma	PIP5K1C	696739968	720910016	632240000	648700032	710880000	710790016	734449984	510500000	497380000	648780032	710460032	588739968	540259968	568390016	705560000	319649984	584800000	589059968	1185500032	18	18	14	37.3	37.3	32.9	73.259	0	64.019	13524000000	167
O60346	PH domain leucine-rich repeat-containing protein phosphatase 1	PHLPP1	0	0	0	0	0	0	0	0	0	0	0	0	0	0	14610000	0	0	0	0	2	2	2	2.6	2.6	2.6	184.67	0.00098425	3.6573	81928000	2
O60443;C9JSR4	Non-syndromic hearing impairment protein 5	DFNA5	248880000	221490000	395880000	283360000	278449984	266720000	356280000	0	309849984	307160000	206040000	361140000	310649984	191980000	0	215050000	174870000	259350000	128810000	14	14	14	40.9	40.9	40.9	54.554	0	102.43	5289300000	116
O60462	Neuropilin-2	NRP2	0	0	0	0	0	0	0	0	0	0	45978000	0	0	0	0	0	0	0	0	5	5	5	7.1	7.1	7.1	104.83	0	6.2756	289710000	12
O60477	BMP/retinoic acid-inducible neural-specific protein 1	BRINP1	0	44570000	0	0	79408000	58318000	0	0	0	0	0	0	0	58679000	0	0	0	0	0	7	7	6	10	10	8.5	88.76	0	6.91	840700000	23
O60486;B4DHQ7	Plexin-C1	PLXNC1	45971000	0	0	0	0	0	0	0	0	0	0	0	0	0	0	0	0	0	86129000	9	8	8	7.5	7	7	175.74	0	13.081	430050000	23
O60488	Long-chain-fatty-acid--CoA ligase 4	ACSL4	0	0	0	0	65385000	77243000	0	0	0	90042000	0	67229000	0	74555000	74227000	0	0	72438000	0	6	4	4	13.8	9.7	9.7	79.187	0	11.571	813300000	29
O60493	Sorting nexin-3	SNX3	512380000	470440000	529820000	442689984	499270016	457049984	524449984	0	487270016	507230016	455809984	465080000	513200000	510830016	571020032	531729984	580419968	508270016	550729984	6	6	6	37.7	37.7	37.7	18.762	0	53.646	10165000000	146
O60502	Protein O-GlcNAcase	MGEA5	626499968	720460032	616300032	700860032	716870016	741929984	676960000	718209984	851329984	612160000	860270016	838230016	654670016	522740000	597900032	720300032	725160000	713180032	782390016	29	29	29	44.4	44.4	44.4	102.91	0	171.86	14714000000	285
O60504;H0YB51	Vinexin	SORBS3	157500000	120600000	132930000	0	105260000	136170000	125930000	0	106210000	129990000	0	106300000	100880000	106250000	147470000	139750000	115960000	0	0	9	9	9	19.2	19.2	19.2	75.34	0	17.932	1971100000	53
O60506;B7Z645	Heterogeneous nuclear ribonucleoprotein Q	SYNCRIP	474200000	518889984	549500032	483260000	511440000	503790016	484510016	330710016	562259968	468060000	391220000	475950016	516689984	530960000	549539968	462790016	554099968	589299968	364209984	18	13	13	34.3	26.6	26.6	69.602	0	85.984	10242000000	132
O60518	Ran-binding protein 6	RANBP6	76446000	52837000	84778000	0	95871000	70130000	95483000	102930000	0	130800000	203890000	0	100680000	173480000	53300000	129740000	0	160390000	172090000	10	8	8	12.1	10.4	10.4	124.71	0	51.388	1969200000	61
O60547	GDP-mannose 4,6 dehydratase	GMDS	104650000	91855000	136630000	92947000	125560000	99943000	0	0	0	116600000	0	100630000	103010000	92292000	125350000	109000000	132020000	76770000	0	8	8	8	30.6	30.6	30.6	41.949	0	31.466	1833700000	64
Q5VUC6;O60551	Glycylpeptide N-tetradecanoyltransferase;Glycylpeptide N-tetradecanoyltransferase 2	NMT2	53657000	0	0	0	0	0	0	0	0	0	41867000	0	0	0	0	0	0	0	0	6	2	2	17.1	6.6	6.6	56.716	0	9.9183	331190000	20
O60645;D6RB59	Exocyst complex component 3	EXOC3	0	335460000	1258599936	1086400000	842809984	1093900032	0	1231800064	926440000	635889984	1352199936	1031000000	1193799936	1145900032	654049984	1057100032	1162300032	1350400000	1400099968	15	15	15	22.4	22.4	22.4	86.844	0	31.644	19106000000	98
O60664;K7ERZ3	Perilipin-3	PLIN3	1580099968	1868099968	1822599936	1293400064	1015900032	1581500032	1661900032	359609984	1116899968	1402700032	1005800000	982449984	1248199936	1062099968	1888300032	1183100032	1567500032	999529984	805110016	20	20	20	69.1	69.1	69.1	47.074	0	323.31	27344000000	271
O60684;Q5TFJ7	Importin subunit alpha-7	KPNA6	812600000	741129984	686179968	689969984	696849984	669569984	663969984	624720000	625470016	713240000	669400000	676089984	677609984	674729984	649049984	592320000	768270016	752070016	717660032	15	15	5	39.7	39.7	18.3	60.029	0	219.15	14604000000	192
O60701	UDP-glucose 6-dehydrogenase	UGDH	0	0	0	0	0	45754000	0	0	45921000	0	0	0	0	0	62257000	70241000	56657000	0	0	3	3	3	6.5	6.5	6.5	55.023	0	4.4274	412650000	28
O60739	Eukaryotic translation initiation factor 1b	EIF1B	0	51442000	0	80617000	0	0	0	0	0	0	0	0	0	0	0	0	0	0	0	6	2	2	75.2	26.5	26.5	12.823	0	50.877	619050000	16
O60749	Sorting nexin-2	SNX2	907929984	877129984	933489984	849600000	921699968	945020032	956880000	1040099968	789489984	872329984	627939968	767440000	773369984	862110016	960300032	913960000	872910016	777640000	694360000	16	14	14	36.8	32.8	32.8	58.47	0	142.22	17949000000	242
O60763	General vesicular transport factor p115	USO1	798030016	878840000	746609984	838190016	797969984	812880000	840819968	809580032	857059968	846320000	725009984	762099968	757769984	666280000	768840000	958990016	765139968	784240000	791379968	25	25	24	37	37	36.3	107.89	0	297.5	16688000000	263
O60784;B0QY01	Target of Myb protein 1	TOM1	662590016	711680000	599590016	783049984	783900032	779769984	875390016	649420032	763219968	700940032	809299968	685550016	608780032	585240000	579649984	664190016	713489984	673190016	883649984	18	18	18	57.5	57.5	57.5	53.818	0	164.63	15166000000	222
U3KQK0;Q99880;Q99879;Q99877;Q93079;Q5QNW6;P62807;P58876;P57053;O60814	Histone H2B;Histone H2B type 1-L;Histone H2B type 1-M;Histone H2B type 1-N;Histone H2B type 1-H;Histone H2B type 2-F;Histone H2B type 1-C/E/F/G/I;Histone H2B type 1-D;Histone H2B type F-S;Histone H2B type 1-K	HIST1H2BN;HIST1H2BL;HIST1H2BM;HIST1H2BH;HIST2H2BF;HIST1H2BC;HIST1H2BD;H2BFS;HIST1H2BK	1679600000	1898400000	1054099968	0	1368099968	0	1594499968	0	1821200000	1520700032	1128899968	2417900032	2143000064	1377400064	1443800064	2151399936	2135500032	2363200000	0	4	2	2	20.5	6	6	18.804	0.001224	3.5944	30366000000	23
O60825	6-phosphofructo-2-kinase/fructose-2,6-bisphosphatase 2;6-phosphofructo-2-kinase;Fructose-2,6-bisphosphatase	PFKFB2	1983699968	2173799936	3889799936	2212600064	2053600000	2543500032	2968900096	2565499904	2573199872	2102499968	1083800064	2231899904	1611399936	1774400000	2081400064	2061699968	1803000064	1276300032	594889984	31	31	31	61.8	61.8	61.8	58.476	0	114.86	43095000000	375
O60826	Coiled-coil domain-containing protein 22	CCDC22	164070000	163140000	121280000	145340000	148060000	153160000	155240000	195430000	139280000	144210000	119600000	164180000	163330000	140920000	163260000	180440000	180080000	158030000	95802000	14	14	14	34.6	34.6	34.6	70.755	0	84.329	3094900000	106
O60831;A6NP52;A6NM71	PRA1 family protein 2	PRAF2	128350000	0	0	0	0	137220000	139510000	0	0	204830000	0	187910000	204940000	0	119320000	168780000	69800000	106100000	197570000	2	2	2	16.3	16.3	16.3	19.258	0	12.539	2234700000	48
O60861	Growth arrest-specific protein 7	GAS7	342240000	320729984	361889984	389089984	307800000	295590016	422369984	184730000	273929984	334729984	419649984	339540000	317360000	247420000	279510016	227950000	324190016	258250000	802560000	11	11	11	27.3	27.3	27.3	54.371	0	276.33	7198700000	144
O60869	Endothelial differentiation-related factor 1	EDF1	30096000	0	0	14628000	0	0	0	0	0	31749000	0	29519000	0	0	47661000	30248000	0	0	0	3	3	3	23	23	23	16.368	0	5.5571	380360000	24
O60883	Prosaposin receptor GPR37L1	GPR37L1	425409984	495950016	418420000	415760000	523660000	423209984	471529984	302150016	396510016	501260000	382070016	459920000	427609984	520529984	425849984	381460000	340440000	513200000	434420000	7	7	7	19.3	19.3	19.3	52.77	0	42.686	9143300000	67
O60884	DnaJ homolog subfamily A member 2	DNAJA2	1238700032	1143900032	989169984	1132400000	1276199936	1205600000	1089100032	742780032	1134899968	951990016	1445400064	986990016	1123900032	1011900032	979299968	1007800000	998220032	1181400064	1192300032	17	17	17	57.5	57.5	57.5	45.745	0	191.72	23048000000	220
O60888;C9IZG4	Protein CutA	CUTA	773230016	809070016	812790016	993129984	713180032	752049984	1178099968	833649984	938609984	656019968	848280000	770880000	787640000	802339968	730640000	831040000	597420032	731750016	576099968	5	5	5	40.8	40.8	40.8	19.116	0	115.77	17385000000	131
O60890	Oligophrenin-1	OPHN1	0	0	57000000	0	48571000	0	0	0	0	0	0	0	0	0	0	0	0	0	0	7	7	7	10.1	10.1	10.1	91.64	0	6.5984	616410000	28
O60927	Protein phosphatase 1 regulatory subunit 11	PPP1R11	0	0	0	0	0	0	0	0	0	0	0	0	45409000	0	0	0	0	0	0	2	2	2	12.7	12.7	12.7	13.952	0.0028947	2.4456	168420000	3
O60939	Sodium channel subunit beta-2	SCN2B	0	0	0	0	0	0	0	0	0	0	0	0	9590300	0	0	0	0	0	0	3	3	3	16.3	16.3	16.3	24.326	0	7.1788	464610000	10
O75038;B9DI82	1-phosphatidylinositol 4,5-bisphosphate phosphodiesterase eta-2;Phosphoinositide phospholipase C	PLCH2	0	0	0	52489000	47335000	51291000	47288000	0	0	0	0	0	0	0	0	0	0	56721000	0	8	8	6	7.1	7.1	5.9	154.67	0	7.5842	538350000	25
O75051	Plexin-A2	PLXNA2	0	0	0	0	0	0	0	0	0	0	0	0	0	21017000	0	0	0	0	0	10	2	2	5.3	1.2	1.2	211.1	0.0015801	2.6067	132060000	7
O75052	Carboxyl-terminal PDZ ligand of neuronal nitric oxide synthase protein	NOS1AP	0	0	0	53585000	0	0	0	0	0	0	0	37313000	0	0	0	0	0	0	0	4	4	4	7.9	7.9	7.9	56.149	0.0014101	3.064	274960000	18
O75061;S4R305	Putative tyrosine-protein phosphatase auxilin	DNAJC6	479220000	485049984	458809984	607219968	530700000	465550016	358040000	193900000	492510016	551400000	808920000	516740000	579670016	444580000	497270016	444500000	575689984	557139968	1514499968	22	22	22	36.4	36.4	36.4	99.995	0	82.375	11773000000	214
O75064;E9PAK5	DENN domain-containing protein 4B	DENND4B	0	0	0	12211000	0	0	0	0	0	0	0	0	0	0	0	0	0	0	0	5	5	5	4.8	4.8	4.8	163.84	0	4.5054	75810000	8
O75083;D6RD66	WD repeat-containing protein 1	WDR1	17102000128	14789000192	14855999488	13749000192	14634999808	13674999808	15047999488	13800999936	13047000064	13406999552	13073000448	13283999744	13553999872	15324000256	15340000256	13438999552	15692000256	14465000448	9782800384	30	30	30	65.8	65.8	65.8	66.193	0	323.31	291480000000	984
O75096	Low-density lipoprotein receptor-related protein 4	LRP4	0	0	5337400	0	0	0	0	0	0	0	0	0	0	0	0	0	0	0	0	3	3	3	2.3	2.3	2.3	212.04	0.0011876	3.1893	30809000000	8
O75113	NEDD4-binding protein 1	N4BP1	0	0	0	0	0	197300000	0	0	0	0	0	0	0	0	0	0	0	0	0	3	3	3	4	4	4	100.38	0.0068158	2.0309	649980000	6
O75116;E9PF63;Q14DU5	Rho-associated protein kinase 2	ROCK2	319230016	355609984	317720000	446569984	347220000	461950016	357960000	179640000	372080000	390710016	639820032	433830016	362100000	409000000	391760000	411369984	364809984	406420000	849100032	34	34	27	31.1	31.1	25.8	160.9	0	84.18	8690400000	197
O75131;A0A087WYQ3	Copine-3	CPNE3	1194099968	1113500032	1402899968	1432800000	1360099968	1183399936	1202499968	1444099968	1311600000	1141900032	1067500032	1155200000	1002899968	1389400064	1200400000	1318499968	1403500032	1388800000	508150016	20	19	19	45.1	43.4	43.4	60.13	0	213.62	25285000000	276
O75145;R4GN36	Liprin-alpha-3	PPFIA3	332160000	366960000	293940000	395769984	334080000	357729984	307729984	377680000	395369984	331860000	594009984	340320000	330430016	329350016	357110016	274129984	333620000	334340000	756280000	23	23	21	24.5	24.5	22.7	133.49	0	93.229	7989800000	199
O75146	Huntingtin-interacting protein 1-related protein	HIP1R	282310016	352710016	408849984	314390016	412169984	357320000	224480000	326100000	0	341740000	339889984	457320000	409249984	285580000	339910016	275240000	465380000	488700000	318929984	23	23	22	30.5	30.5	29.2	119.39	0	189.53	7262500000	153
O75155	Cullin-associated NEDD8-dissociated protein 2	CAND2	28965000	0	30711000	34037000	0	0	0	0	54032000	61526000	72774000	0	0	0	0	44457000	0	44171000	67416000	15	12	12	17.6	15.3	15.3	135.25	0	65.93	835020000	56
O75170	Serine/threonine-protein phosphatase 6 regulatory subunit 2	PPP6R2	125160000	158090000	101700000	116300000	132630000	139130000	139400000	142910000	138390000	118300000	186740000	115390000	103430000	112850000	119680000	131820000	0	123260000	124710000	17	17	17	26.7	26.7	26.7	104.94	0	75.673	2636200000	115
O75190;E9PH18;A0A0J9YX62;C9J2C4;C9JDX6;F8WCZ4;C9J2P2	DnaJ homolog subfamily B member 6	DNAJB6	343070016	303270016	466030016	427080000	362420000	336400000	355030016	0	400169984	356030016	322070016	382009984	349329984	453990016	366129984	523660000	430030016	356169984	514680000	7	6	5	28.2	25.2	20.6	36.087	0	115.41	7906500000	91
O75208;H3BSJ5;H3BRC0;H3BNT2	Ubiquinone biosynthesis protein COQ9, mitochondrial	COQ9	241930000	221400000	213620000	211060000	216040000	217740000	213160000	0	215930000	171480000	250870000	298990016	197910000	213950000	197030000	170590000	242490000	205340000	224220000	7	7	7	36.5	36.5	36.5	35.509	0	94.359	4432900000	96
O75223;B8ZZK2;M0QZK8	Gamma-glutamylcyclotransferase	GGCT	458849984	524500000	690710016	569800000	542060032	537009984	627070016	634540032	536830016	572560000	756780032	597420032	453449984	548460032	537369984	485590016	564240000	461400000	795560000	9	9	9	69.1	69.1	69.1	21.007	0	62.384	11831000000	114
O75251;F5H5N1;F5GXJ1;A0A087WXF6;A0A087WTI3	NADH dehydrogenase [ubiquinone] iron-sulfur protein 7, mitochondrial	NDUFS7	164090000	356540000	379409984	401560000	298960000	434609984	281940000	267560000	311569984	378889984	375480000	0	368900000	366520000	376680000	222930000	350729984	350249984	382929984	4	4	4	27.7	27.7	27.7	23.563	0	54.657	6967800000	47
O75306	NADH dehydrogenase [ubiquinone] iron-sulfur protein 2, mitochondrial	NDUFS2	2014099968	1887699968	2189700096	3378800128	2881299968	2404999936	1271100032	3357400064	2368499968	2094800000	3859500032	3525799936	2583800064	2387399936	2306800128	2301700096	2253900032	2385299968	2824600064	18	18	18	54.2	54.2	54.2	52.545	0	323.31	52795000000	448
O75323	Protein NipSnap homolog 2	GBAS	1735399936	1638700032	1389200000	1918400000	1596199936	1744999936	1430700032	1533500032	1752999936	1396700032	1629200000	1604000000	1445699968	1539699968	1409400064	1232700032	1864700032	1260600064	1286899968	12	12	12	56.6	56.6	56.6	33.742	0	161.29	32663000000	209
O75335;B1APN9	Liprin-alpha-4	PPFIA4	0	0	0	0	0	0	0	0	0	0	0	0	0	23264000	0	0	0	0	0	7	3	3	7.8	3.6	3.6	134.4	0.0067811	1.9803	26406000	3
O75340;A0A024QZ42	Programmed cell death protein 6	PDCD6	1402899968	1495399936	1449699968	1289299968	1487800064	974140032	1615800064	1494200064	1276700032	1352300032	1318499968	1505900032	1390899968	1331800064	1276499968	1330700032	1532600064	1220199936	976689984	8	8	8	61.3	61.3	61.3	21.868	0	299.89	27841000000	218
O75348	V-type proton ATPase subunit G 1	ATP6V1G1	817070016	765960000	821939968	849880000	738760000	840780032	1003400000	706569984	742310016	770960000	895740032	967609984	895550016	910089984	770460032	672240000	920080000	786070016	859059968	6	6	5	63.6	63.6	50.8	13.757	0	137.56	17257000000	78
O75351	Vacuolar protein sorting-associated protein 4B	VPS4B	168750000	168820000	169380000	135860000	0	166970000	164070000	0	0	0	151990000	162920000	136850000	143960000	0	0	142110000	150930000	0	11	7	7	31.1	23.2	23.2	49.301	0	13.778	2522100000	44
O75367;B4DJC3	Core histone macro-H2A.1;Histone H2A	H2AFY	184020000	170760000	168680000	407640000	209280000	0	0	270489984	242760000	0	0	231250000	244440000	154620000	173700000	211700000	320480000	298600000	0	12	12	10	36.6	36.6	29.6	39.617	0	48.977	3681300000	88
O75368	SH3 domain-binding glutamic acid-rich-like protein	SH3BGRL	2200100096	1885600000	2271399936	1518499968	1648600064	1577100032	2344000000	1630800000	1539800064	1991500032	1582599936	2104800000	2215099904	2230700032	1815699968	2249200128	2112999936	1790000000	1183699968	7	7	7	70.2	70.2	70.2	12.774	0	144.79	39011000000	200
O75369;E7EN95	Filamin-B	FLNB	137460000	0	0	126610000	125810000	143410000	0	0	0	0	0	0	189540000	212500000	395489984	169000000	428150016	126350000	0	26	20	20	13.8	11.1	11.1	278.16	0	40.355	2231000000	57
O75380;D6RBT3	NADH dehydrogenase [ubiquinone] iron-sulfur protein 6, mitochondrial	NDUFS6	916780032	970520000	989139968	1078200064	828760000	603960000	915790016	904430016	890019968	1071100032	1280700032	1127500032	1188499968	928739968	724979968	844339968	828750016	860950016	1334099968	7	7	7	61.3	61.3	61.3	13.711	0	159.99	20140000000	127
O75381	Peroxisomal membrane protein PEX14	PEX14	0	0	0	0	71793000	0	0	0	0	0	0	0	74780000	0	0	0	0	0	124860000	6	6	6	18.8	18.8	18.8	41.236	0	9.0423	556570000	33
O75382;A0A1W2PPI7	Tripartite motif-containing protein 3	TRIM3	457609984	405180000	466360000	553960000	621070016	552880000	575619968	675139968	548259968	479840000	554480000	432910016	416060000	432120000	409000000	379640000	407600000	538750016	569920000	17	15	15	33.1	30.2	30.2	80.829	0	131.07	10612000000	156
O75391	Sperm-associated antigen 7	SPAG7	0	23779000	0	0	0	0	0	0	0	0	0	0	0	0	0	0	0	0	0	1	1	1	10.1	10.1	10.1	26.034	0	11.579	27360000	1
O75396	Vesicle-trafficking protein SEC22b	SEC22B	154370000	0	165350000	153680000	0	196240000	0	0	0	207710000	155710000	0	155490000	0	189770000	0	189280000	141200000	243150000	4	4	4	23.7	23.7	23.7	24.593	0	57.336	2475300000	35
O75410;E7EVI4;E7ET87;B4E3H6;H0YBT8;H0YAY0	Transforming acidic coiled-coil-containing protein 1	TACC1	0	0	0	0	0	24795000	38356000	0	0	0	0	0	0	0	0	0	0	0	0	5	5	4	7.8	7.8	6.5	87.793	0	12.021	252580000	20
O75431;C9JAZ1;C9JNK6	Metaxin-2	MTX2	792880000	795180032	758179968	944800000	885910016	1026000000	935609984	852360000	697790016	787110016	976470016	789000000	861139968	783640000	689320000	723520000	723640000	866480000	988499968	11	11	11	68.1	68.1	68.1	29.763	0	323.31	19165000000	182
O75436;S4R3Q6	Vacuolar protein sorting-associated protein 26A	VPS26A	410129984	355350016	423270016	445710016	372280000	395620000	358360000	470900000	441360000	357280000	490470016	461070016	443600000	324860000	434409984	420750016	417609984	417590016	460609984	12	11	11	43.7	41.6	41.6	38.169	0	52.504	8752500000	144
O75439;G3V0E4	Mitochondrial-processing peptidase subunit beta	PMPCB	102060000	0	111650000	0	91930000	0	0	131830000	121780000	129480000	121920000	135960000	87812000	0	0	92597000	98383000	0	129640000	11	10	10	33.5	32.1	32.1	54.366	0	62.689	1818700000	57
O75475	PC4 and SFRS1-interacting protein	PSIP1	677870016	676760000	491180000	664369984	662649984	658680000	811849984	590480000	801910016	607360000	481480000	781480000	871059968	640369984	670830016	777400000	597510016	709569984	355700000	14	14	13	28.7	28.7	27.2	60.103	0	53.341	13832000000	171
O75487	Glypican-4;Secreted glypican-4	GPC4	0	0	0	0	0	0	0	0	0	0	84603000	0	0	0	0	0	0	0	0	4	4	3	10.1	10.1	7	62.411	0.0016133	2.8092	163680000	7
O75489	NADH dehydrogenase [ubiquinone] iron-sulfur protein 3, mitochondrial	NDUFS3	2913999872	3088600064	2657499904	3182700032	3038599936	2819200000	2452300032	3850500096	3190099968	2800699904	4258099968	3640699904	3252900096	3258299904	2599899904	2801499904	3409400064	3001499904	3487800064	13	13	13	50	50	50	30.241	0	205.96	65219000000	409
Q5JRI1;O75494	Serine/arginine-rich splicing factor 10	SRSF10	138740000	164740000	100780000	0	130270000	137590000	135100000	0	129940000	97359000	0	0	0	0	105330000	0	142540000	0	0	5	5	5	35.5	35.5	35.5	20.913	0	15.891	1875300000	47
O75508;B4DFI2	Claudin-11;Claudin	CLDN11	1307299968	1246899968	752560000	1650800000	611089984	993160000	3106400000	0	795299968	1756000000	709649984	422900000	447800000	1604300032	342670016	282809984	361929984	818940032	486470016	3	3	3	22.2	22.2	22.2	21.993	0	38.528	20547000000	84
O75525	KH domain-containing, RNA-binding, signal transduction-associated protein 3	KHDRBS3	0	0	0	0	0	0	121440000	0	0	0	0	0	0	0	0	0	0	0	0	5	4	4	14.5	11.8	11.8	38.799	0.00049529	3.7787	335010000	7
O75531	Barrier-to-autointegration factor;Barrier-to-autointegration factor, N-terminally processed	BANF1	0	66524000	92909000	83415000	0	0	0	0	0	0	0	91094000	110330000	0	0	86330000	0	0	0	3	3	3	48.3	48.3	48.3	10.058	0	7.6949	1150400000	34
O75533	Splicing factor 3B subunit 1	SF3B1	148650000	89753000	131460000	132850000	122560000	102890000	0	125160000	104300000	123670000	0	133850000	251220000	86221000	87659000	207840000	118830000	151430000	0	18	18	18	20.2	20.2	20.2	145.83	0	45.518	2350400000	83
O75534;E9PLT0	Cold shock domain-containing protein E1	CSDE1	595990016	671929984	555840000	714200000	726620032	614409984	625190016	497169984	305150016	683560000	706849984	589520000	632860032	655219968	658739968	532849984	615020032	573529984	700830016	23	23	23	34.8	34.8	34.8	88.884	0	277.49	12876000000	227
O75569;G5E9Q4;F8WEG8;C9JMM3	Interferon-inducible double-stranded RNA-dependent protein kinase activator A	PRKRA	520200000	447489984	420430016	516440000	529729984	534289984	515849984	529569984	421230016	480249984	366270016	462470016	454760000	494560000	381820000	362209984	485400000	377400000	545910016	10	10	10	41.9	41.9	41.9	34.404	0	42.477	9665700000	154
O75582	Ribosomal protein S6 kinase alpha-5	RPS6KA5	0	0	0	100610000	0	0	0	0	0	0	0	0	0	0	0	0	0	0	0	6	6	6	8.2	8.2	8.2	89.864	0.00049875	3.8891	328270000	10
O75600;H7BZ75	2-amino-3-ketobutyrate coenzyme A ligase, mitochondrial	GCAT	0	115490000	105440000	0	206530000	0	0	0	0	0	0	104310000	0	0	0	0	0	0	0	5	5	5	15.8	15.8	15.8	45.285	0	39.342	722330000	25
O75607	Nucleoplasmin-3	NPM3	0	0	0	0	0	0	0	0	0	0	0	0	0	0	0	0	0	0	5594600	1	1	1	9	9	9	19.343	0	6.7351	31190000	2
O75608;A0A087X1K9;E5RGR0;B4DP64	Acyl-protein thioesterase 1	LYPLA1	255790000	233330000	222030000	265700000	269329984	214780000	201160000	0	280460000	197000000	189850000	246900000	222900000	204760000	0	0	232220000	209920000	0	7	7	7	57	57	57	24.669	0	15.494	4215700000	49
O75643	U5 small nuclear ribonucleoprotein 200 kDa helicase	SNRNP200	219190000	175320000	240850000	442369984	310440000	279529984	130730000	366609984	176740000	189850000	121480000	666320000	536780000	349430016	326870016	450740000	278920000	394489984	136810000	35	35	35	22.4	22.4	22.4	244.5	0	183.32	6245600000	205
O75663	TIP41-like protein	TIPRL	271470016	329600000	283740000	324880000	277590016	296089984	324120000	266220000	363820000	307409984	356990016	323969984	171610000	247210000	273760000	312889984	0	283800000	290640000	11	11	11	55.1	55.1	55.1	31.444	0	42.161	5975600000	115
O75688;C9JIR6;A0A3B3IS24;B8ZZF0	Protein phosphatase 1B	PPM1B	324550016	353809984	334960000	292209984	251070000	240560000	368670016	278340000	316550016	223840000	83981000	318600000	307769984	256000000	273590016	335849984	218370000	298520000	239600000	13	10	10	34	27.6	27.6	52.642	0	177.3	5798800000	115
O75689;H0Y7Q1;A0A3B3ISA7;A0A087WTN6;H7C324;H7BZT6	Arf-GAP with dual PH domain-containing protein 1	ADAP1	0	0	129130000	195860000	157660000	189420000	161430000	0	0	200040000	200900000	199500000	176940000	0	160070000	0	0	0	260770000	11	11	11	36.4	36.4	36.4	43.395	0	21.248	2490200000	61
O75694;E9PF10	Nuclear pore complex protein Nup155	NUP155	73655000	91781000	71307000	77209000	79404000	73515000	0	0	85747000	0	78662000	93134000	86103000	80269000	74533000	98881000	87969000	70122000	0	10	10	10	10.6	10.6	10.6	155.2	0	15.619	1474500000	50
O75695	Protein XRP2	RP2	0	138740000	328209984	211560000	234400000	339630016	450700000	374680000	245660000	205320000	0	0	92702000	151050000	145230000	151340000	0	163570000	0	7	7	7	20	20	20	39.641	0	15.833	3595800000	65
O75746	Calcium-binding mitochondrial carrier protein Aralar1	SLC25A12	2853799936	2586800128	3997400064	4532400128	4589899776	3644800000	1749699968	4890200064	2748999936	2613100032	4250400000	5703600128	4585999872	4131699968	4586299904	2774599936	4369600000	4161299968	6007300096	31	31	25	63.3	63.3	55.5	74.761	0	237.04	81969000000	646
O75781;A0A087WTK8	Paralemmin-1	PALM	2466800128	2789900032	2621400064	1561500032	1497799936	2613799936	2980000000	1996099968	1362499968	2466899968	1338099968	2033799936	1949900032	1636499968	2369700096	2034400000	2391500032	1964700032	3409799936	15	15	15	42.6	42.6	42.6	42.075	0	323.31	45588000000	289
O75821;K7ENA8;K7EP16;K7EL20	Eukaryotic translation initiation factor 3 subunit G	EIF3G	335590016	262260000	307369984	240790000	268240000	288180000	328280000	236550000	238340000	273489984	161050000	239600000	246360000	274640000	318060000	271760000	344809984	250300000	134460000	8	8	4	23.4	23.4	12.2	35.611	0	48.714	5510100000	84
O75822	Eukaryotic translation initiation factor 3 subunit J	EIF3J	173180000	153860000	0	123540000	92981000	0	156810000	0	0	123740000	108660000	0	174390000	77942000	122900000	152610000	0	0	131390000	9	9	9	38.4	38.4	38.4	29.062	0	42.541	2076100000	54
O75828	Carbonyl reductase [NADPH] 3	CBR3	1396000000	1564999936	1795500032	1843399936	1456099968	1401900032	1510499968	1910000000	1848800000	1381600000	1826000000	1307299968	1433699968	1687699968	2025500032	1843800064	1644999936	1315600000	1260700032	13	11	11	57.4	46.9	46.9	30.85	0	33.383	33074000000	130
O75832;B1AJY7;B1AJY5	26S proteasome non-ATPase regulatory subunit 10	PSMD10	372540000	377060000	432720000	315830016	321270016	297520000	384520000	299089984	316040000	290529984	230380000	279350016	362249984	364120000	323110016	296590016	435150016	320580000	0	10	10	10	54	54	54	24.428	0	83.074	6490000000	109
O75844	CAAX prenyl protease 1 homolog	ZMPSTE24	0	0	0	0	0	0	0	0	0	0	0	13587000	0	0	0	0	0	0	0	2	2	2	6.7	6.7	6.7	54.812	0	9.1104	136490000	4
O75874	Isocitrate dehydrogenase [NADP] cytoplasmic	IDH1	2426700032	2730700032	3319200000	2536499968	2198500096	2775200000	2820900096	2870200064	2840300032	2527600128	1960400000	2181700096	2331500032	2612100096	3295200000	2633499904	2589600000	2466800128	1347299968	18	17	17	52.7	50.5	50.5	46.659	0	211.04	52854000000	436
O75884	Putative hydrolase RBBP9	RBBP9	371550016	409369984	495489984	373040000	384729984	364950016	493040000	0	372240000	421200000	343609984	296360000	441060000	438620000	411200000	395390016	339769984	389169984	247010000	9	9	9	73.7	73.7	73.7	21	0	138.49	7745400000	152
O75886	Signal transducing adapter molecule 2	STAM2	0	0	0	0	0	63205000	0	0	0	0	0	0	0	0	0	0	0	0	0	5	3	3	11.8	8.2	8.2	58.164	0	6.4403	520170000	14
O75891	Cytosolic 10-formyltetrahydrofolate dehydrogenase	ALDH1L1	5125600256	4914899968	6777800192	5692000256	5188100096	5708700160	5770599936	6798099968	6248800256	5916800000	5212100096	5517199872	5204199936	11006000128	6646099968	5866899968	11495999488	6654000128	5517599744	50	50	44	69.8	69.8	65.4	98.828	0	323.31	132380000000	976
O75899	Gamma-aminobutyric acid type B receptor subunit 2	GABBR2	0	0	0	0	0	0	0	0	0	0	0	0	0	0	0	0	0	0	42152000	1	1	1	1.6	1.6	1.6	105.82	0.0009816	3.6225	46645000	1
O75914	Serine/threonine-protein kinase PAK 3	PAK3	229630000	258960000	225300000	267200000	234230000	222550000	227180000	238360000	224830000	211330000	288649984	165540000	229060000	0	191770000	216200000	220440000	253930000	371190016	19	10	1	44.9	29.3	2	62.309	0	54.963	4783400000	87
O75915;F8WF90;C9JQU6;F8WF33	PRA1 family protein 3	ARL6IP5	199570000	215340000	231690000	204470000	274800000	257960000	240430000	0	203410000	297880000	258910000	240370000	221620000	0	245550000	192630000	230320000	213130000	346600000	3	3	3	20.7	20.7	20.7	21.614	0	46.423	4961100000	81
O75934	Pre-mRNA-splicing factor SPF27	BCAS2	0	47541000	0	0	0	0	0	0	0	0	0	65563000	0	0	0	0	0	0	0	6	6	6	49.3	49.3	49.3	26.131	0	43.928	650270000	25
O75935;X6RCK5;X6RLR1;X6RA56;A0A0A0MRV8	Dynactin subunit 3	DCTN3	429430016	402230016	462129984	399689984	502710016	447120000	612960000	567369984	697240000	410920000	344980000	312329984	444400000	402209984	283020000	373169984	514140000	0	363910016	9	9	9	55.4	55.4	55.4	21.119	0	49.92	8779200000	73
O75936	Gamma-butyrobetaine dioxygenase	BBOX1	1034000000	805939968	1222899968	502609984	627729984	617550016	808990016	563640000	506550016	663270016	575320000	659609984	664190016	1253299968	1009299968	581420032	902329984	696920000	428140000	13	13	13	42.1	42.1	42.1	44.714	0	142.6	15334000000	200
O75937	DnaJ homolog subfamily C member 8	DNAJC8	60616000	26648000	116200000	0	0	40170000	17901000	0	0	32346000	0	65803000	116900000	52435000	0	94941000	50115000	0	0	5	5	5	25.3	25.3	25.3	29.841	0	52.461	802080000	36
O75947	ATP synthase subunit d, mitochondrial	ATP5H	3984300032	4100900096	3214500096	4773000192	4591699968	3739200000	3449200128	5191799808	4372599808	3723000064	5734400000	5105800192	4360399872	4963800064	3664300032	4123699968	5105800192	4457500160	5104699904	13	13	13	78.9	78.9	78.9	18.491	0	316.44	94644000000	479
O75955;A0A140T9R1;A2AB12;A2AB10	Flotillin-1	FLOT1	1110300032	1199900032	941400000	1396700032	1359200000	2504699904	1111800064	886040000	1182300032	1181400064	2770099968	1660199936	1215100032	1546800000	1239900032	1344000000	1134899968	1517500032	3908000000	25	25	25	69.3	69.3	69.3	47.355	0	236.52	33176000000	360
O75962;E7EWP2;E7EPJ7;F5H228	Triple functional domain protein	TRIO	80575000	118310000	0	117590000	0	126460000	104660000	164740000	92697000	83810000	163860000	0	120620000	85828000	87971000	115200000	204460000	116190000	173790000	24	24	21	8.9	8.9	8	346.9	0	39.511	2226200000	102
O75995	SAM and SH3 domain-containing protein 3	SASH3	0	0	0	0	0	0	0	0	0	0	0	0	0	44510000	0	0	0	0	0	2	2	2	10	10	10	41.595	0.0012204	3.5595	126280000	3
O76003	Glutaredoxin-3	GLRX3	264420000	359380000	305310016	332100000	350889984	280270016	0	389100000	382470016	0	388609984	254830000	291249984	306240000	284300000	370840000	0	358780000	294649984	9	9	9	38.2	38.2	38.2	37.432	0	81.217	5892100000	102
O76024;H0Y9G5	Wolframin	WFS1	0	0	74215000	0	0	42238000	0	0	0	0	0	0	0	67793000	61233000	0	171550000	60111000	0	2	2	2	2.7	2.7	2.7	100.29	0.00025176	4.0563	801590000	24
O76038	Secretagogin	SCGN	5441999872	3934200064	5123999744	2987599872	3002099968	3320600064	2761100032	2311600128	3984100096	2860699904	96186000	3726899968	3664399872	3173100032	2413199872	2846799872	4333300224	3706299904	186380000	17	17	17	64.1	64.1	64.1	32.039	0	323.31	67050000000	447
O76041	Nebulette	NEBL	812380032	1292199936	1426400000	473809984	454160000	769000000	960329984	345400000	245900000	1116700032	245280000	380720000	532929984	368369984	1011000000	476150016	620449984	338430016	773689984	7	7	7	8.3	8.3	8.3	116.45	0	71.094	14216000000	118
O76054;B3KRD8;C9JZI9	SEC14-like protein 2	SEC14L2	2080400000	1994700032	2453299968	1717600000	1955800064	1876899968	2517499904	2226099968	2218500096	1605699968	1272499968	1856400000	1828899968	2313299968	2125400064	1547600000	2379200000	2156300032	1114000000	19	19	10	57.8	57.8	33	46.145	0	281.21	41276000000	383
O76070	Gamma-synuclein	SNCG	3905100032	3099699968	2620900096	3525299968	2918500096	3028600064	3670200064	1999699968	2550299904	4075800064	3594400000	3261700096	3133299968	1937200000	3013700096	2589700096	2277900032	2422400000	7526600192	11	11	11	81.9	81.9	81.9	13.331	0	323.31	67711000000	290
O76071	Probable cytosolic iron-sulfur protein assembly protein CIAO1	CIAO1	132650000	140780000	174090000	147420000	158950000	124900000	158980000	183940000	179100000	98457000	0	134280000	136340000	152020000	111760000	0	0	152670000	0	10	10	10	57.2	57.2	57.2	37.84	0	72.624	2577800000	62
O76081;B3KSW4	Regulator of G-protein signaling 20	RGS20	0	0	0	0	0	0	0	0	0	0	0	0	0	0	37288000	0	0	0	0	2	2	2	9	9	9	43.691	0.0071806	1.938	146200000	9
O76094;D6RDY6	Signal recognition particle subunit SRP72	SRP72	185770000	172630000	119750000	163530000	171890000	161080000	165680000	0	158350000	148380000	154440000	197120000	178400000	185430000	159210000	168860000	185760000	196940000	113330000	13	13	13	24	24	24	74.605	0	52.278	3303900000	95
O94760;B4DYP1	N(G),N(G)-dimethylarginine dimethylaminohydrolase 1	DDAH1	37946998784	36955000832	40641998848	29369999360	31257999360	33148999680	42026999808	36310999040	31065999360	33284999168	26471999488	31805999104	30759999488	35511001088	38284001280	30976000000	38000001024	30080000000	25144999936	23	23	22	82.8	82.8	80	31.121	0	323.31	759590000000	1308
O94772	Lymphocyte antigen 6H	LY6H	348790016	344209984	0	284440000	262220000	300400000	331310016	0	279440000	540979968	695670016	206130000	315500000	320420000	304049984	235260000	287240000	392990016	578640000	3	3	3	28.6	28.6	28.6	14.669	0	61.388	7688100000	84
O94805	Actin-like protein 6B	ACTL6B	197630000	204030000	198150000	147540000	151080000	172400000	159130000	0	141570000	138200000	141490000	168150000	179180000	173510000	191280000	149540000	153890000	0	138160000	8	8	6	27.2	27.2	22.1	46.877	0	220.54	3169800000	94
O94811	Tubulin polymerization-promoting protein	TPPP	7861199872	6598400000	6549499904	8291800064	7264500224	6279399936	6388599808	5929800192	8292499968	9117899776	12190000128	8221400064	8740100096	6849099776	5892299776	6432500224	6981100032	6372299776	20882999296	9	9	9	44.3	44.3	44.3	23.693	0	323.31	171590000000	284
O94812;H3BV46	BAI1-associated protein 3	BAIAP3	0	0	0	0	0	0	0	0	0	0	48917000	0	0	0	0	0	0	0	0	5	5	5	6	6	6	131.9	0	8.9464	118470000	8
O94819	Kelch repeat and BTB domain-containing protein 11	KBTBD11	7015399936	6779100160	6333400064	5240900096	6056999936	6206099968	7019599872	5957000192	5388100096	5505399808	6281999872	5396499968	6597799936	6746500096	6390700032	5979700224	6479900160	6206900224	5696300032	30	30	30	68.9	68.9	68.9	65.719	0	323.31	129400000000	799
O94826	Mitochondrial import receptor subunit TOM70	TOMM70A	1944700032	1519699968	1803399936	2078599936	2212600064	2208499968	1290800000	2132000000	1545299968	2149499904	2499599872	1876800000	1687600000	1953600000	2237199872	1012400000	2246500096	1936099968	3282299904	24	24	24	62	62	62	67.454	0	323.31	41700000000	398
O94830	Phospholipase DDHD2	DDHD2	130020000	131440000	158250000	155270000	123070000	158660000	146520000	162320000	160940000	102260000	149510000	120430000	116230000	89680000	110460000	143350000	147420000	139550000	149020000	10	10	9	17.3	17.3	16.2	81.031	0	40.817	2853900000	119
O94832;K7EIG7;J3QRN6;J3KRL0	Unconventional myosin-Id	MYO1D	0	0	0	0	0	59027000	66327000	0	0	128770000	0	0	0	0	0	0	0	0	0	10	10	10	10.9	10.9	10.9	116.2	0	11.536	563090000	45
O94856;X6RKN2	Neurofascin	NFASC	6214400000	5976900096	4649699840	6899100160	5897500160	5992999936	5152600064	5740299776	6153999872	6311600128	8896600064	6703499776	7109400064	5968799744	5534000128	5535699968	4793999872	6752600064	9475900416	40	40	6	35.3	35.3	5.9	150.02	0	323.31	133500000000	782
O94874	E3 UFM1-protein ligase 1	UFL1	546940032	563849984	494470016	530089984	599950016	568510016	311110016	253790000	468470016	490540000	581470016	520329984	476230016	570400000	589020032	441960000	551209984	572529984	184220000	20	20	20	29.5	29.5	29.5	89.594	0	73.683	10446000000	218
O94875	Sorbin and SH3 domain-containing protein 2	SORBS2	221360000	320660000	182430000	0	286640000	185900000	0	0	0	0	0	203690000	340310016	0	0	249230000	0	0	354200000	15	14	14	16.4	15.4	15.4	124.11	0	21.659	3070600000	47
X6RI56;O94886	CSC1-like protein 1	TMEM63A	0	0	0	0	0	0	0	0	0	0	0	0	0	0	0	922289984	0	0	0	1	1	1	10.2	10.2	10.2	13.328	0.009026	1.876	4848800000	4
O94888	UBX domain-containing protein 7	UBXN7	0	77106000	60806000	0	0	0	86967000	0	0	0	0	0	0	0	0	0	0	0	0	9	9	9	25.4	25.4	25.4	54.862	0	26.643	821580000	34
O94903;E5RFX7;E5RG77	Proline synthase co-transcribed bacterial homolog protein	PROSC	983600000	967539968	945720000	776089984	893779968	969249984	1002899968	802049984	734179968	1078400000	799849984	873360000	771929984	872540032	1046499968	812569984	1055600000	812300032	790969984	10	10	10	44	44	44	30.344	0	33.302	18495000000	141
O94906	Pre-mRNA-processing factor 6	PRPF6	0	0	0	39228000	0	0	0	0	0	0	0	0	0	0	0	0	0	0	0	9	9	9	11.5	11.5	11.5	106.92	0	11.278	1261100000	20
O94910	Latrophilin-1	LPHN1	108660000	95907000	83687000	102800000	105280000	82582000	81122000	0	128650000	96349000	179000000	113770000	103640000	107760000	93939000	118570000	0	103890000	251960000	10	10	10	9	9	9	162.71	0	28.607	2219000000	73
O94919	Endonuclease domain-containing 1 protein	ENDOD1	528440000	526409984	524569984	491720000	544369984	617680000	502409984	331200000	529849984	561470016	433470016	411300000	414580000	518760000	564460032	388990016	483100000	462900000	443880000	13	13	13	43.6	43.6	43.6	55.016	0	137.78	10221000000	173
[truncated: 3,089 more rows]

## Sheet: Quantified proteins
Majority protein IDs	Protein names	Gene names	LFQ intensity ALS1220	LFQ intensity ALS1240	LFQ intensity ALS1283	LFQ intensity ALS1303	LFQ intensity ALS1379	LFQ intensity ALS1405	LFQ intensity ALS1407	LFQ intensity ALS1565	LFQ intensity ALS1578	LFQ intensity ALS1645	LFQ intensity ALS1652	LFQ intensity C1218	LFQ intensity C1277	LFQ intensity C1368	LFQ intensity C1403	LFQ intensity C1438	LFQ intensity C1563	LFQ intensity C1576	LFQ intensity C1663	Peptides	Razor + unique peptides	Unique peptides	Sequence coverage [%]	Unique + razor sequence coverage [%]	Unique sequence coverage [%]	Mol. weight [kDa]	Q-value	Score	Intensity	MS/MS count
[truncated: 2,530 more rows]
