# Supplementary material for: Amyotrophic Lateral Sclerosis Is Accompanied by Protein Derangements in the Olfactory Bulb-Tract Axis
Source: Int J Mol Sci. 2020 Nov 5;21(21):8311. doi: 10.3390/ijms21218311 (PMC7664257; doi:10.3390/ijms21218311)
Supplement: Supplementary file 1 [file ijms-21-08311-s001.zip › supplementary files/Supplementary Table 2. Synaptic Ontology.xlsx]

## Sheet: sheet1
OB DEPs	Protein name	GO term ID	GO term name
AKAP12	A-kinase anchoring protein 12	GO:0050804	modulation of chemical synaptic transmission
CDH2	cadherin 2	GO:0099055	integral component of postsynaptic membrane
CDH2	cadherin 2	GO:0099056	integral component of presynaptic membrane
CDH2	cadherin 2	GO:0050804	modulation of chemical synaptic transmission
CLTB	clathrin light chain B	GO:0098835	presynaptic endocytic zone membrane
CLTB	clathrin light chain B	GO:0030672	synaptic vesicle membrane
FLNA	filamin A	GO:0098794	postsynapse
FLNA	filamin A	GO:0050808	synapse organization
LAMA5	laminin subunit alpha 5	GO:0098965	extracellular matrix of synaptic cleft
LAMA5	laminin subunit alpha 5	GO:0099173	postsynapse organization
LAMA5	laminin subunit alpha 5	GO:0043083	synaptic cleft
RPLP2	ribosomal protein lateral stalk subunit P2	SYNGO:postsyn_ribosome	postsynaptic ribosome
RPLP2	ribosomal protein lateral stalk subunit P2	SYNGO:presyn_ribosome	presynaptic ribosome
RPLP2	ribosomal protein lateral stalk subunit P2	SYNGO:translation_postsynapse	protein translation at postsynapse
RPLP2	ribosomal protein lateral stalk subunit P2	SYNGO:translation_presynapse	protein translation at presynapse
RPLP2	ribosomal protein lateral stalk subunit P2	GO:0045202	synapse
RPS19	ribosomal protein S19	GO:0014069	postsynaptic density
RPS19	ribosomal protein S19	SYNGO:postsyn_ribosome	postsynaptic ribosome
RPS19	ribosomal protein S19	GO:0045202	synapse
SCG2	secretogranin II	GO:0098992	neuronal dense core vesicle
SPTB	spectrin beta, erythrocytic	GO:0098885	modification of postsynaptic actin cytoskeleton
SPTB	spectrin beta, erythrocytic	GO:0098794	postsynapse
SPTBN1	spectrin beta, non-erythrocytic 1	GO:0098794	postsynapse
WNK1	WNK lysine deficient protein kinase 1	GO:0050804	modulation of chemical synaptic transmission
