# Supplementary material for: Amyotrophic Lateral Sclerosis Is Accompanied by Protein Derangements in the Olfactory Bulb-Tract Axis
Source: Int J Mol Sci. 2020 Nov 5;21(21):8311. doi: 10.3390/ijms21218311 (PMC7664257; doi:10.3390/ijms21218311)
Supplement: Supplementary file 1 [file ijms-21-08311-s001.zip › Table 1. Differentially expressed proteins in OB ALS.xlsx]

## Sheet: Sheet1
Protein ID	Protein name	Gene	p value	FC	Activity/pathway	Relationship to ALS	Presence in CSF
P80723	Brain acid soluble protein 1	BASP1	7.03833e-09	0.20343	transcription corepressor activity	unknown	✓
P08123	Collagen alpha-2(I) chain	COL1A2	4.74942e-05	0.214207	Integrin Pathway & Collagen trimerization	unknown	✓
Q96PE5	Opalin	OPALIN	0.00619078	0.350434	oligodendrocyte terminal differentiation	unknown	✓
Q7Z6Z7	E3 ubiquitin-protein ligase HUWE1	HUWE1	0.00786835	0.379224	proteasomal degradation	unknown	✓
O15230	Laminin subunit alpha-5	LAMA5	0.041566	0.391771	Integrin Pathway & signaling by GPCR	unknown	✓
Q09666	Neuroblast differentiation-associated protein AHNAK	AHNAK	0.0154345	0.443019	Phospholipase-C Pathway	unknown	✓
F5H7S3	Tropomyosin alpha-1 chain	TPM1	0.0275822	0.467177	cytoskeletal protein binding	unknown
O43852	Calumenin	CALU	0.00142917	0.478497	calcium ion binding	unknown	✓
Q5T4S7	E3 ubiquitin-protein ligase UBR4	UBR4	0.0281939	0.479804	ubiquitin-protein transferase activity	unknown
P13521	Secretogranin-2	SCG2	0.000141803	0.498984	chemoattractant activity	unknown	✓
Q02818	Nucleobindin-1	NUCB1	0.00423689	0.518139	Golgi calcium homeostasis	unknown	✓
P21333	Filamin-A	FLNA	0.00111396	0.570954	crosslink actin filaments	unknown	✓
P39019	40S ribosomal protein S19	RPS19	0.029596	0.57934	pre-rRNA processing	✓	✓
Q6IQ22	Ras-related protein Rab-12	RAB12	0.0460413	0.579816	Vesicle trafficking	unknown
O75643	U5 small nuclear ribonucleoprotein 200 kDa helicase	SNRNP200	0.0231862	0.614509	mRNA splicing	unknown
P11277	Spectrin beta chain, erythrocytic	SPTB	0.025196	0.615869	actin filament binding	unknown
Q93008	Probable ubiquitin carboxyl-terminal hydrolase FAF-X	USP9X	0.0136422	0.643052	deubiquitinase, protein turnover	unknown
Q9NXU5	ADP-ribosylation factor-like protein 15	ARL15	0.0425379	0.644529	GTP binding	unknown
Q15149	Plectin	PLEC	0.04628	0.656057	Cytoskeleton remodeling Neurofilaments	✓	✓
F5GWT4	Serine/threonine-protein kinase WNK1	WNK1	0.0387392	0.667851	regulation of electrolyte homeostasis	unknown
Q9H444	Charged multivesicular body protein 4b	CHMP4B	4.32524e-05	0.670713	sorting of endocytosed cell-surface receptors	unknown
Q08AD1	Calmodulin-regulated spectrin-associated protein 2	CAMSAP2	0.0305872	0.682817	regulator of neuronal polarity	unknown
Q02952	A-kinase anchor protein 12	AKAP12	0.000999283	0.703697	subcellular compartmentation of PKA/PKC	unknown	✓
P21980	Protein-glutamine gamma-glutamyltransferase 2	TGM2	0.0296034	0.710426	cross-linking and conjugation of polyamines	unknown	✓
P11137	Microtubule-associated protein 2	MAP2	0.0449348	0.710825	stabilization of microtubules	✓	✓
Q96RT1	Protein LAP2	ERBB2IP	0.00497879	0.716229	Inhibits proinflammatory cytokine secretion	unknown
Q01082	Spectrin beta chain, non-erythrocytic 1	SPTBN1	0.0154709	0.720622	movement of the cytoskeleton	unknown	✓
P05387	60S acidic ribosomal protein P2	RPLP2	0.0269294	0.725873	protein synthesis	unknown	✓
O75746	Calcium-binding mitochondrial carrier protein Aralar1	SLC25A12	0.043877	0.741968	exchange of Asp for Glu in the mitochondria	unknown
P27338	Amine oxidase [flavin-containing] B	MAOB	0.0016663	0.746783	metabolism of neuroactive and vasoactive amines	✓
Q00325	Phosphate carrier protein, mitochondrial	SLC25A3	0.0358066	0.747345	regulation of mitochondrial permeability	unknown
P19022	Cadherin-2	CDH2	0.00151148	0.754845	cell-cell adhesion	unknown	✓
P09497	Clathrin light chain B	CLTB	0.0168235	0.767302	vesicle biogenesis	unknown	✓
P07093	Glia-derived nexin	SERPINE2	0.0101584	1.33439	endopeptidase inhibitor activity	✓	✓
Q08623	Pseudouridine-5-phosphatase	HDHD1	0.0362934	1.35486	pyrimidine nucleoside salvage	unknown
Q7Z2Z2	Elongation factor Tu GTP-binding domain-containing protein 1	EFTUD1	0.0270683	1.40756	translational activation of ribosomes	unknown	✓
P00491	Purine nucleoside phosphorylase	PNP	0.0146917	1.43098	nucleoside binding	unknown	✓
P49356	Protein farnesyltransferase subunit beta	FNTB	0.0147256	1.43379	farnesyltransferase activity	unknown
O60825	6-phosphofructo-2-kinase/fructose-2,6-bisphosphatase 2	PFKFB2	0.0390175	1.4368	Synthesis/degradation of fructose 2,6-bisP	unknown
Q9H3P7	Golgi resident protein GCP60	ACBD3	0.0199862	1.43973	maintenance of Golgi structure	unknown	✓
P50336	Protoporphyrinogen oxidase	PPOX	0.0471491	1.44768	heme biosynthesis	unknown
Q9GZV7	Hyaluronan and proteoglycan link protein 2	HAPLN2	0.045204	1.45065	establishment of blood-nerve barrier	unknown	✓
Q96P70	Importin-9	IPO9	0.00570612	1.45574	nuclear protein import	unknown
P02790	Hemopexin	HPX	0.0449656	1.52999	heme transport	unknown	✓
Q9BW30	Tubulin polymerization-promoting protein family member 3	TPPP3	0.00757784	1.5423	Regulator of microtubule dynamics	unknown	✓
Q9UHQ9	NADH-cytochrome b5 reductase 1	CYB5R1	0.00883494	1.62481	desaturation/elongation of fatty acids	unknown
O75608	Acyl-protein thioesterase 1	LYPLA1	0.0282219	1.64294	phospholipase activity	unknown
Q5SSJ5	Heterochromatin protein 1-binding protein 3	HP1BP3	0.0355384	1.65593	heterochromatin organization	unknown
Q13049	E3 ubiquitin-protein ligase TRIM32	TRIM32	0.0223277	1.68882	ubiquitin-protein transferase activity	unknown
O95081	Arf-GAP domain and FG repeat-containing protein 2	AGFG2	0.0139337	1.69508	GTPase activator activity	unknown
Q8IWZ6	Bardet-Biedl syndrome 7 protein	BBS7	0.0099113	1.70244	cilium assembly	unknown
F5GZH3	Pleckstrin homology domain-containing family B member 1	PLEKHB1	0.0257351	1.72513	cell differentiation	✓
A6NGJ0	Dynein light chain Tctex-type 3	DYNLT3	0.036087	1.76349	intracellular retrograde motility of vesicles	unknown
Q8IZ83	Aldehyde dehydrogenase family 16 member A1	ALDH16A1	0.0360756	1.81823	oxidoreductase activity	unknown
Q9NQW6	Actin-binding protein anillin	ANLN	0.0411007	1.91472	actomyosin contractile ring assembly	unknown	✓
P05230	Fibroblast growth factor 1	FGF1	0.0355553	1.95916	Integrin binding	unknown
O43924	GMP-Phosphodiesterase delta	PDE6D	0.0411685	1.97387	ciliary targeting of farnesylated proteins	unknown
P42574	Caspase-3;Caspase-3 subunit p17;Caspase-3 subunit p12	CASP3	0.0436567	1.99319	apoptosis execution	✓
Q9HCB6	Spondin-1	SPON1	0.0155343	2.01039	attachment of spinal cord & sensory neuron cells	unknown	✓
Q6UWE0	E3 ubiquitin-protein ligase LRSAM1	LRSAM1	0.00564145	2.12198	ubiquitin-protein transferase activity	unknown
P12271	Retinaldehyde-binding protein 1	RLBP1	0.0398715	2.21924	retinoid metabolism	unknown
Q8N7J2	APC membrane recruitment protein 2	AMER2	0.0371515	2.23165	Wnt signaling pathway	unknown	✓
O75695	Protein XRP2	RP2	0.00773022	2.40373	post-Golgi vesicle-mediated transport	unknown
H3BLV0	Complement decay-accelerating factor	CD55	0.00869451	2.45169	regulation of the complement cascade	✓
Q9Y2W1	Thyroid hormone receptor-associated protein 3	THRAP3	0.0191301	2.48646	regulation of mRNA splicing & transcription	unknown
P47874	Olfactory marker protein	OMP	0.0389412	2.83753	modulator of the olfactory signal-transduction	unknown
P00738	Haptoglobin	HPR	0.0273397	4.12341	antioxidant activity	unknown	✓
P41219	Peripherin	PRPH	0.0480173	4.45967	Class-III neuronal intermediate filament	✓	✓
