# Supplementary material for: Amyotrophic Lateral Sclerosis Is Accompanied by Protein Derangements in the Olfactory Bulb-Tract Axis
Source: Int J Mol Sci. 2020 Nov 5;21(21):8311. doi: 10.3390/ijms21218311 (PMC7664257; doi:10.3390/ijms21218311)
Supplement: Supplementary file 1 [file ijms-21-08311-s001.zip › Table 2. Subjects included in the study 221020.xlsx]

## Sheet: Hoja1
Groups	Age (years)	Onset	Sex	PMI	Neuropathological diagnosis	AD stages	OB analysis	OT analysis
Control	65	-	F	3h 45m	Status cribosus	I/0	Yes	No
	74	-	M	9h 25m	Lacunar infarction	III/A	Yes	No
	45	-	M	18h 30m	Status cribosus	0/0	Yes	No
	51	-	F	4h	No lesions	0/0	Yes	Yes
	67	-	M	5h 50m	Amyloid angiopathy	I/0	Yes	Yes
	59	-	F	5h 30m	Metastatic carcinoma	I/0	Yes	Yes
	60	-	F	12h	Status cribosus	I/0	Yes	Yes
	75	-	M	5h 30m	Status cribosus	I/0	Yes	Yes
ALS	57	Bulbar	M	4h	ALS	IIA	Yes	Yes
	75	Bulbar	F	4h 5m	ALS	IIA	Yes	Yes
	79	Spinal	F	2h 10m	ALS	IIA	Yes	Yes
	57	Bulbar	F	10h	ALS	I/0	Yes	Yes
	50	Spinal	M	10h 10m	ALS	I/0	Yes	Yes
	75	Bulbar	M	3h	ALS	II/B	Yes	Yes
	71	Spinal	M	3h 25m	ALS	I/0	Yes	Yes
	68	Bulbar	F	16h 30m	ALS	I/0	Yes	Yes
	63	Spinal	F	18h	ALS	I/0	Yes	Yes
	53	Bulbar	F	10h	ALS	0/0	Yes	Yes
	71	Bulbar	F	18h	ALS	I/A	Yes	Yes
	45	Spinal	F	4h	ALS	0/0	Yes	Yes
